# Supplementary material for: Integrative multi-omics framework for causal gene discovery in Long COVID
Source: PLoS Comput Biol. 2025 Dec 1;21(12):e1013725. doi: 10.1371/journal.pcbi.1013725 (PMC12677781; doi:10.1371/journal.pcbi.1013725)
Supplement: S1 Table — Disease-gene associations compiled from five databases (MalaCards, DISEASES, DISGENET, MedGen, and GenCC) for genes identified in this study. Conditions were selected based on pathophysiological overlap with Long COVID, including immune/inflammatory components, chronic symptoms, multi-system involvement, and metabolic/endocrine disruptions. The table includes condition names, associated genes, primary pathophysiological mechanisms, and database sources. (XLSX) [file pcbi.1013725.s008.xlsx]

## Sheet: AllGenesConditions
Gene	Conditions	Database
ADAT1	Cornelia de Lange syndrome 3	DISEASES
ADAT1	Hypophosphatemic nephrolithiasis/osteoporosis	DISEASES
ADAT1	Barber-Say syndrome	DISEASES
ADAT1	Fraser syndrome	DISEASES
ADAT1	Ablepharon macrostomia syndrome	DISEASES
ADAT1	Mitochondrial encephalomyopathy	DISEASES
ADAT1	Fetal valproate syndrome	DISEASES
ADAT1	Endometriosis of ovary	DISEASES
ADAT1	Intellectual disability	DISEASES
ADAT1	Syndromic microphthalmia 1	DISEASES
ADAT1	Attention deficit hyperactivity disorder	DISEASES
ADAT1	Prostate Cancer	MalaCards
ADAT1	Nephrolithiasis/osteoporosis, Hypophosphatemic, 2	MalaCards
ADAT1	Cornelia De Lange Syndrome 3 with or Without Midline Brain Defects	MalaCards
ADAT1	Endometriosis	MalaCards
ADAT1	Ceroid Lipofuscinosis, Neuronal, 5	MalaCards
ADAT1	Arteries, Anomalies of	MalaCards
ADAT1	Coronary Heart DISEASES 5	MalaCards
ADAT1	Hyperlipoproteinemia, Type Iii	MalaCards
ADAT1	Coronary Artery Anomaly	MalaCards
ADAT1	Lipid Metabolism Disorder	MalaCards
ADAT1	Breast Cancer	MalaCards
ADAT1	Myelofibrosis	MalaCards
ADAT1	Pancreatic Cancer	MalaCards
ADAT1	Leukemia, Acute Lymphoblastic	MalaCards
ADAT1	Malignant neoplasm of prostate	DISGENET
ADAT1	Arterioscleroses,Coronary	DISGENET
ADAT1	CAD	DISGENET
AR	Prostate cancer	DISEASES
AR	Androgen insensitivity syndrome	DISEASES
AR	Breast cancer	DISEASES
AR	Carcinoma	DISEASES
AR	X-linked recessive DISEASES	DISEASES
AR	Hypospadias	DISEASES
AR	Lung cancer	DISEASES
AR	Gynecomastia	DISEASES
AR	Muscular atrophy	DISEASES
AR	Colorectal cancer	DISEASES
AR	Polycystic ovary syndrome	DISEASES
AR	Kennedy's DISEASES	DISEASES
AR	Prostate cancer	DISEASES
AR	Androgenic alopecia	DISEASES
AR	Androgen insensitivity syndrome	DISEASES
AR	Pseudohermaphroditism	DISEASES
AR	Neurodegenerative DISEASES	DISEASES
AR	Prostate carcinoma	DISEASES
AR	Androgenic alopecia	DISEASES
AR	Androgen resistance syndrome	MedGen
AR	Kennedy DISEASES	MedGen
AR	Severe combined immunodeficiency, autosomal recessive, T cell-negative, B cell-negative, NK cell-positive	MedGen
AR	Autosomal recessive polycystic kidney DISEASES	MedGen
AR	Mitochondrial DNA depletion syndrome 12B (cardiomyopathic type), autosomal recessive	MedGen
AR	Partial androgen insensitivity syndrome	MedGen
AR	Charcot-Marie-Tooth DISEASES type 2A2	MedGen
AR	Hypospadias 1, X-linked	MedGen
AR	Congenital myotonia, autosomal dominant form	MedGen
AR	Congenital myotonia, autosomal recessive form	MedGen
AR	Hereditary motor and sensory neuropathy with optic atrophy	MedGen
AR	Charcot-Marie-Tooth DISEASES type 2A1	MedGen
AR	Immunodeficiency 27A	MedGen
AR	Batten-Turner congenital myopathy	MedGen
AR	Charcot-Marie-Tooth DISEASES, axonal, autosomal recessive, type 2a2b	MedGen
AR	Immunodeficiency 31B	MedGen
AR	Prostate cancer, hereditary, X-linked 3	MedGen
AR	Immunodeficiency 28	MedGen
AR	Charcot-Marie-Tooth DISEASES, type 2A	MedGen
AR	Autosomal dominant mendelian susceptibility to mycobacterial DISEASES due to partial IFNgammaR1 deficiency	MedGen
AR	Hypophosphatemic rickets, AR	MedGen
AR	Complete androgen insensitivity syndrome	MedGen
AR	Localized AR Hypotrichosis	MedGen
AR	Syndromic congenital sodium diarrhea	MedGen
AR	Autosomal recessive inherited pseudoxanthoma elasticum	MedGen
AR	Recessive dystrophic epidermolysis bullosa	MedGen
AR	Channelopathy-associated congenital insensitivity to pain, autosomal recessive	MedGen
AR	Renal tubular acidosis with progressive nerve deafness	MedGen
AR	Combined immunodeficiency due to DOCK8 deficiency	MedGen
AR	Charcot-Marie-Tooth DISEASES type 2B1	MedGen
AR	Epidermolysis bullosa simplex 1D, generalized, intermediate or severe, autosomal recessive	MedGen
AR	Hypophosphatemic rickets, autosomal recessive, 1	MedGen
AR	Epidermolysis bullosa simplex 3, localized or generalized intermediate, with BP230 deficiency	MedGen
AR	Autosomal recessive distal renal tubular acidosis	MedGen
AR	Autosomal recessive proximal renal tubular acidosis	MedGen
AR	Epidermolysis bullosa simplex 4, localized or generalized intermediate, autosomal recessive	MedGen
AR	Charcot-Marie-Tooth DISEASES type 2B2	MedGen
AR	Autosomal recessive complex spastic paraplegia type 9B	MedGen
AR	Charcot-Marie-Tooth DISEASES type 4	MedGen
AR	Charcot-Marie-Tooth DISEASES axonal type 2T	MedGen
AR	Bilateral microtia-deafness-cleft palate syndrome	MedGen
AR	Charcot-Marie-Tooth DISEASES axonal type 2H	MedGen
AR	Allergic rhinitis	MedGen
AR	Aortic regurgitation	MedGen
AR	Autosomal recessive hyper-IgE syndrome	MedGen
AR	Neurodevelopmental disorder with microcephaly, impaired language, and gait abnormalities	MedGen
AR	Autosomal recessive non-syndromic intellectual disability	MedGen
AR	Congenital aortic valve insufficiency	MedGen
AR	Hereditary motor and sensory neuropathy with acrodystrophy	MedGen
AR	Autosomal recessive axonal hereditary motor and sensory neuropathy	MedGen
AR	Charcot-Marie-Tooth DISEASES type 2B5	MedGen
AR	Charcot-Marie-Tooth DISEASES type 2T	MedGen
AR	Autosomal recessive spastic ataxia	MedGen
AR	Autosomal recessive centronuclear myopathy	MedGen
AR	Severe early-onset axonal neuropathy due to MFN2 deficiency	MedGen
AR	Amyotrophic lateral sclerosis 1, autosomal recessive	MedGen
AR	Autosomal recessive hypohidrotic ectodermal dysplasia syndrome	MedGen
AR	Androgen Insensitivity Syndrome	MalaCards
AR	Prostate Cancer	MalaCards
AR	Spinal and Bulbar Muscular Atrophy, X-Linked 1	MalaCards
AR	Complete Androgen Insensitivity Syndrome	MalaCards
AR	Aortic Valve Insufficiency	MalaCards
AR	Chronic Rhinitis	MalaCards
AR	Rhinitis	MalaCards
AR	Allergic Rhinitis	MalaCards
AR	Myopathy, Centronuclear, 2	MalaCards
AR	Polycystic Kidney DISEASES 4 with or Without Polycystic Liver DISEASES	MalaCards
AR	Charcot-Marie-Tooth DISEASES, Axonal, Type 2h	MalaCards
AR	Charcot-Marie-Tooth DISEASES Type 2a2b	MalaCards
AR	Charcot-Marie-Tooth DISEASES Type 4	MalaCards
AR	Androgen Insensitivity, Partial	MalaCards
AR	Autosomal Recessive Distal Renal Tubular Acidosis	MalaCards
AR	Charcot-Marie-Tooth DISEASES Type 2t	MalaCards
AR	Autosomal Recessive Hypohidrotic Ectodermal Dysplasia	MalaCards
AR	Al-Raqad Syndrome	MalaCards
AR	Spastic Paraplegia 9b, Autosomal Recessive	MalaCards
AR	Stuve-Wiedemann Syndrome 2	MalaCards
AR	Hyper-Ige Syndrome 4b, Autosomal Recessive, with Recurrent Infections	MalaCards
AR	Charcot-Marie-Tooth DISEASES Type 2b2	MalaCards
AR	Charcot-Marie-Tooth DISEASES Type 2b5	MalaCards
AR	Renal Tubular Acidosis with Deafness	MalaCards
AR	Hereditary Motor and Sensory Neuropathy with Acrodystrophy	MalaCards
AR	Axenfeld-Rieger Syndrome	MalaCards
AR	Combined Immunodeficiency Due to Dock8 Deficiency	MalaCards
AR	Breast Cancer	MalaCards
AR	Autosomal Recessive Axonal Hereditary Motor and Sensory Neuropathy	MalaCards
AR	Immunodeficiency 27a	MalaCards
AR	Charcot-Marie-Tooth DISEASES, Axonal, Type 2t	MalaCards
AR	Autosomal Recessive Hyper-Ige Syndrome Due to Znf341 Deficiency	MalaCards
AR	Autosomal Recessive Spastic Ataxia	MalaCards
AR	Autosomal Recessive Non-Syndromic Intellectual Disability	MalaCards
AR	Charcot-Marie-Tooth DISEASES Type 2b1	MalaCards
AR	Oculodentodigital Dysplasia, Autosomal Recessive	MalaCards
AR	Proximal Renal Tubular Acidosis-Ocular Anomaly Syndrome	MalaCards
AR	Hyper-Ige Syndrome 5, Autosomal Recessive, with Recurrent Infections	MalaCards
AR	Male Infertility	MalaCards
AR	Asthma	MalaCards
AR	Aromatase Excess Syndrome	MalaCards
AR	Ovarian Cancer	MalaCards
AR	Prostatic Hyperplasia, Benign	MalaCards
AR	Muscular Atrophy	MalaCards
AR	Adenocarcinoma	MalaCards
AR	Hepatocellular Carcinoma	MalaCards
AR	Common Cold	MalaCards
AR	Aortic Valve DISEASES 2	MalaCards
AR	46,xy Disorder of Sex Development	MalaCards
AR	Hypospadias 1, X-Linked	MalaCards
AR	Pachyonychia Congenita 3	MalaCards
AR	Cataract	MalaCards
AR	Bladder Cancer	MalaCards
AR	Glioma Susceptibility 1	MalaCards
AR	Polycystic Ovary Syndrome	MalaCards
AR	Eye DISEASES	MalaCards
AR	Macular Degeneration	MalaCards
AR	Endometrial Cancer	MalaCards
AR	Age Related Macular Degeneration	MalaCards
AR	Hypospadias	MalaCards
AR	Body Mass Index Quantitative Trait Locus 11	MalaCards
AR	Melanoma	MalaCards
AR	Infertility	MalaCards
AR	Withdrawal Disorder	MalaCards
AR	Pertussis	MalaCards
AR	Alopecia, Androgenetic, 1	MalaCards
AR	Colorectal Cancer	MalaCards
AR	Prostate Adenocarcinoma	MalaCards
AR	Hematologic Cancer	MalaCards
AR	Breast Ductal Carcinoma	MalaCards
AR	Acute Radiation Syndrome	MalaCards
AR	Parkinson's DISEASES	MalaCards
AR	46,xy Sex Reversal	MalaCards
AR	Leukemia, Acute Lymphoblastic	MalaCards
AR	Lymphoma	MalaCards
AR	Frontotemporal Dementia and/or Amyotrophic Lateral Sclerosis 7	MalaCards
AR	Severe Combined Immunodeficiency	MalaCards
AR	Alopecia	MalaCards
AR	Leukemia, Acute Myeloid	MalaCards
AR	Pseudovaginal Perineoscrotal Hypospadias	MalaCards
AR	Allergic DISEASES	MalaCards
AR	Hypogonadism	MalaCards
AR	Azoospermia	MalaCards
AR	Androgenic Alopecia	MalaCards
AR	Hyperandrogenism	MalaCards
AR	Retinoblastoma	MalaCards
AR	Lung Non-Small Cell Carcinoma	MalaCards
AR	Immune Deficiency DISEASES	MalaCards
AR	Neuromuscular DISEASES	MalaCards
AR	Cryptorchidism	MalaCards
AR	46,xy Sex Reversal 1	MalaCards
AR	Myopathy	MalaCards
AR	Huntington DISEASES	MalaCards
AR	Diabetes Mellitus	MalaCards
AR	Motor Neuron DISEASES	MalaCards
AR	Heart DISEASES	MalaCards
AR	Dermatitis, Atopic	MalaCards
AR	Thrombocythemia 1	MalaCards
AR	Osteoporosis	MalaCards
AR	Male Breast Cancer	MalaCards
AR	Aortic Valve DISEASES 1	MalaCards
AR	Smooth Muscle Dysfunction Syndrome	MalaCards
AR	Hereditary Breast Ovarian Cancer Syndrome	MalaCards
AR	Gynecomastia	MalaCards
AR	Male Infertility with Azoospermia or Oligozoospermia Due to Single Gene Mutation	MalaCards
AR	Autism Spectrum Disorder	MalaCards
AR	46,xy Complete Gonadal Dysgenesis	MalaCards
AR	Hypogonadotropic Hypogonadism	MalaCards
AR	Tatton-Brown-Rahman Syndrome	MalaCards
AR	Neuroblastoma	MalaCards
AR	Myeloma, Multiple	MalaCards
AR	Estrogen-Receptor Positive Breast Cancer	MalaCards
AR	Hypertension	MalaCards
AR	Autism	MalaCards
AR	Intraocular Pressure Quantitative Trait Locus	MalaCards
AR	Salivary Gland Carcinoma	MalaCards
AR	Peripheral Nervous System DISEASES	MalaCards
AR	Lipid Metabolism Disorder	MalaCards
AR	Thyroid Cancer	MalaCards
AR	Prostate DISEASES	MalaCards
AR	Protein-Deficiency Anemia	MalaCards
AR	Muscular Dystrophy	MalaCards
AR	Testicular Cancer	MalaCards
AR	Acne	MalaCards
AR	Myeloproliferative Neoplasm	MalaCards
AR	Esophageal Cancer	MalaCards
AR	Ductal Carcinoma in Situ	MalaCards
AR	Retinitis Pigmentosa	MalaCards
AR	Female Breast Cancer	MalaCards
AR	Impotence	MalaCards
AR	Epilepsy	MalaCards
AR	Allergic Asthma	MalaCards
AR	Bone DISEASES	MalaCards
AR	Prostatic Hypertrophy	MalaCards
AR	Prostatitis	MalaCards
AR	Primary Ovarian Insufficiency	MalaCards
AR	Retinal DISEASES	MalaCards
AR	Down Syndrome	MalaCards
AR	Hsd10 Mitochondrial DISEASES	MalaCards
AR	Aortic Valve DISEASES 3	MalaCards
AR	17 Alpha-Hydroxylase/17,20-Lyase Deficiency	MalaCards
AR	Wilms Tumor 1	MalaCards
AR	Conjunctivitis	MalaCards
AR	Pleomorphic Adenoma	MalaCards
AR	Ige Responsiveness, Atopic	MalaCards
AR	Mitral Valve Insufficiency	MalaCards
AR	Polycystic Ovary Syndrome 1	MalaCards
AR	Alacrima, Achalasia, and Impaired Intellectual Development Syndrome	MalaCards
AR	Estrogen-Receptor Negative Breast Cancer	MalaCards
AR	Leukemia, Chronic Lymphocytic	MalaCards
AR	Apocrine Carcinoma	MalaCards
AR	Lymph Node Carcinoma	MalaCards
AR	Opitz-Kaveggia Syndrome	MalaCards
AR	Autosomal Dominant Cerebellar Ataxia	MalaCards
AR	Pre-Eclampsia	MalaCards
AR	Breast Adenocarcinoma	MalaCards
AR	Myelodysplastic Syndrome	MalaCards
AR	Dermatitis	MalaCards
AR	Ocular Hypertension	MalaCards
AR	Chronic Bilirubin Encephalopathy	MalaCards
AR	Lipoid Congenital Adrenal Hyperplasia	MalaCards
AR	Dilated Cardiomyopathy	MalaCards
AR	X Inactivation, Familial Skewed, 1	MalaCards
AR	Turner Syndrome	MalaCards
AR	Gender Incongruence	MalaCards
AR	Muscular Dystrophy, Duchenne Type	MalaCards
AR	Mammary Paget's DISEASES	MalaCards
AR	Asthma-Related Traits 4	MalaCards
AR	Rapidly Involuting Congenital Hemangioma	MalaCards
AR	Oligospermia	MalaCards
AR	Neurofibroma	MalaCards
AR	Pseudohermaphroditism	MalaCards
AR	X Inactivation, Familial Skewed, 2	MalaCards
AR	Premature Ovarian Failure 5	MalaCards
AR	Microvascular Complications of Diabetes 5	MalaCards
AR	Testicular Germ Cell Cancer	MalaCards
AR	Combined Immunodeficiency	MalaCards
AR	Prostate Cancer, Hereditary, X-Linked 3	MalaCards
AR	Lung DISEASES	MalaCards
AR	Ischemia	MalaCards
AR	Ventricular Septal Defect	MalaCards
AR	Heart Septal Defect	MalaCards
AR	Ovarian DISEASES	MalaCards
AR	Paget DISEASES, Extramammary	MalaCards
AR	Pleomorphic Adenoma Carcinoma	MalaCards
AR	Germ Cell Cancer	MalaCards
AR	Disorder of Sexual Development	MalaCards
AR	Spinal DISEASES	MalaCards
AR	Inguinal Hernia	MalaCards
AR	Vascular DISEASES	MalaCards
AR	Endometrial Hyperplasia	MalaCards
AR	Sebaceous Adenocarcinoma	MalaCards
AR	Contractures, Pterygia, and Spondylocarpotarsal Fusion Syndrome 1a	MalaCards
AR	Testicular DISEASES	MalaCards
AR	Spinocerebellar Ataxia 1	MalaCards
AR	Attention Deficit-Hyperactivity Disorder	MalaCards
AR	Dentatorubral-Pallidoluysian Atrophy	MalaCards
AR	Central Nervous System Cancer	MalaCards
AR	Non-Syndromic Posterior Hypospadias	MalaCards
AR	Myocardial Infarction	MalaCards
AR	Spinal Muscular Atrophy	MalaCards
AR	Breast Fibroadenoma	MalaCards
AR	Barrett Esophagus	MalaCards
AR	Interstitial Lung DISEASES	MalaCards
AR	Adrenocortical Carcinoma	MalaCards
AR	Spermatogenic Failure 4	MalaCards
AR	Anxiety	MalaCards
AR	Respiratory Failure	MalaCards
AR	Open-Angle Glaucoma	MalaCards
AR	Gastroesophageal Reflux	MalaCards
AR	Machado-Joseph DISEASES	MalaCards
AR	Fragile X Syndrome	MalaCards
AR	Abdominal Obesity-Metabolic Syndrome 1	MalaCards
AR	Varicocele	MalaCards
AR	Microvascular Complications of Diabetes 1	MalaCards
AR	Rectum Cancer	MalaCards
AR	Gastrointestinal Stromal Tumor	MalaCards
AR	Prostatic Acinar Adenocarcinoma	MalaCards
AR	Congestive Heart Failure	MalaCards
AR	Rectal Benign Neoplasm	MalaCards
AR	Hyperglycemia	MalaCards
AR	Breast Carcinoma in Situ	MalaCards
AR	Type 2 Diabetes Mellitus	MalaCards
AR	Adenosquamous Carcinoma	MalaCards
AR	Helix Syndrome	MalaCards
AR	Atrial Standstill 1	MalaCards
AR	Prostatic Adenoma	MalaCards
AR	Immunoglobulin a Vasculitis	MalaCards
AR	Apnea, Obstructive Sleep	MalaCards
AR	Dermatomyositis	MalaCards
AR	Premature Ejaculation	MalaCards
AR	Leptin Deficiency or Dysfunction	MalaCards
AR	Amyotrophic Lateral Sclerosis 1	MalaCards
AR	Castration-Resistant Prostate Carcinoma	MalaCards
AR	Sexual Health Disorder	MalaCards
AR	Persistent Mullerian Duct Syndrome	MalaCards
AR	Nervous System DISEASES	MalaCards
AR	Parkinsonism	MalaCards
AR	Breast Lobular Carcinoma	MalaCards
AR	Glioblastoma	MalaCards
AR	Renal Cell Carcinoma	MalaCards
AR	Leukemia	MalaCards
AR	Renal Cell Carcinoma, Nonpapillary	MalaCards
AR	Vaginitis	MalaCards
AR	Comedo Carcinoma	MalaCards
AR	Pulmonary Sclerosing Hemangioma	MalaCards
AR	Myositis	MalaCards
AR	Pancreatic Cancer	MalaCards
AR	Amed Syndrome, Digenic	MalaCards
AR	Prostate Calculus	MalaCards
AR	Hair DISEASES	MalaCards
AR	Angelman Syndrome	MalaCards
AR	Amelogenesis Imperfecta	MalaCards
AR	Autonomously Replicating Sequence 1	MalaCards
AR	Aortic Aneurysm	MalaCards
AR	Aortic Dissection	MalaCards
AR	Meningioma	MalaCards
AR	Hypereosinophilic Syndrome	MalaCards
AR	Twin-Reversed Arterial Perfusion Sequence	MalaCards
AR	Tinea Pedis	MalaCards
AR	Sertoli Cell Tumor	MalaCards
AR	Meibomian Cyst	MalaCards
AR	Hypokalemia	MalaCards
AR	Aspirin Resistance	MalaCards
AR	Otitis Media	MalaCards
AR	Metabolic Dysfunction-Associated Steatotic Liver DISEASES	MalaCards
AR	Food Allergy	MalaCards
AR	B-Cell Lymphoma	MalaCards
AR	Toe Syndactyly, Telecanthus, and Anogenital and Renal Malformations	MalaCards
AR	Pneumonia	MalaCards
AR	Gastric Cancer	MalaCards
AR	Sarcoma	MalaCards
AR	Parkinson DISEASES, Late-Onset	MalaCards
AR	Hypertension, Essential	MalaCards
AR	Body Mass Index Quantitative Trait Locus 7	MalaCards
AR	Body Mass Index Quantitative Trait Locus 4	MalaCards
AR	Body Mass Index Quantitative Trait Locus 14	MalaCards
AR	Body Mass Index Quantitative Trait Locus 9	MalaCards
AR	Body Mass Index Quantitative Trait Locus 8	MalaCards
AR	Body Mass Index Quantitative Trait Locus 10	MalaCards
AR	Body Mass Index Quantitative Trait Locus 20	MalaCards
AR	Body Mass Index Quantitative Trait Locus 18	MalaCards
AR	Body Mass Index Quantitative Trait Locus 19	MalaCards
AR	Body Mass Index Quantitative Trait Locus 12	MalaCards
AR	Viral Infectious DISEASES	MalaCards
AR	Propionic Acidemia	MalaCards
AR	Developmental and Epileptic Encephalopathy 90	MalaCards
AR	Microphthalmia, Syndromic 13	MalaCards
AR	Amelogenesis Imperfecta, Type Ig	MalaCards
AR	Spermatogenic Failure 8	MalaCards
AR	Salivary Gland DISEASES	MalaCards
AR	Asperger Syndrome	MalaCards
AR	Male Reproductive Organ Benign Neoplasm	MalaCards
AR	46,xy Sex Reversal 9	MalaCards
AR	Primary Cutaneous Amyloidosis	MalaCards
AR	Non-Syndromic X-Linked Intellectual Disability Arx-Related	MalaCards
AR	Sweat Gland DISEASES	MalaCards
AR	Breast Oncocytic Carcinoma	MalaCards
AR	Cervical Adenoid Basal Carcinoma	MalaCards
AR	Vulvar Apocrine Adenocarcinoma	MalaCards
AR	Adenosquamous Breast Carcinoma	MalaCards
AR	Prostate Small Cell Carcinoma	MalaCards
AR	Sebaceous Gland DISEASES	MalaCards
AR	Lacrimal Gland Squamous Cell Carcinoma	MalaCards
AR	Apocrine Sweat Gland Neoplasm	MalaCards
AR	Sebaceous Breast Carcinoma	MalaCards
AR	Vulvar Sebaceous Carcinoma	MalaCards
AR	Endocrine Gland Cancer	MalaCards
AR	Steroid Inherited Metabolic Disorder	MalaCards
AR	Sweat Gland Cancer	MalaCards
AR	Male Reproductive Organ Cancer	MalaCards
AR	Male Reproductive System DISEASES	MalaCards
AR	Teeth Hard Tissue DISEASES	MalaCards
AR	Endocrine System DISEASES	MalaCards
AR	Prostate Leiomyoma	MalaCards
AR	Tonsil Cancer	MalaCards
AR	Myeloid Leukemia	MalaCards
AR	Cryptorchidism, Unilateral or Bilateral	MalaCards
AR	Allergic Conjunctivitis	MalaCards
AR	Adult Syndrome	MalaCards
AR	Colonic Benign Neoplasm	MalaCards
AR	Atrophic Rhinitis	MalaCards
AR	Trisomy X	MalaCards
AR	Alcohol Dependence	MalaCards
AR	Cholera	MalaCards
AR	Arthritis	MalaCards
AR	Autoimmune DISEASES	MalaCards
AR	Squamous Cell Carcinoma	MalaCards
AR	Lung Cancer	MalaCards
AR	Neuropathy	MalaCards
AR	Global Developmental Delay, Lung Cysts, Overgrowth, and Wilms Tumor	MalaCards
AR	Coronary Artery Anomaly	MalaCards
AR	Polymyositis	MalaCards
AR	Bronchiolitis	MalaCards
AR	Coloboma of Optic Nerve	MalaCards
AR	Sleep Apnea	MalaCards
AR	Rheumatoid Arthritis	MalaCards
AR	Cerebrovascular DISEASES	MalaCards
AR	Kidney Cancer	MalaCards
AR	Osteogenic Sarcoma	MalaCards
AR	Meningioma, Familial	MalaCards
AR	Stroke, Ischemic	MalaCards
AR	Fetal Anticonvulsant Syndrome	MalaCards
AR	Burkitt Lymphoma	MalaCards
AR	Intrauterine Growth Retardation, Metaphyseal Dysplasia, Adrenal Hypoplasia Congenita, and Genital Anomalies	MalaCards
AR	Insulin-Like Growth Factor I	MalaCards
AR	Microvascular Complications of Diabetes 2	MalaCards
AR	Kuhnt-Junius Degeneration	MalaCards
AR	Immunodeficiency, Common Variable, 10	MalaCards
AR	Heart Valve DISEASES	MalaCards
AR	Pulmonary DISEASES, Chronic Obstructive	MalaCards
AR	Connective Tissue DISEASES	MalaCards
AR	Myopia	MalaCards
AR	Neutropenia	MalaCards
AR	Intellectual Disability and Myopathy Syndrome	MalaCards
AR	Urticaria	MalaCards
AR	Microvascular Complications of Diabetes 3	MalaCards
AR	Microvascular Complications of Diabetes 4	MalaCards
AR	Microvascular Complications of Diabetes 7	MalaCards
AR	Microvascular Complications of Diabetes 6	MalaCards
AR	Steatotic Liver DISEASES	MalaCards
AR	Acute Kidney Tubular Necrosis	MalaCards
AR	Cystic Fibrosis	MalaCards
AR	Atherosclerosis	MalaCards
AR	Muscle Hypertrophy	MalaCards
AR	Multinucleated Neurons, Anhydramnios, Renal Dysplasia, Cerebellar Hypoplasia, and Hydranencephaly	MalaCards
AR	Syndrome with 46,xy Difference of Sex Development	MalaCards
AR	Pulmonary Fibrosis	MalaCards
AR	Glial Tumor	MalaCards
AR	Bronchiolitis Obliterans	MalaCards
AR	Acquired Immunodeficiency Syndrome	MalaCards
AR	Glass Syndrome	MalaCards
AR	Fanconi Anemia, Complementation Group E	MalaCards
AR	Prinzmetal Angina	MalaCards
AR	Refractive Error	MalaCards
AR	Brain Cancer	MalaCards
AR	Chronic Granulomatous DISEASES	MalaCards
AR	Raynaud DISEASES	MalaCards
AR	Respiratory Allergy	MalaCards
AR	Alcohol Use Disorder	MalaCards
AR	End Stage Renal DISEASES	MalaCards
AR	Cone-Rod Dystrophy 2	MalaCards
AR	Depressive Disorder	MalaCards
AR	Charcot-Marie-Tooth DISEASES	MalaCards
AR	Adenoma	MalaCards
AR	Bone Mineral Density Quantitative Trait Locus 15	MalaCards
AR	Small Cell Cancer of the Lung	MalaCards
AR	Chronic Kidney DISEASES	MalaCards
AR	Bone Mineral Density Quantitative Trait Locus 8	MalaCards
AR	Ceroid Lipofuscinosis, Neuronal, 5	MalaCards
AR	Adenoid Hypertrophy	MalaCards
AR	Oral Squamous Cell Carcinoma	MalaCards
AR	Sleep Disorder	MalaCards
AR	Diarrhea	MalaCards
AR	Factor Vii Deficiency	MalaCards
AR	Toxic Encephalopathy	MalaCards
AR	Ventricular Tachycardia, Familial	MalaCards
AR	Spastic Paraplegia, Intellectual Disability, Nystagmus, and Obesity	MalaCards
AR	Dry Eye Syndrome	MalaCards
AR	Mitral Valve Stenosis	MalaCards
AR	Colitis	MalaCards
AR	Liver DISEASES	MalaCards
AR	Bipolar Disorder	MalaCards
AR	Osteoarthritis	MalaCards
AR	Conotruncal Heart Malformations	MalaCards
AR	Aortic Valve Prolapse	MalaCards
AR	Sjogren Syndrome	MalaCards
AR	Scoliosis	MalaCards
AR	Hodgkin's Lymphoma	MalaCards
AR	Ventricular Fibrillation, Paroxysmal Familial, 1	MalaCards
AR	Visual Epilepsy	MalaCards
AR	Amyloidosis	MalaCards
AR	Post-Traumatic Stress Disorder	MalaCards
AR	Infective Endocarditis	MalaCards
AR	Cardiovascular System DISEASES	MalaCards
AR	Cerebral Artery Occlusion	MalaCards
AR	Adult Respiratory Distress Syndrome	MalaCards
AR	Hantavirus Pulmonary Syndrome	MalaCards
AR	Adrenal Gland DISEASES	MalaCards
AR	Subacute Delirium	MalaCards
AR	Diabetic Neuropathy	MalaCards
AR	Human Immunodeficiency Virus Type 1	MalaCards
AR	Ocular Pigment Dispersion with or Without Glaucoma	MalaCards
AR	Lateral Sclerosis	MalaCards
AR	Cryopyrin-Associated Periodic Syndrome	MalaCards
AR	Catastrophic Antiphospholipid Syndrome	MalaCards
AR	Diabetic Cataract	MalaCards
AR	Periodontitis	MalaCards
AR	Vitamin K Deficiency Bleeding	MalaCards
AR	Urinary Tract Infection	MalaCards
AR	Pulmonary Hypertension, Primary, 3	MalaCards
AR	Atrial Fibrillation	MalaCards
AR	Tricuspid Valve Insufficiency	MalaCards
AR	Endometriosis	MalaCards
AR	Endocarditis	MalaCards
AR	Anaplastic Large Cell Lymphoma	MalaCards
AR	Hemangioma	MalaCards
AR	Aging	MalaCards
AR	Malaria	MalaCards
AR	Mal De Meleda	MalaCards
AR	Skin Carcinoma	MalaCards
AR	Parkinson DISEASES 2, Autosomal Recessive Juvenile	MalaCards
AR	Paraplegia	MalaCards
AR	Neurilemmoma	MalaCards
AR	Iron Metabolism DISEASES	MalaCards
AR	Kidney DISEASES	MalaCards
AR	Autosomal Recessive Sideroblastic Anemia	MalaCards
AR	Hereditary Spastic Paraplegia	MalaCards
AR	Neuraminidase Deficiency	MalaCards
AR	Irritable Bowel Syndrome	MalaCards
AR	Tooth DISEASES	MalaCards
AR	Short Stature, Onychodysplasia, Facial Dysmorphism, and Hypotrichosis	MalaCards
AR	Acute Myocardial Infarction	MalaCards
AR	Charge Syndrome	MalaCards
AR	Covid-19	MalaCards
AR	Clear Cell Renal Cell Carcinoma	MalaCards
AR	Hepatitis	MalaCards
AR	Hereditary Sensory Neuropathy	MalaCards
AR	Hepatitis B	MalaCards
AR	Epiphyseal Dysplasia, Multiple, 1	MalaCards
AR	Pollen Allergy	MalaCards
AR	Hyperinsulinism	MalaCards
AR	Astigmatism	MalaCards
AR	Marfan Syndrome	MalaCards
AR	Dentinogenesis Imperfecta 1	MalaCards
AR	Proteasome-Associated Autoinflammatory Syndrome 1	MalaCards
AR	Dementia, Lewy Body	MalaCards
AR	Neurodegeneration with Brain Iron Accumulation 2a	MalaCards
AR	Cardiac Conduction Defect	MalaCards
AR	Cardiac Arrest	MalaCards
AR	Type 1 Diabetes Mellitus	MalaCards
AR	Dementia	MalaCards
AR	Acute Lung Injury	MalaCards
AR	Hypothyroidism	MalaCards
AR	Idiopathic Inflammatory Myopathy	MalaCards
AR	Interstitial Lung DISEASES 2	MalaCards
AR	Graves DISEASES	MalaCards
AR	Schizophrenia	MalaCards
AR	Reading Disorder	MalaCards
AR	Oculodentodigital Dysplasia	MalaCards
AR	Body Mass Index Quantitative Trait Locus 1	MalaCards
AR	Hypertrophic Cardiomyopathy	MalaCards
AR	Nephrolithiasis, Calcium Oxalate, 1	MalaCards
AR	Posttransplant Acute Limbic Encephalitis	MalaCards
AR	Ataxia with Vitamin E Deficiency	MalaCards
AR	Arthrogryposis, Renal Dysfunction, and Cholestasis 1	MalaCards
AR	Generalized Anxiety Disorder	MalaCards
AR	Liver Cirrhosis	MalaCards
AR	Visceral Steatosis, Congenital	MalaCards
AR	Fatty Liver DISEASES 1	MalaCards
AR	Lung Cancer Susceptibility 3	MalaCards
AR	Cholangiocarcinoma	MalaCards
AR	Amenorrhea	MalaCards
AR	Cardiomyopathy, Familial Hypertrophic, 1	MalaCards
AR	Childhood-Onset Asthma	MalaCards
AR	Thrombophilia Due to Thrombin Defect	MalaCards
AR	Polykaryocytosis Inducer	MalaCards
AR	Rickets	MalaCards
AR	Metabolic Dysfunction-Associated Steatohepatitis	MalaCards
AR	Hypolipoproteinemia	MalaCards
AR	Leukemia, Acute Lymphoblastic 3	MalaCards
AR	Pulmonary Hypertension	MalaCards
AR	Aortic Aneurysm, Familial Abdominal, 1	MalaCards
AR	Antisynthetase Syndrome	MalaCards
AR	Prediabetes Syndrome	MalaCards
AR	Keratoconjunctivitis	MalaCards
AR	Dental Caries	MalaCards
AR	Hair Whorl	MalaCards
AR	Dengue DISEASES	MalaCards
AR	Macular Retinal Edema	MalaCards
AR	Retinitis	MalaCards
AR	Spinal Cord Injury	MalaCards
AR	Pain Disorder	MalaCards
AR	Bronchiectasis	MalaCards
AR	Nasopharyngeal Carcinoma	MalaCards
AR	Basal Cell Carcinoma	MalaCards
AR	Arteries, Anomalies of	MalaCards
AR	Schwannomatosis, Vestibular	MalaCards
AR	Hypothyroidism, Congenital, Nongoitrous, 1	MalaCards
AR	Systemic Lupus Erythematosus	MalaCards
AR	Lupus Erythematosus	MalaCards
AR	Toxic Shock Syndrome	MalaCards
AR	Migraine with or Without Aura 1	MalaCards
AR	Resting Heart Rate, Variation in	MalaCards
AR	Skin DISEASES	MalaCards
AR	Bladder Neck Obstruction	MalaCards
AR	Gastrointestinal System DISEASES	MalaCards
AR	Head and Neck Cancer	MalaCards
AR	Lymphoma, Non-Hodgkin, Familial	MalaCards
AR	Neurofibromatosis	MalaCards
AR	Osteonecrosis	MalaCards
AR	Transposition of the Great Arteries	MalaCards
AR	Dystonia	MalaCards
AR	Neuropathy, Hereditary Motor and Sensory, Okinawa Type	MalaCards
AR	Interstitial Lung DISEASES 1	MalaCards
AR	Aortitis	MalaCards
AR	Overgrowth Syndrome	MalaCards
AR	Pulmonary Edema	MalaCards
AR	Hyperlipoproteinemia, Type Iii	MalaCards
AR	Intermediate Coronary Syndrome	MalaCards
AR	Orthostatic Intolerance	MalaCards
AR	Drug Allergy	MalaCards
AR	Esophagitis	MalaCards
AR	Graft-Versus-Host DISEASES	MalaCards
AR	Telangiectasis	MalaCards
AR	Measles	MalaCards
AR	Dengue Virus	MalaCards
AR	B-Lymphoblastic Leukemia/lymphoma	MalaCards
AR	Chlamydia	MalaCards
AR	Mantle Cell Lymphoma	MalaCards
AR	Bronchiolitis Obliterans with Obstructive Pulmonary DISEASES	MalaCards
AR	Squamous Cell Carcinoma, Head and Neck	MalaCards
AR	Esophagus Squamous Cell Carcinoma	MalaCards
AR	Alzheimer's DISEASES	MalaCards
AR	Cerebellar Atrophy, Developmental Delay, and Seizures	MalaCards
AR	Trichohepatoenteric Syndrome 1	MalaCards
AR	Nonspecific Interstitial Pneumonia	MalaCards
AR	Vasculitis	MalaCards
AR	Wilms Tumor 5	MalaCards
AR	Cardiomyopathy, Dilated, 1a	MalaCards
AR	Hemophagocytic Lymphohistiocytosis, Familial, 2	MalaCards
AR	Short Stature, Auditory Canal Atresia, Mandibular Hypoplasia, and Skeletal Abnormalities	MalaCards
AR	Acute Stress Disorder	MalaCards
AR	Larynx Cancer	MalaCards
AR	Laryngeal Benign Neoplasm	MalaCards
AR	Transplant-Related Bronchiolitis Obliterans	MalaCards
AR	Systemic Scleroderma	MalaCards
AR	Hutterite Cerebroosteonephrodysplasia Syndrome	MalaCards
AR	Lung Benign Neoplasm	MalaCards
AR	Pulmonary Hypertension, Primary, 1	MalaCards
AR	Papillon-Lefevre Syndrome	MalaCards
AR	Vasomotor Rhinitis	MalaCards
AR	Pheochromocytoma	MalaCards
AR	Gastric Adenocarcinoma	MalaCards
AR	Microphthalmia, Syndromic 9	MalaCards
AR	Hypercholesterolemia, Familial, 3	MalaCards
AR	Arts Syndrome	MalaCards
AR	Idiopathic Scoliosis	MalaCards
AR	Limb-Girdle Muscular Dystrophy	MalaCards
AR	Sarcoidosis 1	MalaCards
AR	Spinocerebellar Ataxia 47	MalaCards
AR	Thrombocytopenia	MalaCards
AR	Difference of Sex Development	MalaCards
AR	Spastic Paraplegia, Ataxia, and Impaired Intellectual Development	MalaCards
AR	Spastic Paraplegia 11, Autosomal Recessive	MalaCards
AR	Tobacco Addiction	MalaCards
AR	Cervical Cancer	MalaCards
AR	Sensorineural Hearing Loss	MalaCards
AR	Leiomyoma	MalaCards
AR	Overactive Bladder Syndrome	MalaCards
AR	Eating Disorder	MalaCards
AR	Movement DISEASES	MalaCards
AR	Spondyloarthropathy 1	MalaCards
AR	Atrioventricular Block	MalaCards
AR	Cataract 3, Multiple Types	MalaCards
AR	Leishmaniasis	MalaCards
AR	Glaucoma, Primary Open Angle	MalaCards
AR	Pancreatic Ductal Adenocarcinoma	MalaCards
AR	Hypoglycemia	MalaCards
AR	Nijmegen Breakage Syndrome	MalaCards
AR	Third-Degree Atrioventricular Block	MalaCards
AR	Rheumatic Heart DISEASES	MalaCards
AR	T-Cell Acute Lymphoblastic Leukemia	MalaCards
AR	Myocarditis	MalaCards
AR	Neuroendocrine Tumor	MalaCards
AR	Orofacial Cleft 11	MalaCards
AR	Renal Cell Carcinoma, Papillary, 1	MalaCards
AR	Diffuse Large B-Cell Lymphoma	MalaCards
AR	Ocular Motor Apraxia	MalaCards
AR	Polycystic Kidney DISEASES 1 with or Without Polycystic Liver DISEASES	MalaCards
AR	Atypical Teratoid Rhabdoid Tumor	MalaCards
AR	Achalasia-Addisonianism-Alacrima Syndrome	MalaCards
AR	Scleroderma, Familial Progressive	MalaCards
AR	Cycloplegia	MalaCards
AR	Lymphopenia	MalaCards
AR	Bowel Dysfunction	MalaCards
AR	Lymphoproliferative Syndrome	MalaCards
AR	Congenital Hemidysplasia with Ichthyosiform Erythroderma and Limb Defects	MalaCards
AR	Bronchitis	MalaCards
AR	Photoparoxysmal Response 1	MalaCards
AR	Pheochromocytoma/paraganglioma Syndrome 3	MalaCards
AR	Basal Cell Carcinoma 1	MalaCards
AR	Retinal Vascular DISEASES	MalaCards
AR	Prostate Cancer, Hereditary, 7	MalaCards
AR	Acoustic Neuroma	MalaCards
AR	Zika Fever	MalaCards
AR	Laron Syndrome	MalaCards
AR	Macs Syndrome	MalaCards
AR	Tooth Agenesis	MalaCards
AR	Mild Cognitive Impairment	MalaCards
AR	Hernia, Hiatus	MalaCards
AR	Peripheral Retinal Degeneration	MalaCards
AR	Retinal Degeneration	MalaCards
AR	Colon Adenocarcinoma	MalaCards
AR	Renal Fibrosis	MalaCards
AR	Dermatitis, Atopic, 2	MalaCards
AR	Enterocele	MalaCards
AR	Scoliosis, Isolated 1	MalaCards
AR	Adult T-Cell Leukemia/lymphoma	MalaCards
AR	Peritonitis	MalaCards
AR	Hypogonadotropic Hypogonadism 7 with or Without Anosmia	MalaCards
AR	Salmonellosis	MalaCards
AR	Influenza	MalaCards
AR	Gastroenteritis	MalaCards
AR	Mood Disorder	MalaCards
AR	Immunodeficiency 31b	MalaCards
AR	Testicular Germ Cell Tumor	MalaCards
AR	Cerebral Palsy	MalaCards
AR	Soft Tissue Sarcoma	MalaCards
AR	Chronic Actinic Dermatitis	MalaCards
AR	Inflammatory Bowel DISEASES	MalaCards
AR	Human Immunodeficiency Virus Infectious DISEASES	MalaCards
AR	Farsightedness	MalaCards
AR	Aplastic Anemia	MalaCards
AR	Polysubstance Abuse	MalaCards
AR	Pharyngitis	MalaCards
AR	Osteonecrosis of the Jaw	MalaCards
AR	Leiomyoma, Uterine	MalaCards
AR	Rubella	MalaCards
AR	Glucose Intolerance	MalaCards
AR	Arteriovenous Malformation	MalaCards
AR	Primary Hyperaldosteronism	MalaCards
AR	Glomerulonephritis	MalaCards
AR	Status Epilepticus	MalaCards
AR	Major Depressive Disorder	MalaCards
AR	Nephrolithiasis	MalaCards
AR	Pancreatic and Cerebellar Agenesis	MalaCards
AR	Capillary Hemangioma	MalaCards
AR	Non-Specific Autoimmune Cerebellar Ataxia Without Characteristic Antibodies	MalaCards
AR	Spastic Paraplegia 15, Autosomal Recessive	MalaCards
AR	Primary Pulmonary Tuberculosis	MalaCards
AR	Spastic Paraplegia 15	MalaCards
AR	Contact Dermatitis	MalaCards
AR	Pik3ca-Related Overgrowth Spectrum	MalaCards
AR	Pik3ca-Related Overgrowth Syndrome	MalaCards
AR	Muscular Dystrophy, Limb-Girdle, Autosomal Recessive 5	MalaCards
AR	Sickle Cell DISEASES	MalaCards
AR	Acute Promyelocytic Leukemia	MalaCards
AR	Tako-Tsubo Cardiomyopathy	MalaCards
AR	Retinopathy of Prematurity	MalaCards
AR	Nephrotic Syndrome	MalaCards
AR	Aortic DISEASES	MalaCards
AR	Severe Acute Respiratory Syndrome	MalaCards
AR	Cleft Lip	MalaCards
AR	Multiple Endocrine Neoplasia, Type I	MalaCards
AR	Leukemia, Chronic Myeloid	MalaCards
AR	Creatinine Clearance Quantitative Trait Locus	MalaCards
AR	Anterior Segment Dysgenesis	MalaCards
AR	DISEASES of Mental Health	MalaCards
AR	Multiple Sclerosis	MalaCards
AR	Ataxia-Telangiectasia	MalaCards
AR	Traumatic Brain Injury	MalaCards
AR	Transitional Cell Carcinoma	MalaCards
AR	Hyperphenylalaninemia, Bh4-Deficient, a	MalaCards
AR	Polycystic Kidney DISEASES 1	MalaCards
AR	Gastritis	MalaCards
AR	Long Qt Syndrome	MalaCards
AR	Nutritional Deficiency DISEASES	MalaCards
AR	Macular Degeneration, Age-Related, 1	MalaCards
AR	Axonal Neuropathy	MalaCards
AR	Mulchandani-Bhoj-Conlin Syndrome	MalaCards
AR	Herpes Simplex	MalaCards
AR	Tetralogy of Fallot	MalaCards
AR	Allergic Contact Dermatitis	MalaCards
AR	Familial Thoracic Aortic Aneurysm and Dissection	MalaCards
AR	Palmoplantar Keratosis	MalaCards
AR	Autosomal Recessive Limb-Girdle Muscular Dystrophy Type 2c	MalaCards
AR	Takayasu Arteritis	MalaCards
AR	Cardiogenic Shock	MalaCards
AR	Aortic Aneurysm, Familial Thoracic 1	MalaCards
AR	Uveitis	MalaCards
AR	Cleft Lip/palate	MalaCards
AR	Fungal Infectious DISEASES	MalaCards
AR	Hypertensive Heart DISEASES	MalaCards
AR	Spondylitis	MalaCards
AR	Periodontitis, Chronic	MalaCards
AR	Leukodystrophy	MalaCards
AR	Exfoliation Syndrome	MalaCards
AR	Inflammatory Bowel DISEASES 1	MalaCards
AR	Rheumatic Fever	MalaCards
AR	Acute Kidney Failure	MalaCards
AR	Enterocolitis	MalaCards
AR	Polyneuropathy	MalaCards
AR	Hyperlipoproteinemia, Type I	MalaCards
AR	Personality Disorder	MalaCards
AR	Metabolic Acidosis	MalaCards
AR	Gestational Diabetes	MalaCards
AR	Eustachian Tube DISEASES	MalaCards
AR	Metachromatic Leukodystrophy	MalaCards
AR	Post-Transplant Lymphoproliferative DISEASES	MalaCards
AR	Postural Orthostatic Tachycardia Syndrome	MalaCards
AR	Ulcerative Colitis	MalaCards
AR	Panic Disorder	MalaCards
AR	Maturity-Onset Diabetes of the Young, Type 1	MalaCards
AR	Peripheral Artery DISEASES	MalaCards
AR	Gastroparesis	MalaCards
AR	Intracranial Meningioma	MalaCards
AR	Retinal Vein Occlusion	MalaCards
AR	Chopra-Amiel-Gordon Syndrome	MalaCards
AR	Psoriasis	MalaCards
AR	Ankrd17-Related Neurodevelopmental Syndrome	MalaCards
AR	Macular Dystrophy, Dominant Cystoid	MalaCards
AR	Autosomal Recessive Limb-Girdle Muscular Dystrophy	MalaCards
AR	Factor Viii Deficiency	MalaCards
AR	Alzheimer DISEASES, Familial, 1	MalaCards
AR	Mumps	MalaCards
AR	Pulmonary Tuberculosis	MalaCards
AR	Visual Impairment and Progressive Phthisis Bulbi	MalaCards
AR	Axenfeld-Rieger Syndrome, Type 3	MalaCards
AR	Cellulitis	MalaCards
AR	Chronic Spontaneous Urticaria	MalaCards
AR	Thalassemia	MalaCards
AR	Multiple Sulfatase Deficiency	MalaCards
AR	Psoriasis 1	MalaCards
AR	Psoriasis 2	MalaCards
AR	Psoriasis 7	MalaCards
AR	Psoriasis 13	MalaCards
AR	Psoriasis 11	MalaCards
AR	Stomatitis	MalaCards
AR	Mycosis Fungoides	MalaCards
AR	Coarctation of Aorta	MalaCards
AR	Primary Ciliary Dyskinesia	MalaCards
AR	Keratoconjunctivitis Sicca	MalaCards
AR	Episodic Ataxia, Type 1	MalaCards
AR	Papillomatosis, Confluent and Reticulated	MalaCards
AR	Conn's Syndrome	MalaCards
AR	Behcet Syndrome	MalaCards
AR	Neutrophilia, Hereditary	MalaCards
AR	Human Cytomegalovirus Infection	MalaCards
AR	Anovulation	MalaCards
AR	Atrial Heart Septal Defect	MalaCards
AR	Amblyopia	MalaCards
AR	Arteriosclerosis	MalaCards
AR	Hyper-Ige Syndrome 1, Autosomal Dominant, with Recurrent Infections	MalaCards
AR	Muscular Dystrophy, Limb-Girdle, Autosomal Recessive 1	MalaCards
AR	Chronic Urticaria	MalaCards
AR	Hepatitis C	MalaCards
AR	Cone Dystrophy	MalaCards
AR	Episodic Ataxia, Type 2	MalaCards
AR	Progressive Familial Heart Block, Type Ia	MalaCards
AR	Progressive Familial Heart Block	MalaCards
AR	Tetanus	MalaCards
AR	Leiomyosarcoma	MalaCards
AR	Quadricuspid Aortic Valve	MalaCards
AR	Alpha-Thalassemia/impaired Intellectual Development Syndrome, X-Linked	MalaCards
AR	Glaucoma 3, Primary Congenital, a	MalaCards
AR	Charcot-Marie-Tooth DISEASES, Demyelinating, Type 4a	MalaCards
AR	Charcot-Marie-Tooth DISEASES Type 4a	MalaCards
AR	Thyroid Cancer, Nonmedullary, 1	MalaCards
AR	Hyper Ige Syndrome	MalaCards
AR	Parasitic Helminthiasis Infectious DISEASES	MalaCards
AR	Fibrosarcoma	MalaCards
AR	Gonadal Dysgenesis	MalaCards
AR	Brittle Bone Disorder	MalaCards
AR	Hyper Ige Recurrent Infection Syndrome 1	MalaCards
AR	Psychotic Disorder	MalaCards
AR	Aldosterone-Producing Adenoma	MalaCards
AR	Orthostatic Hypotension	MalaCards
AR	Diabetic Macular Edema	MalaCards
AR	Bladder Urothelial Carcinoma	MalaCards
AR	Lymphoma, Hodgkin, Classic	MalaCards
AR	Hepatitis C Virus	MalaCards
AR	Sudden Infant Death Syndrome	MalaCards
AR	Spastic Ataxia, Charlevoix-Saguenay Type	MalaCards
AR	Hydrocephalus	MalaCards
AR	Arthropathy	MalaCards
AR	Muscular Dystrophy, Limb-Girdle, Autosomal Recessive 6	MalaCards
AR	Autosomal Recessive Limb-Girdle Muscular Dystrophy Type 2a	MalaCards
AR	Endometritis	MalaCards
AR	Hyperthyroidism	MalaCards
AR	Acute Asthma	MalaCards
AR	Plasmodium Falciparum Malaria	MalaCards
AR	Serous Cystadenocarcinoma	MalaCards
AR	Enhanced S-Cone Syndrome	MalaCards
AR	Pancytopenia	MalaCards
AR	Autoimmune Lymphoproliferative Syndrome	MalaCards
AR	Esophagitis, Eosinophilic, 1	MalaCards
AR	Muscular Dystrophy, Limb-Girdle, Autosomal Recessive 2	MalaCards
AR	Follicular Lymphoma	MalaCards
AR	Retinal Detachment	MalaCards
AR	Pelvic Organ Prolapse	MalaCards
AR	Neuroendocrine Carcinoma	MalaCards
AR	Mucositis	MalaCards
AR	Erythroleukemia	MalaCards
AR	Acute Erythroid Leukemia	MalaCards
AR	Muscular Dystrophy, Limb-Girdle, Autosomal Recessive 3	MalaCards
AR	Gallbladder DISEASES 1	MalaCards
AR	Polycystic Kidney DISEASES	MalaCards
AR	Spastic Paraplegia 7, Autosomal Recessive	MalaCards
AR	Reticulosarcoma	MalaCards
AR	Strabismus	MalaCards
AR	Ureteral Obstruction	MalaCards
AR	Rare Tumor	MalaCards
AR	Trigeminal Neuralgia	MalaCards
AR	Tuberous Sclerosis 2	MalaCards
AR	Cartilage DISEASES	MalaCards
AR	Angioedema	MalaCards
AR	Discrete Subaortic Stenosis	MalaCards
AR	Immunodeficiency 28	MalaCards
AR	Severe Covid-19	MalaCards
AR	Temporal Lobe Epilepsy	MalaCards
AR	Kyphosis	MalaCards
AR	Mitral Valve DISEASES	MalaCards
AR	Charcot-Marie-Tooth Hereditary Neuropathy	MalaCards
AR	Lipomatosis, Familial Multiple	MalaCards
AR	Intrahepatic Cholangiocarcinoma	MalaCards
AR	Double Outlet Right Ventricle	MalaCards
AR	Sarcoidosis 2	MalaCards
AR	Autosomal Recessive Limb-Girdle Muscular Dystrophy Type 2b	MalaCards
AR	Gallbladder DISEASES	MalaCards
AR	Chagas DISEASES	MalaCards
AR	Cystitis	MalaCards
AR	Pulmonary Valve Insufficiency	MalaCards
AR	High Grade Glioma	MalaCards
AR	Autosomal Recessive Limb-Girdle Muscular Dystrophy Type 2d	MalaCards
AR	Prader-Willi Syndrome	MalaCards
AR	Acute Leukemia	MalaCards
AR	Encephalitis	MalaCards
AR	Germ Cell Tumor	MalaCards
AR	Craniometaphyseal Dysplasia, Autosomal Recessive	MalaCards
AR	Microcephaly	MalaCards
AR	Esophagus Adenocarcinoma	MalaCards
AR	Progressive Non-Infectious Anterior Vertebral Fusion	MalaCards
AR	Interatrial Communication	MalaCards
AR	Obsessive-Compulsive Disorder	MalaCards
AR	Prion DISEASES	MalaCards
AR	Tularemia	MalaCards
AR	Guillain-Barre Syndrome, Familial	MalaCards
AR	Gonadoblastoma	MalaCards
AR	Central Diabetes Insipidus	MalaCards
AR	Thrombosis	MalaCards
AR	Diabetes Insipidus	MalaCards
AR	Hemorrhage, Intracerebral	MalaCards
AR	Cardiac Tamponade	MalaCards
AR	Peripheral Vascular DISEASES	MalaCards
AR	Pituitary Adenoma	MalaCards
AR	Transient Cerebral Ischemia	MalaCards
AR	Portal Hypertension	MalaCards
AR	Intervertebral Disc DISEASES	MalaCards
AR	Psoriatic Arthritis	MalaCards
AR	Argyria	MalaCards
AR	Neural Tube Defects	MalaCards
AR	Tendinitis	MalaCards
AR	Antiphospholipid Syndrome	MalaCards
AR	Primary Cutaneous T-Cell Non-Hodgkin Lymphoma	MalaCards
AR	Pancreatitis, Hereditary	MalaCards
AR	Acute Pancreatitis	MalaCards
AR	3-Methylglutaconic Aciduria, Type Iii	MalaCards
AR	Guillain-Barre Syndrome	MalaCards
AR	Sinoatrial Node DISEASES	MalaCards
AR	Carotid Stenosis	MalaCards
AR	Masa Syndrome	MalaCards
AR	Dental Anomalies and Short Stature	MalaCards
AR	Chondrosarcoma	MalaCards
AR	Atrophy of Testis	MalaCards
AR	Degenerative Disc DISEASES	MalaCards
AR	Complex Regional Pain Syndrome	MalaCards
AR	Combined Pulmonary Fibrosis-Emphysema Syndrome	MalaCards
AR	Glutaric Acidemia I	MalaCards
AR	Persistent Hyperplastic Primary Vitreous, Autosomal Recessive	MalaCards
AR	Japanese Encephalitis	MalaCards
AR	Ptosis	MalaCards
AR	Perinatal Necrotizing Enterocolitis	MalaCards
AR	Hypothyroidism, Congenital, Nongoitrous, 2	MalaCards
AR	Hypothyroidism, Congenital, Nongoitrous, 3	MalaCards
AR	Chronic Asthma	MalaCards
AR	Pain Agnosia	MalaCards
AR	Gastric Ulcer	MalaCards
AR	Relapsing-Remitting Multiple Sclerosis	MalaCards
AR	Corneal Endothelial Dystrophy	MalaCards
AR	Tenosynovial Giant Cell Tumor	MalaCards
AR	Small Cell Carcinoma	MalaCards
AR	Hypoalphalipoproteinemia, Primary, 2	MalaCards
AR	Patent Ductus Arteriosus	MalaCards
AR	Respiratory Syncytial Virus Infectious DISEASES	MalaCards
AR	Pancreatic Adenocarcinoma	MalaCards
AR	Central Nervous System Lymphoma	MalaCards
AR	Sensory Peripheral Neuropathy	MalaCards
AR	Congenital Aortic Valve Stenosis	MalaCards
AR	Immunoglobulin E Concentration, Serum	MalaCards
AR	Papilloma	MalaCards
AR	Autosomal Recessive Limb-Girdle Muscular Dystrophy Type 2f	MalaCards
AR	Intussusception	MalaCards
AR	Char Syndrome	MalaCards
AR	Sclerosteosis 1	MalaCards
AR	Migraine Without Aura	MalaCards
AR	Candidiasis	MalaCards
AR	Bell's Palsy	MalaCards
AR	Benign Mesothelioma	MalaCards
AR	Hyperuricemia	MalaCards
AR	Primary Central Nervous System Lymphoma	MalaCards
AR	Ceroid Lipofuscinosis, Neuronal, 1	MalaCards
AR	Follicular Adenoma	MalaCards
AR	Infantile Neuronal Ceroid Lipofuscinosis	MalaCards
AR	Childhood Acute Myeloid Leukemia	MalaCards
AR	Craniometaphyseal Dysplasia	MalaCards
AR	Ring Chromosome 4 Syndrome	MalaCards
AR	Fanconi Anemia, Complementation Group a	MalaCards
AR	Luminal Breast Carcinoma a	MalaCards
AR	Urolithiasis	MalaCards
AR	Pyelonephritis	MalaCards
AR	Viral Hepatitis	MalaCards
AR	B-Cell Non-Hodgkin Lymphoma	MalaCards
AR	Lymphadenitis	MalaCards
AR	Skin Melanoma	MalaCards
AR	Rhabdomyosarcoma	MalaCards
AR	Autosomal Dominant Polycystic Kidney DISEASES	MalaCards
AR	Gallbladder Cancer	MalaCards
AR	Peripheral T-Cell Lymphoma	MalaCards
AR	Legionnaire DISEASES	MalaCards
AR	Pica DISEASES	MalaCards
AR	Benign Meningioma	MalaCards
AR	Syphilis	MalaCards
AR	Hemophilia a	MalaCards
AR	Ehlers-Danlos Syndrome, Arthrochalasia Type, 1	MalaCards
AR	Seminoma	MalaCards
AR	Tuberculosis	MalaCards
AR	Desmoplastic Small Round Cell Tumor	MalaCards
AR	Immunodeficiency 27b	MalaCards
AR	Tic Disorder	MalaCards
AR	Large B-Cell Lymphoma	MalaCards
AR	Hemiplegia	MalaCards
AR	Cholestasis	MalaCards
AR	Postpartum Depression	MalaCards
AR	Fibromyalgia	MalaCards
AR	Bk-Virus Nephropathy	MalaCards
AR	Charcot-Marie-Tooth DISEASES Type 1	MalaCards
AR	Spondylolisthesis	MalaCards
AR	Presbyopia	MalaCards
AR	46,xx Sex Reversal 1	MalaCards
AR	Adrenal Hyperplasia, Congenital, Due to 21-Hydroxylase Deficiency	MalaCards
AR	Axenfeld-Rieger Syndrome, Type 1	MalaCards
AR	Immune Dysregulation with Autoimmunity, Immunodeficiency, and Lymphoproliferation	MalaCards
AR	Transposition of the Great Arteries, Dextro-Looped	MalaCards
AR	Autonomic Neuropathy	MalaCards
AR	Dystonia, Dopa-Responsive	MalaCards
AR	Trichorhinophalangeal Syndrome, Type I	MalaCards
AR	Celiac DISEASES	MalaCards
AR	Ebola Hemorrhagic Fever	MalaCards
AR	Bacterial Infectious DISEASES	MalaCards
AR	Intracranial Berry Aneurysm	MalaCards
AR	Patent Foramen Ovale	MalaCards
AR	Purpura	MalaCards
AR	Macular Degeneration, Age-Related, 4	MalaCards
AR	Wilson DISEASES	MalaCards
AR	Nonsyndromic Hearing Loss	MalaCards
AR	Cleft Palate, Isolated	MalaCards
AR	Brachydactyly	MalaCards
AR	Galactosemia I	MalaCards
AR	Adenoid Cystic Carcinoma	MalaCards
AR	Spina Bifida	MalaCards
AR	Pathologic Nystagmus	MalaCards
AR	Galactosemia	MalaCards
AR	Carcinosarcoma	MalaCards
AR	Bone Cancer	MalaCards
AR	Distal Renal Tubular Acidosis	MalaCards
AR	Angioimmunoblastic T-Cell Lymphoma	MalaCards
AR	Hyperphenylalaninemia, Bh4-Deficient, B	MalaCards
AR	Anterior Segment Dysgenesis 4	MalaCards
AR	Congenital Disorder of Glycosylation, Type Iic	MalaCards
AR	Hyperprolactinemia	MalaCards
AR	Hypertriglyceridemia, Transient Infantile	MalaCards
AR	Limb Ischemia	MalaCards
AR	Angiosarcoma	MalaCards
AR	Excessive Tearing	MalaCards
AR	Major Affective Disorder 2	MalaCards
AR	Glutaric Aciduria Iii	MalaCards
AR	Duane-Radial Ray Syndrome	MalaCards
AR	Developmental Dysplasia of the Hip 1	MalaCards
AR	Pulmonary Embolism	MalaCards
AR	Spinal Cord DISEASES	MalaCards
AR	Vascular Dementia	MalaCards
AR	Osteopathia Striata with Cranial Sclerosis	MalaCards
AR	Hepatic Veno-Occlusive DISEASES	MalaCards
AR	Muscular Dystrophy, Limb-Girdle, Autosomal Recessive 4	MalaCards
AR	Charcot-Marie-Tooth DISEASES, Axonal, Type 2e	MalaCards
AR	Tuberous Sclerosis 1	MalaCards
AR	Medulloblastoma	MalaCards
AR	Leptin Receptor Deficiency	MalaCards
AR	Neurogenic Bladder	MalaCards
AR	Thymoma	MalaCards
AR	Mucopolysaccharidosis, Type Vi	MalaCards
AR	Fundus Dystrophy	MalaCards
AR	Amyloidosis, Hereditary Systemic 1	MalaCards
AR	Collagen DISEASES	MalaCards
AR	Sporadic Breast Cancer	MalaCards
AR	Virus-Associated Trichodysplasia Spinulosa	MalaCards
AR	Creatine Deficiency Disorders	MalaCards
AR	Neuroma	MalaCards
AR	Hypogonadism, Male	MalaCards
AR	Nestor-Guillermo Progeria Syndrome	MalaCards
AR	Microphthalmia	MalaCards
AR	Trichohepatoenteric Syndrome	MalaCards
AR	Aspiration Pneumonia	MalaCards
AR	Autoimmune Myocarditis	MalaCards
AR	Osteomyelitis	MalaCards
AR	Diffuse Idiopathic Skeletal Hyperostosis	MalaCards
AR	Craniosynostosis	MalaCards
AR	Radiculopathy	MalaCards
AR	Autosomal Recessive Cerebellar Ataxia	MalaCards
AR	Essential Thrombocythemia	MalaCards
AR	Tafro Syndrome	MalaCards
AR	Conduct Disorder	MalaCards
AR	Anodontia	MalaCards
AR	Pancreatitis	MalaCards
AR	Febrile Infection-Related Epilepsy Syndrome	MalaCards
AR	Single Isolated Optic Neuritis	MalaCards
AR	Cowden Syndrome 1	MalaCards
AR	Familial Hyperlipidemia	MalaCards
AR	Aniridia	MalaCards
AR	Phimosis	MalaCards
AR	Breast DISEASES	MalaCards
AR	Synovitis	MalaCards
AR	Stargardt DISEASES 1	MalaCards
AR	Endometriosis of Ovary	MalaCards
AR	Juvenile Rheumatoid Arthritis	MalaCards
AR	Epstein-Barr Virus Infectious DISEASES	MalaCards
AR	Gingival Overgrowth	MalaCards
AR	Hemophilia	MalaCards
AR	Cholangitis	MalaCards
AR	Trichorhinophalangeal Syndrome	MalaCards
AR	Leukemia, Chronic Lymphocytic 2	MalaCards
AR	Plasmablastic Lymphoma	MalaCards
AR	Myeloperoxidase Deficiency	MalaCards
AR	Mastocytosis, Cutaneous	MalaCards
AR	Motion Sickness	MalaCards
AR	Cataract 26, Multiple Types	MalaCards
AR	Pulmonary Alveolar Proteinosis, Acquired	MalaCards
AR	Spermatogenic Failure	MalaCards
AR	Oligodendroglioma	MalaCards
AR	Keratitis	MalaCards
AR	Leber Plus DISEASES	MalaCards
AR	Hand Skill, Relative	MalaCards
AR	Ascaris Lumbricoides Infection	MalaCards
AR	Spermatogenic Failure, X-Linked, 1	MalaCards
AR	Cognitive Function 1, Social	MalaCards
AR	Brugada Syndrome	MalaCards
AR	Mastitis	MalaCards
AR	Inherited Retinal Disorder	MalaCards
AR	Spondylocostal Dysostosis 5	MalaCards
AR	Spastic Paraplegia 35, Autosomal Recessive, with or Without Neurodegeneration	MalaCards
AR	Melanoma, Uveal	MalaCards
AR	Diamond-Blackfan Anemia 1	MalaCards
AR	Adiponectin Deficiency	MalaCards
AR	Spinal Stenosis	MalaCards
AR	Lymphosarcoma	MalaCards
AR	Adrenocortical Carcinoma, Hereditary	MalaCards
AR	Hypertelorism	MalaCards
AR	Hyperhomocysteinemia	MalaCards
AR	Nocturnal Asthma	MalaCards
AR	Progressive Familial Heart Block, Type Ib	MalaCards
AR	Gout	MalaCards
AR	Right Bundle Branch Block	MalaCards
AR	Cystic Kidney DISEASES	MalaCards
AR	Renal Tubular Acidosis	MalaCards
AR	Central Nervous System DISEASES	MalaCards
AR	Hereditary Retinal Dystrophy	MalaCards
AR	Sezary's DISEASES	MalaCards
AR	Gliosarcoma	MalaCards
AR	Familial Long Qt Syndrome	MalaCards
AR	Pneumothorax, Primary Spontaneous	MalaCards
AR	Suppression of Tumorigenicity 12	MalaCards
AR	Diphtheria	MalaCards
AR	Von Willebrand's DISEASES	MalaCards
AR	Familial Adenomatous Polyposis	MalaCards
AR	Pneumothorax	MalaCards
AR	Ileus	MalaCards
AR	Urethral Stricture	MalaCards
AR	Upper Tract Urothelial Carcinoma	MalaCards
AR	Vernal Keratoconjunctivitis	MalaCards
AR	Toxoplasmosis	MalaCards
AR	Acute Sensory Ataxic Neuropathy	MalaCards
AR	Complex Hereditary Spastic Paraplegia	MalaCards
AR	Polyploidy	MalaCards
AR	Spinocerebellar Ataxia 2	MalaCards
AR	Visceral Leishmaniasis	MalaCards
AR	Duodenal Ulcer	MalaCards
AR	Bacterial Pneumonia	MalaCards
AR	Usher Syndrome	MalaCards
AR	Major Affective Disorder 7	MalaCards
AR	Premature Ovarian Failure 1	MalaCards
AR	Kaposi Sarcoma	MalaCards
AR	Methane Production	MalaCards
AR	Intermittent Asthma	MalaCards
AR	Congenital Hypothyroidism	MalaCards
AR	Hepatitis a	MalaCards
AR	Cholelithiasis	MalaCards
AR	Hepatic Encephalopathy	MalaCards
AR	Lichen Planus	MalaCards
AR	Liposarcoma	MalaCards
AR	Laryngitis	MalaCards
AR	Microtia	MalaCards
AR	Chronic Mucocutaneous Candidiasis	MalaCards
AR	Adrenal Hypoplasia, Congenital	MalaCards
AR	Spondylocostal Dysostosis 1, Autosomal Recessive	MalaCards
AR	Myelofibrosis	MalaCards
AR	Cerebrooculofacioskeletal Syndrome 1	MalaCards
AR	Oppositional Defiant Disorder	MalaCards
AR	Rumination Disorder	MalaCards
AR	Fasciitis	MalaCards
AR	Hepatitis E	MalaCards
AR	Insulinoma	MalaCards
AR	Robin Sequence with Cleft Mandible and Limb Anomalies	MalaCards
AR	Echinococcosis	MalaCards
AR	Hemoglobinopathy	MalaCards
AR	Spondylocostal Dysostosis, Autosomal Recessive	MalaCards
AR	Renal Tubular Acidosis, Distal, 1	MalaCards
AR	Mckusick-Kaufman Syndrome	MalaCards
AR	Spondylometaphyseal Dysplasia, Sedaghatian Type	MalaCards
AR	Arthus Reaction	MalaCards
AR	Allergic Bronchopulmonary Aspergillosis	MalaCards
AR	Eclampsia	MalaCards
AR	Ureterolithiasis	MalaCards
AR	Renal Artery Atheroma	MalaCards
AR	Periapical Periodontitis	MalaCards
AR	Peptic Ulcer DISEASES	MalaCards
AR	Ovarian Cyst	MalaCards
AR	Idiopathic Interstitial Pneumonia	MalaCards
AR	Exostosis	MalaCards
AR	Neonatal Jaundice	MalaCards
AR	Lymphoblastic Lymphoma	MalaCards
AR	Lung Abscess	MalaCards
AR	Thyroid Gland Spindle Epithelial Tumor with Thymus-Like Elements	MalaCards
AR	Nephrogenic Diabetes Insipidus	MalaCards
AR	Night Blindness	MalaCards
AR	Poliomyelitis	MalaCards
AR	Leber Hereditary Optic Neuropathy, Modifier of	MalaCards
AR	Spastic Paraplegia 20, Autosomal Recessive	MalaCards
AR	Aspergillosis	MalaCards
AR	Typhoid Fever	MalaCards
AR	Nose DISEASES	MalaCards
AR	Argyll Robertson Pupil	MalaCards
AR	Chikungunya	MalaCards
AR	Major Affective Disorder 1	MalaCards
AR	Major Affective Disorder 5	MalaCards
AR	Major Affective Disorder 6	MalaCards
AR	Major Affective Disorder 4	MalaCards
AR	Marginal Zone Lymphoma	MalaCards
AR	Vertical Talus, Congenital	MalaCards
AR	Hydrocephalus, Congenital, 1	MalaCards
AR	Mismatch Repair Cancer Syndrome 1	MalaCards
AR	Aortic Atherosclerosis	MalaCards
AR	Apraxia	MalaCards
AR	Coronary Stenosis	MalaCards
AR	Crohn's DISEASES	MalaCards
AR	Facial Paralysis	MalaCards
AR	Endometrial Stromal Sarcoma	MalaCards
AR	Early-Onset Glaucoma	MalaCards
AR	Hypopituitarism	MalaCards
AR	Cervical Intraepithelial Neoplasia	MalaCards
AR	Myotonia Congenita, Autosomal Recessive	MalaCards
AR	Bronchopulmonary Dysplasia	MalaCards
AR	Precursor T-Cell Acute Lymphoblastic Leukemia	MalaCards
AR	Peters-Plus Syndrome	MalaCards
AR	Myasthenia Gravis	MalaCards
AR	Mesothelioma, Malignant	MalaCards
AR	Friedreich Ataxia	MalaCards
AR	Tooth Size	MalaCards
AR	Kawasaki DISEASES	MalaCards
AR	Malaria, Mild	MalaCards
AR	Pneumoconiosis	MalaCards
AR	Tonsillitis	MalaCards
AR	Filariasis	MalaCards
AR	Amnestic Disorder	MalaCards
AR	Systolic Heart Failure	MalaCards
AR	Ovary Adenocarcinoma	MalaCards
AR	Type Ii Collagen Disorders	MalaCards
AR	Benign Idiopathic Neonatal Seizures	MalaCards
AR	Plasma Cell Neoplasm	MalaCards
AR	Epidermolysis Bullosa Simplex Superficialis	MalaCards
AR	Smoking As a Quantitative Trait Locus 3	MalaCards
AR	Congenital Myopathy	MalaCards
AR	Paronychia	MalaCards
AR	Endometrial Adenocarcinoma	MalaCards
AR	Hypoadrenocorticism, Familial	MalaCards
AR	Anorexia Nervosa	MalaCards
AR	Brain Edema	MalaCards
AR	Acute Endometritis	MalaCards
AR	Dyskinesia of Esophagus	MalaCards
AR	Renovascular Hypertension	MalaCards
AR	Opiate Dependence	MalaCards
AR	Hepatoblastoma	MalaCards
AR	Nonsyndromic Genetic Hyperinsulinism	MalaCards
AR	Ependymoma	MalaCards
AR	46,xy Sex Reversal 3	MalaCards
AR	Neuropathy, Hereditary, with Liability to Pressure Palsies	MalaCards
AR	Kearns-Sayre Syndrome	MalaCards
AR	Alzheimer DISEASES 12	MalaCards
AR	Left Bundle Branch Hemiblock	MalaCards
AR	Colorectal Adenoma	MalaCards
AR	Encephalitis/encephalopathy, Mild, with Reversible Myelin Vacuolization	MalaCards
AR	Keratoconus	MalaCards
AR	Middle East Respiratory Syndrome	MalaCards
AR	Orbital Cellulitis	MalaCards
AR	Upper Respiratory Tract DISEASES	MalaCards
AR	Cystadenocarcinoma	MalaCards
AR	Congenitally Corrected Transposition of the Great Arteries	MalaCards
AR	Stargardt Macular Degeneration	MalaCards
AR	Childhood Absence Epilepsy	MalaCards
AR	Twin Anemia-Polycythemia Sequence	MalaCards
AR	Corneal Dystrophy, Posterior Polymorphous, 1	MalaCards
AR	Periventricular Leukomalacia	MalaCards
AR	Ewing Sarcoma	MalaCards
AR	Pachyonychia Congenita 1	MalaCards
AR	Fibrous Dysplasia	MalaCards
AR	Penicillin Allergy	MalaCards
AR	Alcoholic Hepatitis	MalaCards
AR	Cough Variant Asthma	MalaCards
AR	Uterus Leiomyosarcoma	MalaCards
AR	Teratocarcinoma	MalaCards
AR	Ankylosis	MalaCards
AR	Myoma	MalaCards
AR	Acute Liver Failure	MalaCards
AR	Charcot-Marie-Tooth DISEASES, Axonal, Type 2k	MalaCards
AR	Digeorge Syndrome	MalaCards
AR	Early-Onset Parkinson's DISEASES	MalaCards
AR	Gilles De La Tourette Syndrome	MalaCards
AR	Clubfoot, Congenital, with or Without Deficiency of Long Bones and/or Mirror-Image Polydactyly	MalaCards
AR	Sarcoma, Synovial	MalaCards
AR	Pulmonary Alveolar Proteinosis	MalaCards
AR	Cystic Echinococcosis	MalaCards
AR	Cocaine Dependence	MalaCards
AR	Hypomyelination of Early Myelinating Structures	MalaCards
AR	Non-Specific Syndromic Intellectual Disability	MalaCards
AR	Anterior Cutaneous Nerve Entrapment Syndrome	MalaCards
AR	Immune Thrombocytopenia	MalaCards
AR	Phobia, Specific	MalaCards
AR	Thyrotropin-Releasing Hormone Deficiency	MalaCards
AR	Aica-Ribosiduria Due to Atic Deficiency	MalaCards
AR	Mucopolysaccharidosis-Plus Syndrome	MalaCards
AR	Pulmonary Hypertension, Primary, 2	MalaCards
AR	Lupus Nephritis	MalaCards
AR	Goiter	MalaCards
AR	Monocytic Leukemia	MalaCards
AR	Chronic Fatigue Syndrome	MalaCards
AR	Syringocystadenoma Papilliferum	MalaCards
AR	Aphthous Stomatitis	MalaCards
AR	Ganglioneuroma	MalaCards
AR	Ganglioneuroblastoma	MalaCards
AR	Autoimmune Hepatitis	MalaCards
AR	Gingivitis	MalaCards
AR	Placental Insufficiency	MalaCards
AR	Mendelian Susceptibility to Mycobacterial DISEASES	MalaCards
AR	Neonatal Hypoxic and Ischemic Brain Injury	MalaCards
AR	Postpartum Psychosis	MalaCards
AR	Xeroderma Pigmentosum, Complementation Group C	MalaCards
AR	Myopathy, Myofibrillar, 3	MalaCards
AR	Autosomal Recessive Intellectual Developmental Disorder	MalaCards
AR	Spastic Paraplegia 3, Autosomal Dominant	MalaCards
AR	Scalp-Ear-Nipple Syndrome	MalaCards
AR	Chordoma	MalaCards
AR	Thyroid Carcinoma, Familial Medullary	MalaCards
AR	Coloboma of Macula	MalaCards
AR	Diaphragmatic Hernia, Congenital	MalaCards
AR	Axenfeld-Rieger Anomaly with Partially Absent Eye Muscles, Distinctive Face, Hydrocephaly, and Skeletal Abnormalities	MalaCards
AR	Colorectal Adenocarcinoma	MalaCards
AR	Hypoparathyroidism	MalaCards
AR	Common Variable Immunodeficiency	MalaCards
AR	Social Phobia	MalaCards
AR	Chickenpox	MalaCards
AR	Schizoaffective Disorder	MalaCards
AR	Ovarian Small Cell Carcinoma	MalaCards
AR	Iga Glomerulonephritis	MalaCards
AR	Urinary System DISEASES	MalaCards
AR	Medullary Thyroid Carcinoma	MalaCards
AR	Inflammatory Myopathy with Abundant Macrophages	MalaCards
AR	Cancer-Associated Retinopathy	MalaCards
AR	Joubert Syndrome 1	MalaCards
AR	Mature T-Cell and Nk-Cell Lymphoma	MalaCards
AR	Nasal Type Extranodal Nk/t-Cell Lymphoma	MalaCards
AR	Emery-Dreifuss Muscular Dystrophy	MalaCards
AR	Charcot-Marie-Tooth DISEASES, Recessive Intermediate a	MalaCards
AR	Qualitative or Quantitative Defects of Sarcoglycan	MalaCards
AR	Melanosis, Neurocutaneous	MalaCards
AR	Corneal Dystrophy, Congenital Stromal	MalaCards
AR	Polycythemia	MalaCards
AR	Lacrimal Gland Adenocarcinoma	MalaCards
AR	Thrombophilia	MalaCards
AR	Mpox	MalaCards
AR	Hypophosphatasia, Infantile	MalaCards
AR	Primary Angle-Closure Glaucoma	MalaCards
AR	Bestrophinopathy, Autosomal Recessive	MalaCards
AR	Spastic Paraplegia 4, Autosomal Dominant	MalaCards
AR	Charcot-Marie-Tooth DISEASES, Demyelinating, Type 1a	MalaCards
AR	Hypophosphatasia, Adult	MalaCards
AR	Arteriovenous Malformations of the Brain	MalaCards
AR	Interstitial Nephritis	MalaCards
AR	Membranous Nephropathy	MalaCards
AR	Beta-Thalassemia	MalaCards
AR	Drug Metabolism, Poor, Cyp2c19-Related	MalaCards
AR	Dysthymic Disorder	MalaCards
AR	Persistent Fetal Circulation Syndrome	MalaCards
AR	Alcoholic Liver Cirrhosis	MalaCards
AR	Primary Pulmonary Hypertension	MalaCards
AR	Herpes Zoster	MalaCards
AR	Duodenitis	MalaCards
AR	Thyroiditis	MalaCards
AR	Appendicitis	MalaCards
AR	Agammaglobulinemia	MalaCards
AR	Cholesteatoma	MalaCards
AR	Immunodeficiency-Associated Lymphoproliferative DISEASES	MalaCards
AR	Language Disorder	MalaCards
AR	Pituitary Tumor	MalaCards
AR	Charcot-Marie-Tooth DISEASES, Demyelinating, Type 1b	MalaCards
AR	Autosomal Recessive Limb-Girdle Muscular Dystrophy Type 2g	MalaCards
AR	Simpson-Golabi-Behmel Syndrome, Type 1	MalaCards
AR	Spastic Paraplegia 4	MalaCards
AR	Torticollis	MalaCards
AR	Short Stature-Obesity Syndrome	MalaCards
AR	Celiac DISEASES 5	MalaCards
AR	Ring Chromosome Syndrome	MalaCards
AR	Hereditary Spastic Paraplegia 35	MalaCards
AR	Cryptococcosis	MalaCards
AR	Ocular Hyperemia	MalaCards
AR	Necrotizing Fasciitis	MalaCards
AR	Extracranial Carotid Artery Aneurysm	MalaCards
AR	Streptococcal Toxic-Shock Syndrome	MalaCards
AR	Aplasia of Lacrimal and Salivary Glands	MalaCards
AR	Melkersson-Rosenthal Syndrome	MalaCards
AR	Hyperphosphatemia	MalaCards
AR	Hereditary Lymphedema I	MalaCards
AR	Penile Cancer	MalaCards
AR	Penile Benign Neoplasm	MalaCards
AR	Focal Segmental Glomerulosclerosis	MalaCards
AR	Twin-to-Twin Transfusion Syndrome	MalaCards
AR	Distal Myopathy	MalaCards
AR	Coccidioidomycosis	MalaCards
AR	Klatskin's Tumor	MalaCards
AR	Hemolytic Anemia	MalaCards
AR	Inflammatory Breast Carcinoma	MalaCards
AR	Intracranial Hypertension	MalaCards
AR	Arthrogryposis Syndrome	MalaCards
AR	Spastic Paraplegia 11	MalaCards
AR	46,xy Sex Reversal 2	MalaCards
AR	Nonaka Myopathy	MalaCards
AR	Acute Myeloid Leukemia Without Maturation	MalaCards
AR	Chronic Monocytic Leukemia	MalaCards
AR	Spindle Cell Sarcoma	MalaCards
AR	Malignant Mesenchymoma	MalaCards
AR	Hashimoto Thyroiditis	MalaCards
AR	Tietz Albinism-Deafness Syndrome	MalaCards
AR	Lesch-Nyhan Syndrome	MalaCards
AR	Bone Mineral Density Quantitative Trait Locus 3	MalaCards
AR	Brugada Syndrome 1	MalaCards
AR	Asthma, Nasal Polyps, and Aspirin Intolerance	MalaCards
AR	Aphasia	MalaCards
AR	Long Covid	MalaCards
AR	Quadriplegia	MalaCards
AR	Rabies	MalaCards
AR	Dysentery	MalaCards
AR	Chronic Purulent Otitis Media	MalaCards
AR	Urinary Tract Obstruction	MalaCards
AR	Vesicoureteral Reflux	MalaCards
AR	Kidney Hypertrophy	MalaCards
AR	Cowden Syndrome	MalaCards
AR	Embryonal Rhabdomyosarcoma	MalaCards
AR	Lynch Syndrome	MalaCards
AR	Multiple System Atrophy	MalaCards
AR	Leydig Cell Tumor	MalaCards
AR	Follicular Thyroid Carcinoma	MalaCards
AR	Substance Abuse	MalaCards
AR	Rosacea	MalaCards
AR	Lymphoplasmacytic Lymphoma	MalaCards
AR	Van Der Woude Syndrome 1	MalaCards
AR	Van Der Woude Syndrome	MalaCards
AR	Newcastle DISEASES	MalaCards
AR	Hypercarotenemia and Vitamin a Deficiency, Autosomal Dominant	MalaCards
AR	Muenke Syndrome	MalaCards
AR	Pierson Syndrome	MalaCards
AR	Dermatophytosis	MalaCards
AR	Human T-Cell Leukemia Virus Type 1	MalaCards
AR	Other Metabolic DISEASES	MalaCards
AR	Anorectal Malformation	MalaCards
AR	Charcot-Marie-Tooth DISEASES, Demyelinating, Type 4c	MalaCards
AR	Charcot-Marie-Tooth DISEASES Type 4c	MalaCards
AR	Sh3tc2-Related Hereditary Motor and Sensory Neuropathy	MalaCards
AR	Charcot-Marie-Tooth DISEASES, X-Linked Dominant, 1	MalaCards
AR	Campomelic Dysplasia	MalaCards
AR	Supravalvular Aortic Stenosis	MalaCards
AR	Precocious Puberty, Male-Limited	MalaCards
AR	Helicobacter Pylori Infection	MalaCards
AR	Phenylketonuria	MalaCards
AR	Greig Cephalopolysyndactyly Syndrome	MalaCards
AR	Ileitis	MalaCards
AR	Low Grade Glioma	MalaCards
AR	Hereditary Ataxia	MalaCards
AR	Pregnancy Loss, Recurrent 1	MalaCards
AR	Shigellosis	MalaCards
AR	Interstitial Cystitis	MalaCards
AR	Learning Disability	MalaCards
AR	Polyarteritis Nodosa	MalaCards
AR	Yellow Fever	MalaCards
AR	Ectodermal Dysplasia	MalaCards
AR	Glycogen Storage DISEASES	MalaCards
AR	Demyelinating DISEASES	MalaCards
AR	Multiple Endocrine Neoplasia	MalaCards
AR	Milk Allergy	MalaCards
AR	Tauopathy	MalaCards
AR	Median Arcuate Ligament Syndrome	MalaCards
AR	Corticosterone Methyloxidase Deficiency	MalaCards
AR	Muscular Dystrophy, Limb-Girdle, Autosomal Recessive 7	MalaCards
AR	Chlamydia Pneumonia	MalaCards
AR	Granulomatous DISEASES, Chronic, Autosomal Recessive, 1	MalaCards
AR	Ovalocytosis, Southeast Asian	MalaCards
AR	Mccune-Albright Syndrome	MalaCards
AR	Meniere DISEASES	MalaCards
AR	Muir-Torre Syndrome	MalaCards
AR	Prune Belly Syndrome	MalaCards
AR	Multiple Congenital Anomalies-Neurodevelopmental Syndrome, X-Linked	MalaCards
AR	Ataxia, Early-Onset, with Oculomotor Apraxia and Hypoalbuminemia	MalaCards
AR	Long-Chain 3-Hydroxyacyl-Coa Dehydrogenase Deficiency	MalaCards
AR	Sporadic Amyotrophic Lateral Sclerosis	MalaCards
AR	Choreatic DISEASES	MalaCards
AR	Sick Sinus Syndrome	MalaCards
AR	Hereditary Spherocytosis	MalaCards
AR	Color Blindness	MalaCards
AR	Achalasia	MalaCards
AR	Acute Pyelonephritis	MalaCards
AR	Oral Submucous Fibrosis	MalaCards
AR	Bilirubin Metabolic Disorder	MalaCards
AR	Progressive Muscular Atrophy	MalaCards
AR	Laryngeal Squamous Cell Carcinoma	MalaCards
AR	Aneurysm of Sinus of Valsalva	MalaCards
AR	Acute Fatty Liver of Pregnancy	MalaCards
AR	Arachnoid Cyst	MalaCards
AR	Myotonic Dystrophy	MalaCards
AR	Crigler-Najjar Syndrome, Type I	MalaCards
AR	X-Linked Nephrogenic Diabetes Insipidus	MalaCards
AR	Nonobstructive Coronary Artery DISEASES	MalaCards
AR	Drug Dependence	MalaCards
AR	Growth Hormone Deficiency	MalaCards
AR	Aniridia 1	MalaCards
AR	Nephrotic Syndrome, Type 2	MalaCards
AR	Familial Atrial Fibrillation	MalaCards
AR	Respiratory System DISEASES	MalaCards
AR	Usher Syndrome, Type Iia	MalaCards
AR	Varicose Veins	MalaCards
AR	Spinocerebellar Ataxia 6	MalaCards
AR	Hypertrophic Neuropathy of Dejerine-Sottas	MalaCards
AR	Congenital Myopathy 7b, Myosin Storage, Autosomal Recessive	MalaCards
AR	Meckel Diverticulum	MalaCards
AR	Retinitis Pigmentosa 11	MalaCards
AR	Spermatogenic Failure 7	MalaCards
AR	Methylmalonic Aciduria, Cbla Type	MalaCards
AR	Fragile X Tremor/ataxia Syndrome	MalaCards
AR	Fragile X-Associated Tremor/ataxia Syndrome	MalaCards
AR	Fibroma	MalaCards
AR	Cholangitis, Primary Sclerosing	MalaCards
AR	Wolman DISEASES	MalaCards
AR	Estrogen Resistance	MalaCards
AR	Immunoglobulin Light Chain Amyloidosis	MalaCards
AR	Charcot-Marie-Tooth DISEASES Intermediate Type	MalaCards
AR	Restless Legs Syndrome	MalaCards
AR	Pneumocystosis	MalaCards
AR	Disseminated Intravascular Coagulation	MalaCards
AR	Suppurative Otitis Media	MalaCards
AR	Pthirus Pubis Infestation	MalaCards
AR	Klebsiella Pneumonia	MalaCards
AR	Sclerosing Cholangitis	MalaCards
AR	Thrombocytosis	MalaCards
AR	Ritter's DISEASES	MalaCards
AR	Hemangioblastoma	MalaCards
AR	Multidrug-Resistant Tuberculosis	MalaCards
AR	Macular Holes	MalaCards
AR	Central Sleep Apnea	MalaCards
AR	Cutaneous Leishmaniasis	MalaCards
AR	Intrahepatic Cholestasis	MalaCards
AR	Vaccinia	MalaCards
AR	Acromegaly	MalaCards
AR	Acinar Cell Carcinoma	MalaCards
AR	Keratoacanthoma	MalaCards
AR	Mouth DISEASES	MalaCards
AR	Paget DISEASES of the Nipple	MalaCards
AR	Pleural Mesothelioma	MalaCards
AR	Alopecia, Androgenetic, 2	MalaCards
AR	Autoinflammatory-Pancytopenia Syndrome	MalaCards
AR	Intracranial Embolism	MalaCards
AR	Hereditary Transthyretin Amyloidosis	MalaCards
AR	Periodic Paralysis	MalaCards
AR	Hemolytic Uremic Syndrome, Atypical 1	MalaCards
AR	Leukoencephalopathy with Vanishing White Matter 1	MalaCards
AR	Lymphoproliferative Syndrome, X-Linked, 1	MalaCards
AR	Scheie Syndrome	MalaCards
AR	Thoracoabdominal Syndrome	MalaCards
AR	Fetal Alcohol Syndrome	MalaCards
AR	Leukoencephalopathy with Vanishing White Matter	MalaCards
AR	Spastic Ataxia	MalaCards
AR	Ectopic Pregnancy	MalaCards
AR	Spastic Quadriplegic Cerebral Palsy	MalaCards
AR	Pulpitis	MalaCards
AR	Retinal Ischemia	MalaCards
AR	Limited Scleroderma	MalaCards
AR	Primary Biliary Cholangitis	MalaCards
AR	Intestinal Obstruction	MalaCards
AR	Bile Duct Cancer	MalaCards
AR	Dysostosis	MalaCards
AR	Cavernous Sinus Thrombosis	MalaCards
AR	Plague	MalaCards
AR	Hidradenoma	MalaCards
AR	Mesenchymal Cell Neoplasm	MalaCards
AR	Osteochondrodysplasia	MalaCards
AR	Keratopathy	MalaCards
AR	Neuritis	MalaCards
AR	Motor Peripheral Neuropathy	MalaCards
AR	Hydrocele	MalaCards
AR	Hypoplastic Left Heart Syndrome	MalaCards
AR	Intrinsic Asthma	MalaCards
AR	Familial Hypertrophic Cardiomyopathy	MalaCards
AR	Muscular Dystrophy, Limb-Girdle, Autosomal Recessive 8	MalaCards
AR	Autosomal Recessive Limb-Girdle Muscular Dystrophy Type 2h	MalaCards
AR	Infantile Liver Failure Syndrome 1	MalaCards
AR	Elliptocytosis 2	MalaCards
AR	Trigonocephaly 1	MalaCards
AR	Lethal Congenital Contracture Syndrome 1	MalaCards
AR	Ciliary Dyskinesia, Primary, 1	MalaCards
AR	Hepatic Adenomas, Familial	MalaCards
AR	Alpha-Thalassemia	MalaCards
AR	Frontotemporal Dementia 2	MalaCards
AR	Ovarian Cancer 1	MalaCards
AR	Hearing Loss, Noise-Induced	MalaCards
AR	Transsexuality	MalaCards
AR	Elliptocytosis 1	MalaCards
AR	Constricting Bands, Congenital	MalaCards
AR	Dandy-Walker Syndrome	MalaCards
AR	Ehlers-Danlos Syndrome with Platelet Dysfunction from Fibronectin Abnormality	MalaCards
AR	Rhabdomyosarcoma 2	MalaCards
AR	Polydactyly	MalaCards
AR	Aromatase Deficiency	MalaCards
AR	Elliptocytosis 3	MalaCards
AR	Lethal Congenital Contracture Syndrome	MalaCards
AR	Generalized Epilepsy with Febrile Seizures Plus	MalaCards
AR	Trigonocephaly 2	MalaCards
AR	Corneal DISEASES	MalaCards
AR	Hereditary Mixed Polyposis Syndrome	MalaCards
AR	Secondary Progressive Multiple Sclerosis	MalaCards
AR	Primary Progressive Multiple Sclerosis	MalaCards
AR	Antisocial Personality Disorder	MalaCards
AR	Pemphigoid	MalaCards
AR	Charcot-Marie-Tooth DISEASES Type 1a	MalaCards
AR	Tuberous Sclerosis	MalaCards
AR	Dyslexia	MalaCards
AR	Epithelial-Myoepithelial Carcinoma	MalaCards
AR	Myoepithelial Carcinoma	MalaCards
AR	Ovarian Serous Cystadenocarcinoma	MalaCards
AR	Bursitis	MalaCards
AR	Cholecystitis	MalaCards
AR	Centronuclear Myopathy	MalaCards
AR	Pericarditis	MalaCards
AR	Mastocytosis	MalaCards
AR	Teratoma	MalaCards
AR	Skin Squamous Cell Carcinoma	MalaCards
AR	Lymphocele	MalaCards
AR	Hereditary Elliptocytosis	MalaCards
AR	Infiltrative Basal Cell Carcinoma	MalaCards
AR	Anaplastic Oligoastrocytoma	MalaCards
AR	Molluscum Contagiosum	MalaCards
AR	X-Linked Intellectual Disability-Macrocephaly-Macroorchidism Syndrome	MalaCards
AR	Pure Hereditary Spastic Paraplegia	MalaCards
AR	Long Qt Syndrome 1	MalaCards
AR	Autoimmune Polyendocrine Syndrome, Type I, with or Without Reversible Metaphyseal Dysplasia	MalaCards
AR	Autoimmune Polyendocrine Syndrome Type 1	MalaCards
AR	Non-Syndromic Genetic Deafness	MalaCards
AR	Lymphoma, Mucosa-Associated Lymphoid Type	MalaCards
AR	Fibrosis of Extraocular Muscles, Congenital, 1	MalaCards
AR	Neurofibromatosis, Type Iv, of Riccardi	MalaCards
AR	Meningioma, Radiation-Induced	MalaCards
AR	Follicular Lymphoma 1	MalaCards
AR	Hepatosplenic T-Cell Lymphoma	MalaCards
AR	Peeling Skin Syndrome	MalaCards
AR	Lymphomatoid Granulomatosis	MalaCards
AR	Grade Iii Lymphomatoid Granulomatosis	MalaCards
AR	T-Cell Non-Hodgkin Lymphoma	MalaCards
AR	Spinal Meningioma	MalaCards
AR	Prolymphocytic Leukemia	MalaCards
AR	Testicular Lymphoma	MalaCards
AR	Hodgkin's Lymphoma, Lymphocytic-Histiocytic Predominance	MalaCards
AR	Hodgkin's Paragranuloma	MalaCards
AR	Hodgkin's Granuloma	MalaCards
AR	Secretory Meningioma	MalaCards
AR	Lymphoplasmacyte-Rich Meningioma	MalaCards
AR	Macroglobulinemia	MalaCards
AR	Fibrosarcoma of Bone	MalaCards
AR	Intraocular Lymphoma	MalaCards
AR	Acute Myeloblastic Leukemia with Maturation	MalaCards
AR	Leukemia, T-Cell, Chronic	MalaCards
AR	Lymphoma, Large-Cell, Immunoblastic	MalaCards
AR	Nodal Marginal Zone B-Cell Lymphoma	MalaCards
AR	Charcot-Marie-Tooth DISEASES, Axonal, with Vocal Cord Paresis, Autosomal Recessive	MalaCards
AR	Hypercalciuria, Absorptive, 1	MalaCards
AR	St. Louis Encephalitis	MalaCards
AR	Ehlers-Danlos Syndrome	MalaCards
AR	Acute Chest Syndrome	MalaCards
AR	Central Retinal Vein Occlusion	MalaCards
AR	Benign Vascular Tumor	MalaCards
AR	Holoprosencephaly 1	MalaCards
AR	Craniofacial Microsomia 1	MalaCards
AR	Polydactyly, Postaxial, Type A1	MalaCards
AR	Thrombocytopenia 2	MalaCards
AR	Vertigo, Benign Recurrent	MalaCards
AR	Glycogen Storage DISEASES Ia	MalaCards
AR	Mitochondrial Myopathy, Encephalopathy, Lactic Acidosis, and Stroke-Like Episodes	MalaCards
AR	Leukoencephalopathy, Hereditary Diffuse, with Spheroids 1	MalaCards
AR	Ectodermal Dysplasia, Ectrodactyly, and Macular Dystrophy Syndrome	MalaCards
AR	Severe Cutaneous Adverse Reaction	MalaCards
AR	Thunderstorm Triggered Asthma	MalaCards
AR	Chronic Tic Disorder	MalaCards
AR	Arrhythmogenic Right Ventricular Cardiomyopathy	MalaCards
AR	Dyskeratosis Congenita, Autosomal Dominant 6	MalaCards
AR	Peripartum Cardiomyopathy	MalaCards
AR	Portal Hypertension, Noncirrhotic, 2	MalaCards
AR	Occupational Asthma	MalaCards
AR	Otorrhea	MalaCards
AR	Isolated Ectopia Lentis	MalaCards
AR	Exotropia	MalaCards
AR	Stevens-Johnson Syndrome	MalaCards
AR	Progressive Relapsing Multiple Sclerosis	MalaCards
AR	Corneal Neovascularization	MalaCards
AR	Bacteriuria	MalaCards
AR	Focal Epilepsy	MalaCards
AR	Uterine Corpus Sarcoma	MalaCards
AR	Uremia	MalaCards
AR	Pseudohypoaldosteronism	MalaCards
AR	Optic Nerve DISEASES	MalaCards
AR	Vascular Cancer	MalaCards
AR	Dyskeratosis Congenita	MalaCards
AR	Glucosephosphate Dehydrogenase Deficiency	MalaCards
AR	Bulbospinal Muscular Atrophy	MalaCards
AR	Cerebrofacial Arteriovenous Metameric Syndrome	MalaCards
AR	Neuromyelitis Optica	MalaCards
AR	Ankrd26-Related Thrombocytopenia	MalaCards
AR	Albinism	MalaCards
AR	Craniofacial Microsomia	MalaCards
AR	Oculomotor Apraxia	MalaCards
AR	Primary Pulmonary Vein Stenosis	MalaCards
AR	Major Affective Disorder 9	MalaCards
AR	Major Affective Disorder 8	MalaCards
AR	Alport Syndrome	MalaCards
AR	Polycystic Kidney DISEASES 4	MalaCards
AR	Vasculitis, Autoinflammation, Immunodeficiency, and Hematologic Defects Syndrome	MalaCards
AR	17-Beta Hydroxysteroid Dehydrogenase Iii Deficiency	MalaCards
AR	Cerebral Cavernous Malformations	MalaCards
AR	Lynch Syndrome 1	MalaCards
AR	Carcinoid Tumors, Intestinal	MalaCards
AR	Salivary Gland Adenoma, Pleomorphic	MalaCards
AR	Telecanthus	MalaCards
AR	Optic Atrophy 1	MalaCards
AR	Vitiligo-Associated Multiple Autoimmune DISEASES Susceptibility 6	MalaCards
AR	Gastroschisis	MalaCards
AR	Nondisjunction	MalaCards
AR	Vitiligo-Associated Multiple Autoimmune DISEASES Susceptibility 1	MalaCards
AR	Fabry DISEASES	MalaCards
AR	Iris Hypoplasia with Glaucoma	MalaCards
AR	Retinitis Pigmentosa 2	MalaCards
AR	Vas Deferens, Congenital Bilateral Aplasia of	MalaCards
AR	Brunner Syndrome	MalaCards
AR	Preterm Premature Rupture of the Membranes	MalaCards
AR	Chromosomal DISEASES	MalaCards
AR	Igg4-Related DISEASES	MalaCards
AR	Hepatocellular Adenoma	MalaCards
AR	Spastic Paraplegia 18b, Autosomal Recessive	MalaCards
AR	Autoimmune Cardiomyopathy	MalaCards
AR	Hereditary Spastic Paraplegia 18	MalaCards
AR	Autonomic Nervous System DISEASES	MalaCards
AR	Capillary Leak Syndrome	MalaCards
AR	Pelvic Inflammatory DISEASES	MalaCards
AR	Spindle Cell Lipoma	MalaCards
AR	Osteopetrosis	MalaCards
AR	Charcot-Marie-Tooth DISEASES Type 1b	MalaCards
AR	Vogt-Koyanagi-Harada DISEASES	MalaCards
AR	Hepatic Infarction	MalaCards
AR	Iron Deficiency Anemia	MalaCards
AR	Alcoholic Cardiomyopathy	MalaCards
AR	Cerebral Atherosclerosis	MalaCards
AR	Hemolytic-Uremic Syndrome	MalaCards
AR	Peptic Esophagitis	MalaCards
AR	Root Resorption	MalaCards
AR	Detrusor Sphincter Dyssynergia	MalaCards
AR	Extrinsic Allergic Alveolitis	MalaCards
AR	Adjustment Disorder	MalaCards
AR	Atrophic Gastritis	MalaCards
AR	Meningitis	MalaCards
AR	Duodenogastric Reflux	MalaCards
AR	Subacute Bacterial Endocarditis	MalaCards
AR	Proliferative Glomerulonephritis	MalaCards
AR	Mucoepidermoid Carcinoma	MalaCards
AR	Scrapie	MalaCards
AR	Inherited Metabolic Disorder	MalaCards
AR	Eyelid Carcinoma	MalaCards
AR	Malignant Pleural Mesothelioma	MalaCards
AR	Situs Inversus	MalaCards
AR	Morphine Dependence	MalaCards
AR	Embryonal Carcinoma	MalaCards
AR	Plasmacytoma	MalaCards
AR	Decubitus Ulcer	MalaCards
AR	Segawa Syndrome, Autosomal Recessive	MalaCards
AR	Inherited Cancer-Predisposing Syndrome	MalaCards
AR	Thyrotoxic Periodic Paralysis 1	MalaCards
AR	Multiple Benign Circumferential Skin Creases on Limbs	MalaCards
AR	Corneal Dystrophy, Reis-Bucklers Type	MalaCards
AR	Chronic Myelomonocytic Leukemia	MalaCards
AR	Granulomatous DISEASES, Chronic, Autosomal Recessive, 5	MalaCards
AR	Stomach DISEASES	MalaCards
AR	Acute Maxillary Sinusitis	MalaCards
AR	Maxillary Sinusitis	MalaCards
AR	Thyrotoxic Periodic Paralysis	MalaCards
AR	Polycystic Kidney DISEASES 3 with or Without Polycystic Liver DISEASES	MalaCards
AR	Basal Ganglia Calcification, Idiopathic, 1	MalaCards
AR	Parkinson DISEASES 6, Autosomal Recessive Early-Onset	MalaCards
AR	Bardet-Biedl Syndrome 1	MalaCards
AR	Suppressor of Tumorigenicity 3	MalaCards
AR	C Syndrome	MalaCards
AR	Myotonic Dystrophy 1	MalaCards
AR	Mast Syndrome	MalaCards
AR	Polycystic Liver DISEASES 1 with or Without Kidney Cysts	MalaCards
AR	Spondylosis, Cervical	MalaCards
AR	Hydrocephalus, Congenital, X-Linked	MalaCards
AR	Iga Nephropathy 1	MalaCards
AR	Pontocerebellar Hypoplasia, Type 3	MalaCards
AR	Heart Defects, Congenital, and Other Congenital Anomalies	MalaCards
AR	Prostate Cancer, Hereditary, 1	MalaCards
AR	Twinning, Dizygotic	MalaCards
AR	Loeys-Dietz Syndrome 1	MalaCards
AR	Von Willebrand DISEASES, Type 1	MalaCards
AR	Renal Tubular Dysgenesis	MalaCards
AR	Tumor Predisposition Syndrome 2	MalaCards
AR	Invasive Aspergillosis	MalaCards
AR	Vascular Parkinsonism	MalaCards
AR	Diabetic Autonomic Neuropathy	MalaCards
AR	Ectropion	MalaCards
AR	Spastic Hemiplegia	MalaCards
AR	Corneal Edema	MalaCards
AR	Chondrocalcinosis	MalaCards
AR	Atypical Depressive Disorder	MalaCards
AR	Adhesions of Uterus	MalaCards
AR	Chronic Progressive External Ophthalmoplegia	MalaCards
AR	Crimean-Congo Hemorrhagic Fever	MalaCards
AR	Schistosomiasis	MalaCards
AR	Bullous Pemphigoid	MalaCards
AR	Demyelinating Polyneuropathy	MalaCards
AR	Rheumatic Myocarditis	MalaCards
AR	Retinal Artery Occlusion	MalaCards
AR	Pituitary Gland DISEASES	MalaCards
AR	Peanut Allergy	MalaCards
AR	Overnutrition	MalaCards
AR	Diverticulitis	MalaCards
AR	Retinal Vascular Occlusion	MalaCards
AR	Lactic Acidosis	MalaCards
AR	Intermittent Claudication	MalaCards
AR	Ascending Colon Cancer	MalaCards
AR	Spondylosis	MalaCards
AR	Immune-Mediated Necrotizing Myopathy	MalaCards
AR	Genetic Obesity	MalaCards
AR	Avascular Necrosis	MalaCards
AR	Neuroepithelioma	MalaCards
AR	Charcot-Marie-Tooth DISEASES, Axonal, Type 2d	MalaCards
AR	Charcot-Marie-Tooth DISEASES Type 2d	MalaCards
AR	Immunodeficiency 31a	MalaCards
AR	Candidiasis, Familial, 1	MalaCards
AR	Renal Tubular Acidosis, Proximal	MalaCards
AR	Iminoglycinuria	MalaCards
AR	Noonan Syndrome 1	MalaCards
AR	Moyamoya DISEASES 1	MalaCards
AR	Kabuki Syndrome 1	MalaCards
AR	Temporal Arteritis	MalaCards
AR	Thrombocytopenia, Paris-Trousseau Type	MalaCards
AR	Coloboma, Ocular, Autosomal Recessive	MalaCards
AR	Ectodermal Dysplasia 10b, Hypohidrotic/hair/tooth Type, Autosomal Recessive	MalaCards
AR	Slowed Nerve Conduction Velocity, Autosomal Dominant	MalaCards
AR	Bulimia Nervosa	MalaCards
AR	Hyperlipidemia, Familial Combined, 3	MalaCards
AR	Epilepsy, Idiopathic Generalized	MalaCards
AR	Mammographic Density	MalaCards
AR	Jawad Syndrome	MalaCards
AR	Autism X-Linked 2	MalaCards
AR	Cd4/cd8 T-Cell Ratio	MalaCards
AR	Hemophagocytic Lymphohistiocytosis, Familial, 1	MalaCards
AR	Palmoplantar Keratoderma and Congenital Alopecia 2	MalaCards
AR	Hyperuricemia, Pulmonary Hypertension, Renal Failure, and Alkalosis Syndrome	MalaCards
AR	Respiratory Rhythmicity in Sleep	MalaCards
AR	Parkinson DISEASES 13, Autosomal Dominant	MalaCards
AR	Mastoiditis	MalaCards
AR	Latex Allergy	MalaCards
AR	Immune Dysregulation, Autoimmunity, and Autoinflammation	MalaCards
AR	Fetal Akinesia Deformation Sequence 2	MalaCards
AR	Glucocorticoid Resistance, Generalized	MalaCards
AR	Esophageal Atresia	MalaCards
AR	Hand, Foot and Mouth DISEASES	MalaCards
AR	Familial Episodic Pain Syndrome	MalaCards
AR	Nasopharyngitis	MalaCards
AR	Alpha Thalassemia-X-Linked Intellectual Disability Syndrome	MalaCards
AR	Pericardial Effusion	MalaCards
AR	Nephrocalcinosis	MalaCards
AR	Anisometropia	MalaCards
AR	Extrahepatic Cholestasis	MalaCards
AR	Prolactinoma	MalaCards
AR	Functioning Pituitary Adenoma	MalaCards
AR	Speech Disorder	MalaCards
AR	Agoraphobia	MalaCards
AR	Subvalvular Aortic Stenosis	MalaCards
AR	Primary Hyperoxaluria	MalaCards
AR	Anuria	MalaCards
AR	Sertoli-Leydig Cell Tumor	MalaCards
AR	Thymic Carcinoma	MalaCards
AR	Jervell-Lange Nielsen Syndrome	MalaCards
AR	Rectum Adenocarcinoma	MalaCards
AR	Restrictive Cardiomyopathy	MalaCards
AR	Marburg Hemorrhagic Fever	MalaCards
AR	Oncocytic Carcinoma of the Thyroid	MalaCards
AR	Bipolar I Disorder	MalaCards
AR	Acute Graft Versus Host DISEASES	MalaCards
AR	Disorder of Glyoxylate Metabolism	MalaCards
AR	Progressive Myoclonic Epilepsy with Dystonia	MalaCards
AR	Granulocytopenia	MalaCards
AR	Pseudohypoaldosteronism Type 1	MalaCards
AR	Age-Related Hearing Loss	MalaCards
AR	X-Linked Charcot-Marie-Tooth DISEASES	MalaCards
AR	Congenital Hypogonadotropic Hypogonadism	MalaCards
AR	Ectodermal Dysplasia-Syndactyly Syndrome	MalaCards
AR	Temporomandibular Joint Anomaly	MalaCards
AR	Hyperphenylalaninemia	MalaCards
AR	Zellweger Syndrome	MalaCards
AR	Spinal Muscular Atrophy, Type Iii	MalaCards
AR	Ainhum	MalaCards
AR	Hereditary Motor and Sensory Neuropathy, Type Iic	MalaCards
AR	Coronary Heart DISEASES 2	MalaCards
AR	Polycythemia Vera	MalaCards
AR	Cystinosis, Nephropathic	MalaCards
AR	Iron Overload	MalaCards
AR	Hemosiderosis	MalaCards
AR	Alveolar Echinococcosis	MalaCards
AR	Catecholaminergic Polymorphic Ventricular Tachycardia	MalaCards
AR	Achromatopsia	MalaCards
AR	Congenital Myopathy 1a, Autosomal Dominant, with Malignant Hyperthermia	MalaCards
AR	Ureter, Cancer of	MalaCards
AR	Pallister-Hall-Like Syndrome	MalaCards
AR	Epidermolysis Bullosa, Junctional 2c, Laryngoonychocutaneous	MalaCards
AR	Multiple Acyl-Coa Dehydrogenase Deficiency	MalaCards
AR	Masticatory Muscles, Hypertrophy of	MalaCards
AR	B-Cell Growth Factor	MalaCards
AR	Xeroderma Pigmentosum, Variant Type	MalaCards
AR	Alveolar Soft Part Sarcoma	MalaCards
AR	Parkinson DISEASES 7, Autosomal Recessive Early-Onset	MalaCards
AR	Frontotemporal Dementia 1	MalaCards
AR	Muscular Dystrophy, Becker Type	MalaCards
AR	Pearson Marrow-Pancreas Syndrome	MalaCards
AR	Brody DISEASES	MalaCards
AR	Deafness, Onychodystrophy, Osteodystrophy, Impaired Intellectual Development, and Seizures Syndrome	MalaCards
AR	Spinocerebellar Ataxia, Autosomal Recessive, with Axonal Neuropathy 1	MalaCards
AR	Oculopharyngeal Muscular Dystrophy 1	MalaCards
AR	Choanal Atresia, Posterior	MalaCards
AR	Meningoencephalitis	MalaCards
AR	Osteomalacia	MalaCards
AR	Breast Cyst	MalaCards
AR	Bruck Syndrome	MalaCards
AR	Stuttering	MalaCards
[truncated: 20,039 more rows]

## Sheet: GenesConditionsLCV
Gene	Conditions
ADAT1	Cornelia de Lange syndrome 3; Fraser syndrome; Ablepharon macrostomia syndrome; Barber-Say syndrome; Cornelia De Lange Syndrome 3 with or Without Midline Brain Defects; Fetal valproate syndrome
AR	Mucopolysaccharidosis-Plus Syndrome; Scheie Syndrome; Cold-Induced Sweating Syndrome; Raynaud-Claes Syndrome; Chronic Rhinitis; Eisenmenger Syndrome; Alport Syndrome 3b, Autosomal Recessive; Li-Fraumeni Syndrome; Long Qt Syndrome; Yunis-Varon Syndrome; Congenital Central Hypoventilation Syndrome; Churg-Strauss Syndrome; Vascular Dementia; Masa Syndrome; Femur-Fibula-Ulna Syndrome; Progeroid Syndr…
ATOSA	Inflammations
BNIP1	Immune Deficiency DISEASES; Warburg micro syndrome; Cerebrovascular DISEASES; Warburg Micro Syndrome 1; Zellweger syndrome; Ulnar-mammary syndrome; Corticobasal Degeneration Syndrome; Zellweger Syndrome; Down Syndrome; Acute On Chronic Liver Failure; Achalasia-Addisonianism-Alacrima Syndrome
BOLA2Â	Multiple mitochondrial dysfunctions syndrome; Bardet-Biedl syndrome 13; Multiple Mitochondrial Dysfunctions Syndrome 2 with Hyperglycinemia; Autoimmune DISEASES
BTN3A1	Amed Syndrome, Digenic; Chronic Bilirubin Encephalopathy; Chronic obstructive pulmonary DISEASES; Sjogren Syndrome; Autoimmune DISEASES; Tatton-Brown-Rahman Syndrome
C19orf18	Autosomal recessive Robinow syndrome
CDA	Crigler-Najjar Syndrome, Type Ii; Majeed syndrome; Microvascular Complications of Diabetes 6; Cerebrooculofacioskeletal Syndrome 1; Cold-Induced Sweating Syndrome; Trichohepatoenteric Syndrome; Chronic Kidney DISEASES; Chronic Rhinitis; Chronic Fatigue Syndrome; Cerebellar hypoplasia-intellectual disability-congenital microcephaly-dystonia-anemia-growth retardation syndrome; Ehlers-Danlos Syndrom…
CDC26	Goldberg-Shprintzen syndrome
CDKN1A	Microvascular Complications of Diabetes 6; Hypotonia, Ataxia, and Delayed Development Syndrome; Foxg1 Syndrome; Li-Fraumeni Syndrome; Long Qt Syndrome; Overgrowth Syndrome; Kbg Syndrome; Nephrotic Syndrome, Type 2; Vascular Dementia; Chronic Graft Versus Host DISEASES; Microvascular Complications of Diabetes 2; Leukemia, Chronic Lymphocytic 5; Persistent Hyperplastic Primary Vitreous, Autosomal R…
CERS4	Syndrome X,Reaven; Cardiovascular System DISEASES; Turner Syndrome; Abdominal Obesity-Metabolic Syndrome 1; Vascular DISEASES; Cardiometabolic Syndrome; Cardiovascular DISEASES
CREBBP	Microvascular Complications of Diabetes 6; Weaver Syndrome; Trichohepatoenteric Syndrome; West Syndrome; Menke-Hennekam syndrome 1; Sotos Syndrome; Okur-Chung Neurodevelopmental Syndrome; Chronic Fatigue Syndrome; Angelman Syndrome; Atypical Chronic Myeloid Leukemia, Bcr-Abl1 Negative; Cornelia De Lange Syndrome; Otopalatodigital Syndrome Spectrum Disorder; Li-Fraumeni Syndrome; Congenital Centra…
CSNK2A1	Amed Syndrome, Digenic; Microvascular Complications of Diabetes 6; Cockayne Syndrome; Multisystem inflammatory syndrome in children; Chronic Bilirubin Encephalopathy; Hypereosinophilic Syndrome; Alacrima, Achalasia, and Impaired Intellectual Development Syndrome; Okur-Chung Neurodevelopmental Syndrome; Okur-Chung neurodevelopmental syndrome; Trichorhinophalangeal Syndrome, Type I; Chopra-Amiel-Go…
EIF5A	Amed Syndrome, Digenic; Autoimmune thyroiditis; Faundes-Banka Syndrome; Chronic Bilirubin Encephalopathy; Faundes-Banka syndrome; Chronic Kidney DISEASES; Leukemia, Chronic Myeloid; Inflammations; Immune Deficiency DISEASES; Microvascular Complications of Diabetes 2; Microvascular Complications of Diabetes 1; Persistent Hyperplastic Primary Vitreous, Autosomal Recessive; Smooth Muscle Dysfunction…
EP300	Microvascular Complications of Diabetes 6; Weaver Syndrome; Duane Retraction Syndrome; Menke-Hennekam syndrome 1; Sotos Syndrome; Okur-Chung Neurodevelopmental Syndrome; Chronic Rhinitis; Angelman Syndrome; Cornelia De Lange Syndrome; Otopalatodigital Syndrome Spectrum Disorder; Li-Fraumeni Syndrome; Holt-Oram Syndrome; Adams-Oliver Syndrome; Kbg Syndrome; Overgrowth Syndrome; Microvascular Compl…
ESR1	Noonan Syndrome and Noonan-Related Syndrome; Noonan Syndrome 8; Microvascular Complications of Diabetes 6; Chronic Kidney DISEASES; Cardiofaciocutaneous Syndrome; Chromosome 6q24-Q25 Deletion Syndrome; Noonan Syndrome with Multiple Lentigines; Cowden Syndrome; Chronic Rhinitis; Chronic Fatigue Syndrome; Angelman Syndrome; Neurofibromatosis-Noonan Syndrome; Fetal Encasement Syndrome; Sifrim-Hitz-W…
FYN	Scheie Syndrome; Microvascular Complications of Diabetes 6; Noonan Syndrome with Multiple Lentigines; Chronic Rhinitis; Fetal Encasement Syndrome; Nephrotic Syndrome, Type 2; Microvascular Complications of Diabetes 2; Chronic Inflammatory Demyelinating Polyradiculoneuropathy; Fryns Syndrome; Smooth Muscle Dysfunction Syndrome; Avascular Necrosis of Femoral Head, Primary, 1; Turner Syndrome; Chron…
GMPPB	Amed Syndrome, Digenic; Contractures, Pterygia, and Spondylocarpotarsal Fusion Syndrome; Myasthenic Syndrome, Congenital, 6, Presynaptic; Gilles De La Tourette Syndrome; Myasthenic Syndrome, Congenital, 4a, Slow-Channel; Alacrima, Achalasia, and Impaired Intellectual Development Syndrome; Kearns-Sayre Syndrome; Myasthenic Syndrome, Congenital, 1b, Fast-Channel; Walker-Warburg Syndrome; Congenital…
GRB2	Noonan Syndrome 8; Microvascular Complications of Diabetes 6; Christian Syndrome; Cardiofaciocutaneous Syndrome; Renovascular Hypertension; Vitiligo-Associated Multiple Autoimmune Disease Susceptibility 1; Noonan Syndrome with Multiple Lentigines; Chronic Rhinitis; Angelman Syndrome; Overgrowth Syndrome; Microvascular Complications of Diabetes 2; Persistent Hyperplastic Primary Vitreous, Autosoma…
HDAC1	Crigler-Najjar Syndrome, Type Ii; Microvascular Complications of Diabetes 6; Chronic Rhinitis; Angelman Syndrome; Sifrim-Hitz-Weiss Syndrome; Long Qt Syndrome; Overgrowth Syndrome; Loeys-Dietz Syndrome 1; Vascular Dementia; Microvascular Complications of Diabetes 2; Cauda Equina Syndrome; Tietz Albinism-Deafness Syndrome; Ovarian Hyperstimulation Syndrome; Smooth Muscle Dysfunction Syndrome; Turn…
ITPRID1	Tn polyagglutination syndrome; Tn Polyagglutination Syndrome; Li-Fraumeni syndrome
MAPK1	Scheie Syndrome; Microvascular Complications of Diabetes 6; Cardiofaciocutaneous Syndrome; Vitiligo-Associated Multiple Autoimmune Disease Susceptibility 1; Noonan Syndrome with Multiple Lentigines; Chronic Rhinitis; Cowden Syndrome; Neurofibromatosis-Noonan Syndrome; Fetal Encasement Syndrome; Overgrowth Syndrome; Vascular Dementia; Microvascular Complications of Diabetes 2; Peripheral Vascular …
MORN3	Carpenter syndrome
MORN4	Usher syndrome; Cerebrovascular accident; Atypical chronic myeloid leukemia, BCR-ABL1 negative
NDUFA6	Vascular disease; Multiple mitochondrial dysfunctions syndrome; Alpha-Thalassemia/impaired Intellectual Development Syndrome, X-Linked; Abdominal Obesity-Metabolic Syndrome 1
RB1	Scheie Syndrome; Joubert Syndrome 1; Microvascular Complications of Diabetes 6; Christian Syndrome; Wolfram Syndrome 1; Mitochondrial Dna Depletion Syndrome, Encephalomyopathic Form with Methylmalonic Aciduria; Vitiligo-Associated Multiple Autoimmune Disease Susceptibility 1; Gardner Syndrome; Cowden Syndrome; Lynch Syndrome 4; Angelman Syndrome; Ring Chromosome 13 Syndrome; Neovascular Glaucoma;…
SMAD2	Scheie Syndrome; Mucopolysaccharidosis-Plus Syndrome; Microvascular Complications of Diabetes 6; Cardiofaciocutaneous Syndrome; Loeys-Dietz Syndrome 5; Foxg1 Syndrome; Shprintzen-Goldberg Craniosynostosis Syndrome; Chronic Rhinitis; Ehlers-Danlos Syndrome, Vascular Type; Fetal Encasement Syndrome; Ehlers-Danlos Syndrome; Neovascular Glaucoma; Oculocerebrocutaneous Syndrome; Holt-Oram Syndrome; Lo…
SMAD3	Scheie Syndrome; Mucopolysaccharidosis-Plus Syndrome; Microvascular Complications of Diabetes 6; Trichohepatoenteric Syndrome; Renovascular Hypertension; Loeys-Dietz Syndrome 5; Vitiligo-Associated Multiple Autoimmune Disease Susceptibility 1; Shprintzen-Goldberg Craniosynostosis Syndrome; Chronic Rhinitis; Ehlers-Danlos Syndrome, Vascular Type; Fetal Encasement Syndrome; Ehlers-Danlos Syndrome; …
SRC	Scheie Syndrome; Mucopolysaccharidosis-Plus Syndrome; Cardiofaciocutaneous Syndrome; Chronic Rhinitis; Otopalatodigital Syndrome Spectrum Disorder; Li-Fraumeni Syndrome; Long Qt Syndrome; Vascular Dementia; Masa Syndrome; Smooth Muscle Dysfunction Syndrome; Turner Syndrome; Kallmann Syndrome; Ring Chromosome 6 Syndrome; Idiopathic Nephrotic Syndrome; Vitiligo-Associated Multiple Autoimmune Diseas…
TP53	Scheie Syndrome; Mucopolysaccharidosis-Plus Syndrome; Deficiency Syndrome,Immunological; Cardiofaciocutaneous Syndrome; Chronic Rhinitis; Sifrim-Hitz-Weiss Syndrome; Li-Fraumeni Syndrome; Long Qt Syndrome; Oculocerebrocutaneous Syndrome; Potocki-Lupski Syndrome; Leukemia, Chronic Lymphocytic 5; Warsaw Breakage Syndrome; Vascular Dementia; Masa Syndrome; Progeroid Syndrome; Imerslund-Grasbeck Synd…
VWDE	Angelman syndrome; Camptodactyly-arthropathy-coxa vara-pericarditis syndrome; Usher syndrome type 3B; Temporomandibular joint-pain-dysfunction syndrome
YWHAG	Non-specific brain syndrome; Vascular disease; Williams-Beuren syndrome; Sudden Infant Death Syndrome; Pulmonary Disease, Chronic Obstructive; Distal 7q11.23 Microduplication Syndrome; West Syndrome; Leukemia, Chronic Lymphocytic; Opitz-Kaveggia Syndrome; Syndrome,Williams; Alacrima, Achalasia, and Impaired Intellectual Development Syndrome; Williams-Beuren Syndrome; Williams-Beuren Region Duplic…

## Sheet: Databases
Name	Link
DISEASES	https://diseases.jensenlab.org/Search
MEDGEN	https://www.ncbi.nlm.nih.gov/medgen
MALACARDS	https://www.malacards.org
DISGENET	https://disgenet.com
GenCC	https://search.thegencc.org
