# Supplementary material for: Integrative multi-omics framework for causal gene discovery in Long COVID
Source: PLoS Comput Biol. 2025 Dec 1;21(12):e1013725. doi: 10.1371/journal.pcbi.1013725 (PMC12677781; doi:10.1371/journal.pcbi.1013725)
Supplement: S3 Table — Summary of putative causal genes with established links to COVID-19 and hypothesized effects in Long COVID. Includes gene functions, mechanisms, and supporting references. (MD) [file pcbi.1013725.s010.md]

| Gene   | Type          | Literature                                                                   | COVID Type | Main Topic                                                               | Journal                          | Publisher                  |
|--------|---------------|------------------------------------------------------------------------------|------------|--------------------------------------------------------------------------|----------------------------------|----------------------------|
| AR     | Critical      | [Leach et al.,   2021](https://pubmed.ncbi.nlm.nih.gov/34328182/)            | COVID      | Hub gene                                                                 | Essays Biochem                   | Portland Press             |
| AR     | Critical      | [Mjaess et al.,   2020](https://pubmed.ncbi.nlm.nih.gov/32620366/)           | COVID      | Hub gene                                                                 | Prog Urol                        | Elsevier                   |
| AR     | Critical      | [Afshari et al.,   2021](https://pubmed.ncbi.nlm.nih.gov/33301988/)          | COVID      | Drug target - Prostate cancer                                            | Infect Genet Evol                | Elsevier                   |
| AR     | Critical      | [Bravaccini et al.,   2021](https://pubmed.ncbi.nlm.nih.gov/33522308/)       | COVID      | Hub gene                                                                 | Cell Transplant                  | Sage                       |
| AR     | Critical      | [Lopez-Rodriguez et al.,   2023](https://pubmed.ncbi.nlm.nih.gov/36375449/)  | COVID      | Hub gene                                                                 | Andrology                        | Wiley                      |
| AR     | Critical      | [Wambier et al.,   2020](https://pubmed.ncbi.nlm.nih.gov/32412125/)          | COVID      | Drug target                                                              | Drug Dev Res                     | Wiley                      |
| AR     | Critical      | [Theise et al.,   2020](https://pubmed.ncbi.nlm.nih.gov/33305659/)           | COVID      | Drug target                                                              | Cell Cycle                       | Taylor & Francis           |
| AR     | Critical      | [Baratchian et al.,   2021](https://pubmed.ncbi.nlm.nih.gov/34045511/)       | COVID      | Covid severity                                                           | Sci Rep                          | Nature                     |
| AR     | Critical      | [Mauvais-Jarvis,   2021](https://pubmed.ncbi.nlm.nih.gov/34089595/)          | COVID      | Drug target                                                              | Endocrinology                    | Endocrine Society          |
| AR     | Critical      | [Shah et al., 2022](https://pubmed.ncbi.nlm.nih.gov/35657341/)               | COVID      | Drug target - Prostate cancer                                            | JNCI Cancer Spectr               | JNCI Cancer Spectr         |
| AR     | Critical      | [Gupta et al.,   2021](https://pubmed.ncbi.nlm.nih.gov/33243116/)            | COVID      | Drug target                                                              | Curr Drug Targets                | BenthamScience             |
| AR     | Critical      | [Chakladar et al.,   2020](https://pubmed.ncbi.nlm.nih.gov/32455539/)        | COVID      | Covid susceptibility - smoking                                           | Int J Mol Sci                    | MDPI                       |
| AR     | Critical      | [Haghpanah et al.,   2022](https://pubmed.ncbi.nlm.nih.gov/34007019/)        | COVID      | Risk factor for prostatic hyperplasia                                    | Prostate Cancer Prostatic Dis    | Nature                     |
| AR     | Critical      | [Baldassarri et al.,   2021](https://pubmed.ncbi.nlm.nih.gov/33647767/)      | COVID      | Alleles protection                                                       | EBioMedicine                     | Elsevier                   |
| AR     | Critical      | [Unlu et al., 2023](https://pubmed.ncbi.nlm.nih.gov/36373994/)               | COVID      | Drug target - Prostate cancer                                            | Cancer Invest                    | Taylor & Francis           |
| AR     | Critical      | [Rocha et al.,   2022](https://pubmed.ncbi.nlm.nih.gov/35250984/)            | COVID      | Drug target                                                              | Front Immunol                    | Frontiers                  |
| AR     | Critical      | [Ahmad et al.,   2023](https://pubmed.ncbi.nlm.nih.gov/36757420/)            | COVID      | Drug target                                                              | Expert Rev Anti Infect Ther      | Taylor & Francis           |
| AR     | Critical      | [Wambier & Goren,   2020](https://pubmed.ncbi.nlm.nih.gov/32283245/)         | COVID      | Cascade                                                                  | J Am Acad Dermatol               | Elsevier                   |
| AR     | Critical      | [Veskovic et al.,   2023](https://pubmed.ncbi.nlm.nih.gov/35320487/)         | COVID      | Covid severity                                                           | Ir J Med Sci                     | Springer-Link              |
| AR     | Critical      | [McCoy et al.,2021](https://pubmed.ncbi.nlm.nih.gov/32977355/)               | COVID      | Covid severity                                                           | J Eur Acad Dermatol Venereol     | Wiley                      |
| AR     | Critical      | [McCoy et al.,   2020](https://pubmed.ncbi.nlm.nih.gov/32333494/)            | COVID      | Covid severity - Drug target - Prostate cancer and Androgenetic alopecia | J Cosmet Dermatol                | Wiley                      |
| AR     | Critical      | [Isidori et al.,   2021](https://pubmed.ncbi.nlm.nih.gov/34134089/)          | COVID      | Covid severity - Drug target - Prostate cancer and Androgenetic alopecia | EBioMedicine                     | Elsevier                   |
| AR     | Critical      | [Ghanian & Wambier,   2021](https://pubmed.ncbi.nlm.nih.gov/34134086/)       | COVID      | Covid severity - Drug target - Prostate cancer and Androgenetic alopecia | EBioMedicine                     | Elsevier                   |
| AR     | Critical      | [Goren et al.,   2020](https://pubmed.ncbi.nlm.nih.gov/32237190/)            | COVID      | Covid severity - Drug target - Androgenetic alopecia                     | Dermatol Ther                    | Wiley                      |
| AR     | Critical      | [Wambier et al.,   2020](https://pubmed.ncbi.nlm.nih.gov/32446821/)          | COVID      | Covid severity - Drug target - Androgenetic alopecia                     | J Am Acad Dermatol               | Elsevier                   |
| ATOSA  | Risk          | [Cetin et al.,   2021](https://pubmed.ncbi.nlm.nih.gov/33645482/)            | COVID      | Downregulated in COVID-19                                                | BenthamScience                   | Elsevier                   |
| BTN3A1 | Preventive    | [Ni et al., 2023](https://pubmed.ncbi.nlm.nih.gov/36734721/)                 | COVID      | Hub gene                                                                 | Eur Rev Med Pharmacol Sci        | ERMPS                      |
| CDKN1A | Critical      | [Cantu et al.,   2022](https://pubmed.ncbi.nlm.nih.gov/35371610/)            | COVID      | Hub gene                                                                 | Aging Dis                        | Aging Dis                  |
| CDKN1A | Critical      | [Li Ying et al.,   2023](https://pubmed.ncbi.nlm.nih.gov/37853311/)          | COVID      | Hub gene                                                                 | BMC Genomics                     | BMC                        |
| CDKN1A | Critical      | [Palacios et al.,   2023](https://pubmed.ncbi.nlm.nih.gov/37394112/)         | COVID      | Expression                                                               | Microbes Infect                  | Elsevier                   |
| CDKN1A | Critical      | [Grimm et al.,   2023](https://pubmed.ncbi.nlm.nih.gov/37348155/)            | COVID      | Enrichment Analysis                                                      | Redox Biol                       | Elsevier                   |
| CDKN1A | Critical      | [Zhang Z et al.,   2023](https://pubmed.ncbi.nlm.nih.gov/37638007/)          | COVID      | Prediction                                                               | Front Immunol                    | Frontiers                  |
| CDKN1A | Critical      | [Noor et al., 2023](https://pubmed.ncbi.nlm.nih.gov/37234545/)               | COVID      | Hub gene                                                                 | Front Microbiol                  | Frontiers                  |
| CDKN1A | Critical      | [Wu et al., 2023](https://pubmed.ncbi.nlm.nih.gov/36580912/)                 | COVID      | Hub gene                                                                 | Cell                             | CellPress                  |
| CDKN1A | Critical      | [DAgnillo et al.,   2021](https://pubmed.ncbi.nlm.nih.gov/34648357/)         | COVID      | Hub gene - Lung                                                          | Sci Transl Med                   | Science                    |
| CDKN1A | Critical      | [Liu et al., 2023](https://pubmed.ncbi.nlm.nih.gov/37806990/)                | COVID      | Cascade                                                                  | Signal Transduct Target Ther     | Nature                     |
| CDKN1A | Critical      | [Hornung et al.,   2023](https://pubmed.ncbi.nlm.nih.gov/38095608/)          | COVID      | Hub gene                                                                 | Aging Dis                        | Aging Dis                  |
| CDKN1A | Critical      | [Li et al., 2023](https://pubmed.ncbi.nlm.nih.gov/37853311/)                 | COVID      | Hub gene                                                                 | BMC Genomics                     | BMC                        |
| CDKN1A | Critical      | [Zhang et al.,   2023](https://pubmed.ncbi.nlm.nih.gov/36738354/)            | COVID      | Hub gene                                                                 | Biogerontology                   | Springer-Link              |
| CDKN1A | Critical      | [Meyer et al.,   2021](https://pubmed.ncbi.nlm.nih.gov/34160250/)            | COVID      | Drug target                                                              | J Virol                          | ASM                        |
| CDKN1A | Critical      | [Zhang et al.,   2022](https://pubmed.ncbi.nlm.nih.gov/36259516/)            | COVID      | Hub gene                                                                 | J Biol Chem                      | Elsevier                   |
| CDKN1A | Critical      | [Talepoor & Doroudchi,   2022](https://pubmed.ncbi.nlm.nih.gov/36059478/)    | COVID      | Hub gene                                                                 | Front Immunol                    | Frontiers                  |
| CDKN1A | Critical      | [Choi et al., 2022](https://pubmed.ncbi.nlm.nih.gov/35970046/)               | COVID      | Hub gene                                                                 | Biochem Biophys Res Commun       | Elsevier                   |
| CDKN1A | Critical      | [Bordoni et al.,   2022](https://pubmed.ncbi.nlm.nih.gov/36139488/)          | COVID      | Drug target                                                              | Cells                            | MDPI                       |
| CDKN1A | Critical      | [Valeri et al.,   2021](https://pubmed.ncbi.nlm.nih.gov/34769246/)           | COVID      | Hub gene                                                                 | Int J Mol Sci                    | MDPI                       |
| CDKN1A | Critical      | [Yamamoto et al.,   2023](https://pubmed.ncbi.nlm.nih.gov/36628928/)         | COVID      | Hub gene                                                                 | Exp Biol Med                     | Sage                       |
| CREBBP | Critical      | [Yang et al., 2023](https://pubmed.ncbi.nlm.nih.gov/36477795/)               | COVID      | Hub gene                                                                 | J Med Virol                      | Wiley                      |
| CREBBP | Critical      | [Temerozo et al.,   2022](https://pubmed.ncbi.nlm.nih.gov/35322471/)         | COVID      | Hub gene                                                                 | J Leukoc Biol                    | Oxford                     |
| CREBBP | Critical      | [Hatakeyma et al.,   2021](https://pubmed.ncbi.nlm.nih.gov/33894414/)        | COVID      | Hub gene                                                                 | Biochem Biophys Res Commun       | Elsevier                   |
| CREBBP | Critical      | [Wu et al., 2023](https://pubmed.ncbi.nlm.nih.gov/37932487/)                 | Long-COVID | Hub gene                                                                 | Commun Chem                      | Nature                     |
| CREBBP | Critical      | [Islam et al.,   2021](https://pubmed.ncbi.nlm.nih.gov/33413422/)            | COVID      | Hub gene - Lung injuries                                                 | J Transl Med                     | BMC                        |
| CREBBP | Critical      | [Kelch et al.,   2023](https://pubmed.ncbi.nlm.nih.gov/37342561/)            | COVID      | Drug target                                                              | Front Microbiol                  | Frontiers                  |
| CREBBP | Critical      | [Haralambieva et al.,   2022](https://pubmed.ncbi.nlm.nih.gov/36560767/)     | COVID      | Hub gene                                                                 | Viruses                          | MDPI                       |
| EIF5A  | Risk/Critical | [Rehfeld et al.,   2023](https://pubmed.ncbi.nlm.nih.gov/36753415/)          | COVID      | Hub gene                                                                 | Cell Rep                         | CellPress                  |
| EP300  | Critical      | [Chen et al., 2022](https://pubmed.ncbi.nlm.nih.gov/37096063/)               | COVID      | Vaccine target                                                           | PeerJ                            | PeerJ                      |
| EP300  | Critical      | [Khokhar et al.,   2022](https://pubmed.ncbi.nlm.nih.gov/34722158/)          | COVID      | PPI network                                                              | Meta Gene                        | Elsevier                   |
| EP300  | Critical      | [Desterke et al.,   2020](https://pubmed.ncbi.nlm.nih.gov/33015591/)         | COVID      | Disease severity                                                         | iScience                         | Elsevier                   |
| EP300  | Critical      | [Hossain et al.,   2023](https://pubmed.ncbi.nlm.nih.gov/36805222/)          | COVID      | Drug target                                                              | Comput Biol Med                  | Elsevier                   |
| EP300  | Critical      | [Salgado-Albarrán et al.,   2021](https://pubmed.ncbi.nlm.nih.gov/34031419/) | COVID      | Epigenetic response                                                      | NPJ Syst Biol Appl               | Nature                     |
| EP300  | Critical      | [Sherman et al.,   2022](https://pubmed.ncbi.nlm.nih.gov/35231079/)          | COVID      | Regulate ACE2                                                            | PLoS Pathogens                   | PLoS Pathogens             |
| EP300  | Critical      | [Wei et al., 2023](https://pubmed.ncbi.nlm.nih.gov/37410700/)                | COVID      | Drug target                                                              | PLoS Pathogens                   | PLoS Pathogens             |
| EP300  | Critical      | [Hatakeyma et al.,   2021](https://pubmed.ncbi.nlm.nih.gov/33894414/)        | COVID      | Hub gene                                                                 | Biochem Biophys Res Commun       | Elsevier                   |
| EP300  | Critical      | [Vann et al., 2022](https://pubmed.ncbi.nlm.nih.gov/35716662/)               | COVID      | Hub gene                                                                 | Structure                        | CellPress                  |
| EP300  | Critical      | [Iosef et al.,   2023](https://pubmed.ncbi.nlm.nih.gov/37301958/)            | Long-COVID | Hub gene                                                                 | J Transl Med                     | BMC                        |
| ESR1   | Critical      | [Qi et al., 2022](https://pubmed.ncbi.nlm.nih.gov/35584000/)                 | COVID      | Drug target                                                              | J Med Microbiol                  | Microbiology               |
| ESR1   | Critical      | [Ohnishi et al.,   2022](https://pubmed.ncbi.nlm.nih.gov/35472469/)          | COVID      | Periodontitis - Virus entry site                                         | J Oral Biosci                    | Elsevier                   |
| ESR1   | Critical      | [Wong et al., 2021](https://pubmed.ncbi.nlm.nih.gov/34832534/)               | COVID      | Cascate in female                                                        | Pathogens                        | MDPI                       |
| ESR1   | Critical      | [Cai et al., 2021](https://pubmed.ncbi.nlm.nih.gov/33691446/)                | COVID      | Hub gene                                                                 | Ann Palliat Med                  | APM                        |
| ESR1   | Critical      | [Feng et al., 2020](https://pubmed.ncbi.nlm.nih.gov/33195414/)               | COVID      | Hub gene                                                                 | Front Mol Biosci                 | Frontiers                  |
| ESR1   | Critical      | [Liu et al., 2022 -   2](https://pubmed.ncbi.nlm.nih.gov/36307516/)          | COVID      | Hub gene                                                                 | Sci Rep                          | Nature                     |
| ESR1   | Critical      | [Li et al., 2022 -   1](https://pubmed.ncbi.nlm.nih.gov/35676404/)           | COVID      | Estrogen Interaction                                                     | Sci Rep                          | Nature                     |
| ESR1   | Critical      | [Hazra et al.,   2022](https://pubmed.ncbi.nlm.nih.gov/36229517/)            | COVID      | Hub gene                                                                 | Sci Rep                          | Nature                     |
| ESR1   | Critical      | [Banerjee et al.,   2023](https://pubmed.ncbi.nlm.nih.gov/37438430/)         | COVID      | Hub gene                                                                 | Genes Immun                      | Nature                     |
| ESR1   | Critical      | [Sarker et al.,   2023](https://pubmed.ncbi.nlm.nih.gov/36913345/)           | COVID      | Hub gene                                                                 | PLoS One                         | PLoS One                   |
| ESR1   | Critical      | [Herichova et al.,   2022](https://pubmed.ncbi.nlm.nih.gov/35763527/)        | COVID      | Drug target                                                              | PLoS One                         | PLoS One                   |
| ESR1   | Critical      | [Yu et al., 2021](https://pubmed.ncbi.nlm.nih.gov/34322810/)                 | COVID      | Herpes Zoster association                                                | Environ Sci Pollut Res Int       | Springer-Link              |
| ESR1   | Critical      | [Huang et al.,   2020](https://pubmed.ncbi.nlm.nih.gov/32983259/)            | COVID      | Drug target                                                              | BioData Min                      | BMC                        |
| ESR1   | Critical      | [Houman et al.,   2022](https://pubmed.ncbi.nlm.nih.gov/35758003/)           | COVID      | Hub gene                                                                 | Epigenetics                      | Taylor & Francis           |
| ESR1   | Critical      | [Wang et al., 2022 -   4](https://pubmed.ncbi.nlm.nih.gov/33769143/)         | COVID      | Drug target                                                              | Nat Prod Res                     | Taylor & Francis           |
| ESR1   | Critical      | [Feng et al., 2022](https://pubmed.ncbi.nlm.nih.gov/35859316/)               | COVID      | Hub gene                                                                 | Phytother Res                    | Wiley                      |
| ESR1   | Critical      | [Liu et al., 2022 -   1](https://pubmed.ncbi.nlm.nih.gov/36403355/)          | COVID      | Hub gene                                                                 | Comput Biol Med                  | Elsevier                   |
| ESR1   | Critical      | [Khokhar et al.,   2022](https://pubmed.ncbi.nlm.nih.gov/34722158/)          | COVID      | Hub gene                                                                 | Meta Gene                        | Elsevier                   |
| ESR1   | Critical      | [Ibrahim et al.,   2020](https://pubmed.ncbi.nlm.nih.gov/33065388/)          | COVID      | Drug target                                                              | Comput Biol Med                  | Elsevier                   |
| ESR1   | Critical      | [Li et al., 2022 -   2](https://pubmed.ncbi.nlm.nih.gov/35636166/)           | COVID      | Drug target - PPI                                                        | Phytomedicine                    | Elsevier                   |
| ESR1   | Critical      | [Ren et al., 2024](https://pubmed.ncbi.nlm.nih.gov/38306776/)                | COVID      | Hub gene                                                                 | Comput Biol Med                  | Elsevier                   |
| ESR1   | Critical      | [Zeng et al., 2022](https://pubmed.ncbi.nlm.nih.gov/36532549/)               | COVID      | Hub gene                                                                 | Front Nutr                       | Frontiers                  |
| FYN    | Critical      | [Wang & Gao,   2023](https://pubmed.ncbi.nlm.nih.gov/36816510/)              | COVID      | Drug target                                                              | Arab J Chem                      | Arab J Chem                |
| FYN    | Critical      | [Sonkar et al.,   2021](https://pubmed.ncbi.nlm.nih.gov/34537409/)           | COVID      | Drug target                                                              | Comput Biol Med                  | Elsevier                   |
| FYN    | Critical      | [Al-Mustanjid et al.,   2022](https://pubmed.ncbi.nlm.nih.gov/35818398/)     | COVID      | Hub gene                                                                 | Inform Med Unlocked              | Inform Med Unlocked        |
| FYN    | Critical      | [Wang et al., 2022 -   5](https://pubmed.ncbi.nlm.nih.gov/35874957/)         | COVID      | Drug target                                                              | Nat Prod Res                     | Taylor & Francis           |
| GRB2   | Critical      | [Ren et al., 2024](https://pubmed.ncbi.nlm.nih.gov/38306776/)                | COVID      | Drug target                                                              | Comput Biol Med                  | Elsevier                   |
| GRB2   | Critical      | [Aydemir et al.,   2021](https://pubmed.ncbi.nlm.nih.gov/33398248/)          | COVID      | Drug target                                                              | Gene Rep                         | Gene Rep                   |
| HDAC1  | Critical      | [Aydemir et al.,   2021](https://pubmed.ncbi.nlm.nih.gov/33398248/)          | COVID      | Drug Target                                                              | Gene Rep                         | Elsevier                   |
| HDAC1  | Critical      | [Trionfetti et al.,   2023](https://pubmed.ncbi.nlm.nih.gov/38162580/)       | COVID      | Drug Target                                                              | Front Cell Infect Microbiol      | Frontiers                  |
| HDAC1  | Critical      | [Trionfetti et al.,   2023](https://pubmed.ncbi.nlm.nih.gov/38162580/)       | Long-COVID | Drug Target                                                              | Front Cell Infect Microbiol      | Frontiers                  |
| MAPK1  | Critical      | [Chen et al., 2023](https://pubmed.ncbi.nlm.nih.gov/37096063/)               | COVID      | Hub gene                                                                 | PeerJ                            | PeerJ                      |
| MAPK1  | Critical      | [Mosharaf et al.,   2022](https://pubmed.ncbi.nlm.nih.gov/36016137/)         | COVID      | Drug Target                                                              | Vaccines                         | MDPI                       |
| NDUFA6 | Risk/Critical | [Chu et al.,   2024](https://pubmed.ncbi.nlm.nih.gov/38259479/)              | COVID      | Hub gene - Preeclampsia                                                  | Front Immunol                    | Frontiers                  |
| RB1    | Critical      | [Policard et al.,   2021](https://pubmed.ncbi.nlm.nih.gov/34058265/)         | COVID      | Hub gene - Oncogene                                                      | Virus Res                        | Elsevier                   |
| RB1    | Critical      | [Dos Santos et al.,   2021](https://pubmed.ncbi.nlm.nih.gov/33933633/)       | COVID      | Genetic Polymorphisms                                                    | Infect Genet Evol                | Elsevier                   |
| RB1    | Critical      | [Aydemir et al.,   2021](https://pubmed.ncbi.nlm.nih.gov/33398248/)          | COVID      | Hub gene - Oncogene                                                      | Gene Rep                         | Gene Rep                   |
| RB1    | Critical      | [Alpalhao et al.,   2020](https://pubmed.ncbi.nlm.nih.gov/32485314/)         | Long-COVID | Hub gene                                                                 | Med Hypotheses                   | Elsevier                   |
| RB1    | Critical      | [Zhou et al., 2020](https://pubmed.ncbi.nlm.nih.gov/33245731/)               | COVID      | Hub gene                                                                 | Oncotarget                       | Oncotarget                 |
| SMAD2  | Critical      | [Das et al., 2023](https://pubmed.ncbi.nlm.nih.gov/37563850/)                | COVID      | Spatial single cell                                                      | J Med Virol                      | Wiley                      |
| SMAD2  | Critical      | [Huang et al.,   2023](https://pubmed.ncbi.nlm.nih.gov/37401499/)            | COVID      | Hub gene                                                                 | Chin Med Sci                     | Chin Med Sci               |
| SMAD2  | Critical      | [Zhang Q et al.,   2023](https://pubmed.ncbi.nlm.nih.gov/36410121/)          | COVID      | Drug target                                                              | Biomed Pharmacother              | Elsevier                   |
| SMAD2  | Critical      | [Ren Y et al.,   2024](https://pubmed.ncbi.nlm.nih.gov/38325795/)            | COVID      | Drug target                                                              | Eur J Pharmacol                  | Eur J Pharmacol            |
| SMAD2  | Critical      | [Zhou et al., 2023](https://pubmed.ncbi.nlm.nih.gov/37256223/)               | COVID      | Cascate                                                                  | Front Pharmacol                  | Frontiers                  |
| SMAD2  | Critical      | [Aydemir et al.,   2021](https://pubmed.ncbi.nlm.nih.gov/33398248/)          | COVID      | Drug target                                                              | Gene Rep                         | Gene Rep                   |
| SMAD2  | Critical      | [Morita et al.,   2023](https://pubmed.ncbi.nlm.nih.gov/36634143/)           | COVID      | Drug target                                                              | Proc Natl Acad Sci USA           | PNAS                       |
| SMAD2  | Critical      | [Cui et al., 2021](https://pubmed.ncbi.nlm.nih.gov/32996197/)                | COVID      | Drug target                                                              | Phytother Res                    | Wiley                      |
| SMAD3  | Critical      | [Wang et al., 2022 -   1](https://pubmed.ncbi.nlm.nih.gov/35874957/)         | COVID      | Cell death                                                               | Int J Biol Sci                   | Int J Biol Sci             |
| SMAD3  | Critical      | [Li et al., 2023](https://pubmed.ncbi.nlm.nih.gov/37065607/)                 | COVID      | Virus-host Interaction                                                   | Kidney Dis                       | Karger                     |
| SMAD3  | Critical      | [Chen et al., 2022](https://pubmed.ncbi.nlm.nih.gov/35896532/)               | COVID      | Virus-host Interaction                                                   | Signal Transduct Target Ther     | Nature                     |
| SMAD3  | Critical      | [Liang et al.,   2023](https://pubmed.ncbi.nlm.nih.gov/37029116/)            | COVID      | Virus-host Interaction                                                   | Signal Transduct Target Ther     | Nature                     |
| SMAD3  | Critical      | [Wang et al., 2022 -   2](https://pubmed.ncbi.nlm.nih.gov/34813685/)         | COVID      | Virus-host Interaction                                                   | Adv Sci                          | Adv Sci                    |
| SMAD3  | Critical      | [Zhand et al.,   2023](https://pubmed.ncbi.nlm.nih.gov/36889311/)            | COVID      | Drug target                                                              | Cell Chem Biol                   | CellPress                  |
| SMAD3  | Critical      | [Wu et al., 2023](https://pubmed.ncbi.nlm.nih.gov/36514292/)                 | COVID      | Drug target                                                              | Mol Ther                         | CellPress                  |
| SMAD3  | Critical      | [Selvaraj et al.,   2021](https://pubmed.ncbi.nlm.nih.gov/33968364/)         | COVID      | Drug target                                                              | F1000Research                    | F1000Research              |
| SMAD3  | Critical      | [Wu et al., 2023](https://pubmed.ncbi.nlm.nih.gov/36514292/)                 | COVID      | Drug target                                                              | Front Endocrinol                 | Frontiers                  |
| SMAD3  | Critical      | [Aydemir et al.,   2021](https://pubmed.ncbi.nlm.nih.gov/33398248/)          | COVID      | Virus-host Interaction                                                   | Gene Rep                         | Gene Rep                   |
| SRC    | Critical      | [Lin et al., 2023](https://pubmed.ncbi.nlm.nih.gov/37158982/)                | COVID      | Cascate                                                                  | J Exp Med                        | JEM                        |
| SRC    | Critical      | [Lin et al., 2020](https://pubmed.ncbi.nlm.nih.gov/33043320/)                | COVID      | Drug target                                                              | EJHaem                           | EJHaem                     |
| SRC    | Critical      | [Jakhmola et al.,   2021](https://pubmed.ncbi.nlm.nih.gov/33778179/)         | COVID      | Virus Mutation                                                           | Heliyon                          | Elsevier                   |
| SRC    | Critical      | [Chakraborty et al.,   2021](https://pubmed.ncbi.nlm.nih.gov/33617879/)      | COVID      | Drug target                                                              | J Biol Chem                      | Elsevier                   |
| SRC    | Critical      | [Wang et al., 2021 -   3](https://pubmed.ncbi.nlm.nih.gov/34908920/)         | COVID      | Drug target                                                              | Food Nutr Res                    | Food Nutr Res              |
| SRC    | Critical      | [Alo et al., 2021](https://pubmed.ncbi.nlm.nih.gov/34414199/)                | COVID      | Cascate                                                                  | Front Med                        | Frontiers                  |
| SRC    | Critical      | [Song et al., 2022](https://pubmed.ncbi.nlm.nih.gov/35012610/)               | COVID      | Drug target                                                              | J Hematol Oncol                  | BMC                        |
| SRC    | Critical      | [Li Yue et al.,   2021](https://pubmed.ncbi.nlm.nih.gov/33602138/)           | COVID      | Drug target                                                              | BMC Genomics                     | BMC                        |
| SRC    | Critical      | [Kawasaki et al.,   2022](https://pubmed.ncbi.nlm.nih.gov/36451245/)         | COVID      | Enrichment Analysis                                                      | Inflamm Regen                    | BMC                        |
| SRC    | Critical      | [Tiwari et al.,   2020](https://pubmed.ncbi.nlm.nih.gov/33200027/)           | COVID      | Driver gene                                                              | Comput Struct Biotechnol J       | Comput Struct Biotechnol J |
| SRC    | Critical      | [Sokouti 2022](https://pubmed.ncbi.nlm.nih.gov/37521843/)                    | COVID      | Hub gene                                                                 | Egypt J Med Hum Genet            | Egypt J Med Hum Genet      |
| SRC    | Critical      | [Norris et al.,   2023](https://pubmed.ncbi.nlm.nih.gov/36669646/)           | Long-COVID | Virus-host Interaction                                                   | J Biol Chem                      | Elsevier                   |
| SRC    | Critical      | [Liu et al., 2022 -   1](https://pubmed.ncbi.nlm.nih.gov/36403355/)          | COVID      | Hub gene                                                                 | Comput Biol Med                  | Elsevier                   |
| SRC    | Critical      | [Subbarayan et al.,   2021](https://pubmed.ncbi.nlm.nih.gov/33796097/)       | COVID      | Drug target                                                              | Front Immunol                    | Frontiers                  |
| SRC    | Critical      | [Souza et al.,   2021](https://pubmed.ncbi.nlm.nih.gov/33935717/)            | COVID      | Drug target                                                              | Front Pharmacol                  | Frontiers                  |
| SRC    | Critical      | [Wu et al., 2023](https://pubmed.ncbi.nlm.nih.gov/37347115/)                 | COVID      | Drug target                                                              | Front Endocrinol                 | Frontiers                  |
| SRC    | Critical      | [Naik et al., 2022](https://pubmed.ncbi.nlm.nih.gov/35444538/)               | COVID      | Drug target                                                              | Front Pharmacol                  | Frontiers                  |
| SRC    | Critical      | [Premkumar et al.,   2023](https://pubmed.ncbi.nlm.nih.gov/37359008/)        | COVID      | Hub gene                                                                 | Front Med                        | Frontiers                  |
| SRC    | Critical      | [Zou et al., 2021](https://pubmed.ncbi.nlm.nih.gov/34504502/)                | COVID      | Hub gene                                                                 | Front Immunol                    | Frontiers                  |
| SRC    | Critical      | [Jiang et al.,   2022](https://pubmed.ncbi.nlm.nih.gov/35754492/)            | COVID      | Critical gene                                                            | Front Pharmacol                  | Frontiers                  |
| SRC    | Critical      | [El-Arif et al.,   2022](https://pubmed.ncbi.nlm.nih.gov/35408447/)          | COVID      | Cascate                                                                  | Molecules                        | MDPI                       |
| SRC    | Critical      | [Tobi et al., 2023](https://pubmed.ncbi.nlm.nih.gov/37108697/)               | COVID      | Hub gene                                                                 | Int J Biol Sci                   | MDPI                       |
| SRC    | Critical      | [Xie et al., 2020](https://pubmed.ncbi.nlm.nih.gov/33202598/)                | COVID      | Obesity and Heart Failure                                                | Antioxidants                     | MDPI                       |
| SRC    | Critical      | [Meyer et al.,   2021](https://pubmed.ncbi.nlm.nih.gov/34548480/)            | COVID      | Drug target                                                              | Nature Communications            | Nature                     |
| SRC    | Critical      | [Su et al., 2022](https://pubmed.ncbi.nlm.nih.gov/35468896/)                 | COVID      | Cascate                                                                  | Signal Transduct Target Ther     | Nature                     |
| SRC    | Critical      | [Tomazu et al.,   2021](https://pubmed.ncbi.nlm.nih.gov/34009288/)           | COVID      | Drug target                                                              | Brief Bioinform                  | Oxford                     |
| SRC    | Critical      | [Kliche et al.,   2021](https://pubmed.ncbi.nlm.nih.gov/33436498/)           | COVID      | Virus-host Interaction                                                   | Sci Signal                       | Science                    |
| SRC    | Critical      | [Zhang et al.,   2022](https://pubmed.ncbi.nlm.nih.gov/35037831/)            | COVID      | Drug target                                                              | Bioengineered                    | Taylor & Francis           |
| SRC    | Critical      | [Feng et al., 2022](https://pubmed.ncbi.nlm.nih.gov/35859316/)               | COVID      | Hub gene                                                                 | Phytother Res                    | Wiley                      |
| SRC    | Critical      | [Wu et al., 2022](https://pubmed.ncbi.nlm.nih.gov/34931591/)                 | COVID      | Drug target                                                              | Am J Chin Med                    | World Scientific           |
| TP53   | Critical      | [Dave et al., 2022](https://pubmed.ncbi.nlm.nih.gov/35749495/)               | COVID      | Drug target                                                              | Sci Adv                          | Science                    |
| TP53   | Critical      | [Gemmati et al.,   2022](https://pubmed.ncbi.nlm.nih.gov/36531241/)          | COVID      | Vaccine target                                                           | Front Genet                      | Frontiers                  |
| TP53   | Critical      | [Yan & Wu,   2021](https://pubmed.ncbi.nlm.nih.gov/33368679/)                | COVID      | Cascade                                                                  | FASEB                            | Wiley                      |
| TP53   | Critical      | [Alnajeebi et al.,   2022](https://pubmed.ncbi.nlm.nih.gov/34254909/)        | COVID      | Cascade - Lung cancer                                                    | Comb Chem High Throughput Screen | BenthamScience             |
| TP53   | Critical      | [Ramaiah, 2020](https://pubmed.ncbi.nlm.nih.gov/32835132/)                   | COVID      | Drug target                                                              | Gene Rep                         | Gene Rep                   |
| TP53   | Critical      | [Lodhi et al.,   2021](https://pubmed.ncbi.nlm.nih.gov/34445373/)            | COVID      | Cascade                                                                  | Int J Mol Sci                    | MDPI                       |
| TP53   | Critical      | [Lodi et al., 2022](https://pubmed.ncbi.nlm.nih.gov/36582523/)               | COVID      | Drug target                                                              | Front Pharmacol                  | Frontiers                  |
| TP53   | Critical      | [Jabeen et al.,   2022](https://pubmed.ncbi.nlm.nih.gov/35480316/)           | COVID      | Drug target                                                              | Front Genet                      | Frontiers                  |
| TP53   | Critical      | [Tanda et al.,   2022](https://pubmed.ncbi.nlm.nih.gov/34984625/)            | COVID      | Cascade - Thyroid sarcoma                                                | J Endocrinol Invest              | Springer-Link              |
| TP53   | Critical      | [Gegotek, et al.,   2023](https://pubmed.ncbi.nlm.nih.gov/37762413/)         | COVID      | Cascade                                                                  | Int J Mol Sci                    | MDPI                       |
| TP53   | Critical      | [Zhuang et al.,   2022](https://pubmed.ncbi.nlm.nih.gov/35721149/)           | COVID      | Drug target                                                              | Front Pharmacol                  | Frontiers                  |
| TP53   | Critical      | [Das & Mukhopadhyay,   2023](https://pubmed.ncbi.nlm.nih.gov/35333136/)      | COVID      | Drug target - Cancer                                                     | J Biomol Struc Dyn               | J Biomol Struc Dyn         |
| TP53   | Critical      | [Singh & Singh,   2020](https://pubmed.ncbi.nlm.nih.gov/32619819/)           | COVID      | Interaction - Cancer                                                     | Transl Oncol                     | Elsevier                   |
| TP53   | Critical      | [Bando et al.,   2023](https://pubmed.ncbi.nlm.nih.gov/36650374/)            | COVID      | Interaction - Drug Target - Inflammation                                 | Sci Rep                          | Nature                     |
| TP53   | Critical      | [Kubra & Barabutis,   2022](https://pubmed.ncbi.nlm.nih.gov/35998257/)       | COVID      | Interaction - ARDS                                                       | Cell Biol Int                    | Wiley                      |
| TP53   | Critical      | [Khanal et al.,   2022](https://pubmed.ncbi.nlm.nih.gov/33250601/)           | COVID      | Drug target                                                              | J Ayurveda Integr Med            | Elsevier                   |
| TP53   | Critical      | [Bordoni et al.,   2021](https://pubmed.ncbi.nlm.nih.gov/33578018/)          | COVID      | Expression                                                               | Int J Infect Dis                 | Elsevier                   |
| TP53   | Critical      | [Kumar et al.,   2022](https://pubmed.ncbi.nlm.nih.gov/35632779/)            | COVID      | Drug target                                                              | Viruses                          | MDPI                       |
| TP53   | Critical      | [Wang et al., 2023](https://pubmed.ncbi.nlm.nih.gov/37047343/)               | COVID      | Interaction                                                              | Int J Mol Sci                    | MDPI                       |
| TP53   | Critical      | [Zauli et al.,   2022](https://pubmed.ncbi.nlm.nih.gov/35911386/)            | COVID      | Hub gene                                                                 | Front Med                        | Frontiers                  |
| TP53   | Critical      | [Saini et al.,   2020](https://pubmed.ncbi.nlm.nih.gov/32802902/)            | COVID      | Hub gene - Enrichment Analysis                                           | Mol Biol Res Commun              | Mol Biol Res Commun        |
| TP53   | Critical      | [Fu et al., 2023](https://pubmed.ncbi.nlm.nih.gov/37037848/)                 | COVID      | Drug target                                                              | Sci Rep                          | Nature                     |
| TP53   | Critical      | [Chattopadhyay et al.,   2022](https://pubmed.ncbi.nlm.nih.gov/36037221/)    | COVID      | Drug target                                                              | PLoS Genetics                    | PLoS Genetics              |
| TP53   | Critical      | [Fayyad-Kazan et al.,   2023](https://pubmed.ncbi.nlm.nih.gov/37380930/)     | COVID      | Drug target                                                              | Ach Virol                        | Springer-Link              |
| TP53   | Critical      | [Wang et al., 2020](https://pubmed.ncbi.nlm.nih.gov/32271454/)               | COVID      | Hub gene - PPI                                                           | Eur Rev Med Pharmacol Sci        | ERMPS                      |
| TP53   | Critical      | [Chen et al., 2023](https://pubmed.ncbi.nlm.nih.gov/37222960/)               | COVID      | Cascade                                                                  | Biochem Genet                    | Springer-Link              |
| TP53   | Critical      | [Cardozo & Hainaut,   2021](https://pubmed.ncbi.nlm.nih.gov/33405482/)       | COVID      | Hub gene                                                                 | Curr Opin Oncol                  | Curr Opin Oncol            |
| TP53   | Critical      | [Bortot et al.,   2022](https://pubmed.ncbi.nlm.nih.gov/35668941/)           | Long-COVID | Drug target                                                              | Front Pharmacol                  | Frontiers                  |
| TP53   | Critical      | [Zhou et al., 2022](https://pubmed.ncbi.nlm.nih.gov/35759228/)               | COVID      | Expression                                                               | Immun Inflamm Dis                | Wiley                      |
| TP53   | Critical      | [Miller et al.,   2021](https://pubmed.ncbi.nlm.nih.gov/34012108/)           | COVID      | Drug target                                                              | Sci Rep                          | Nature                     |
| TP53   | Critical      | [Kuruppuarachchi et al.,   2022](https://pubmed.ncbi.nlm.nih.gov/36472114/)  | COVID      | Expression                                                               | Front Biosci                     | IMR Press                  |
| TP53   | Critical      | [Kwan et al., 2021](https://pubmed.ncbi.nlm.nih.gov/34116667/)               | COVID      | Transcriptome                                                            | BMC Med Genomics                 | BMC                        |
| TP53   | Critical      | [Helmi et al.,   2022](https://pubmed.ncbi.nlm.nih.gov/34348612/)            | COVID      | Interaction - Diabetes                                                   | Comb Chem High Throughput Screen | BenthamScience             |
| TP53   | Critical      | [Yang et al., 2022](https://pubmed.ncbi.nlm.nih.gov/35159296/)               | COVID      | Cascade                                                                  | Cells                            | MDPI                       |
| TP53   | Critical      | [Bonnet et al.,   2022](https://pubmed.ncbi.nlm.nih.gov/35085325/)           | COVID      | Drug repurposing                                                         | PLoS One                         | PLoS One                   |
| TP53   | Critical      | [Patil et al.,   2021](https://pubmed.ncbi.nlm.nih.gov/33363251/)            | COVID      | Drug target                                                              | Inform Med Unlocked              | Inform Med Unlocked        |
| TP53   | Critical      | [Khanal et al.,   2021](https://pubmed.ncbi.nlm.nih.gov/35424441/)           | COVID      | Drug target                                                              | RSC Adv                          | RSC                        |
| TP53   | Critical      | [Polozov et al.,   2023](https://pubmed.ncbi.nlm.nih.gov/37152486/)          | COVID      | Expression                                                               | Adv Radiat Oncol                 | Elsevier                   |
| TP53   | Critical      | [Gupta & Mohanty,   2021](https://pubmed.ncbi.nlm.nih.gov/33839740/)         | COVID      | Hub gene                                                                 | Brief Bioinform                  | Oxford                     |
| TP53   | Critical      | [Lee et al., 2023](https://pubmed.ncbi.nlm.nih.gov/37991919/)                | COVID      | Cascate                                                                  | Cell Rep                         | CellPress                  |
| TP53   | Critical      | [Gomez-Carballa et al.,   2022](https://pubmed.ncbi.nlm.nih.gov/35961462/)   | COVID      | Hub gene - Oncogene                                                      | J Infect                         | Elsevier                   |
| TP53   | Critical      | [Ghosh et al.,   2021](https://pubmed.ncbi.nlm.nih.gov/34655901/)            | COVID      | Hub gene                                                                 | Compt Biol Med                   | Elsevier                   |
| TP53   | Critical      | [Zhang Yue et al.,   2021](https://pubmed.ncbi.nlm.nih.gov/33756342/)        | COVID      | Hub gene - Oncogene                                                      | Biochem Biophys Res Commun       | Elsevier                   |
| TP53   | Critical      | [Lv et al., 2022](https://pubmed.ncbi.nlm.nih.gov/36189286/)                 | COVID      | Hub gene                                                                 | Front Immunol                    | Frontiers                  |
| TP53   | Critical      | [Wang Z et al.,   2022](https://pubmed.ncbi.nlm.nih.gov/36618410/)           | COVID      | Drug target                                                              | Fron Immunol                     | Frontiers                  |
| TP53   | Critical      | [Premkumar et al.,   2023](https://pubmed.ncbi.nlm.nih.gov/37359008/)        | COVID      | Hub gene - Alzheimer                                                     | Front Med                        | Frontiers                  |
| TP53   | Critical      | [Mauro et al.,   2023](https://pubmed.ncbi.nlm.nih.gov/37296954/)            | COVID      | Hub gene                                                                 | Cancers                          | MDPI                       |
| TP53   | Critical      | [Harford et al.,   2022](https://pubmed.ncbi.nlm.nih.gov/35458469/)          | COVID      | Drug target                                                              | Viruses                          | MDPI                       |
| TP53   | Critical      | [Heydemann et al.,   2023](https://pubmed.ncbi.nlm.nih.gov/37277327/)        | Long-COVID | Hub gene                                                                 | Nature Communications            | Nature                     |
| TP53   | Critical      | [Xiong et al.,   2020](https://pubmed.ncbi.nlm.nih.gov/32228226/)            | COVID      | Expression                                                               | Emerg Microbes Infect            | Taylor & Francis           |
| TP53   | Critical      | [Zhang Ge et al.,   2022](https://pubmed.ncbi.nlm.nih.gov/35727093/)         | COVID      | Critical gene                                                            | ESC Heart Fail                   | Wiley                      |
| TP53   | Critical      | [Lin H et al.,   2021](https://pubmed.ncbi.nlm.nih.gov/33452734/)            | COVID      | Hub gene                                                                 | Phytother Res                    | Wiley                      |
| TP53   | Critical      | [Qin et al., 2021](https://pubmed.ncbi.nlm.nih.gov/33241658/)                | COVID      | Drug target                                                              | J Cell Mol Med                   | Wiley                      |
| TP53   | Critical      | [Tiwari et al.,   2022](https://pubmed.ncbi.nlm.nih.gov/33506741/)           | COVID      | Cascate                                                                  | J Biomol Struc Dyn               | J Biomol Struc Dyn         |
| TP53   | Critical      | [Huoman et al.,   2022](https://pubmed.ncbi.nlm.nih.gov/35758003/)           | COVID      | Hub gene                                                                 | Epigenetics                      | Taylor & Francis           |
| TP53   | Critical      | [Ahmed et al.,   2022](https://pubmed.ncbi.nlm.nih.gov/35390032/)            | COVID      | Hub gene                                                                 | PLoS One                         | PLoS One                   |
| TP53   | Critical      | [Eyleten et al.,   2022](https://pubmed.ncbi.nlm.nih.gov/35938548/)          | COVID      | Hub gene - Trombosis                                                     | RNA Biol                         | Taylor & Francis           |
| TP53   | Critical      | [Mosharaf et al.,   2022](https://pubmed.ncbi.nlm.nih.gov/36016137/)         | COVID      | Hub gene - PPI                                                           | Vaccines                         | MDPI                       |
| TP53   | Critical      | [Bergsneider et al.,   2021](https://pubmed.ncbi.nlm.nih.gov/34307909/)      | COVID      | Hub gene                                                                 | Biochem Biophys Res Commun       | Elsevier                   |
| TP53   | Critical      | [Xie et al., 2022](https://pubmed.ncbi.nlm.nih.gov/35069542/)                | COVID      | Drug target - Asthma                                                     | Front Immunol                    | Frontiers                  |
| TP53   | Critical      | [Zhao et al., 2021](https://pubmed.ncbi.nlm.nih.gov/34366686/)               | COVID      | Hub gene - Parkinson                                                     | Saudi J Biol Sci                 | Elsevier                   |
| TP53   | Critical      | [Shahjaman et al.,   2021](https://pubmed.ncbi.nlm.nih.gov/34423108/)        | COVID      | Hub gene - PPI                                                           | Inform Med Unlocked              | Inform Med Unlocked        |
| TP53   | Critical      | [Jiao et al., 2022](https://pubmed.ncbi.nlm.nih.gov/36268464/)               | COVID      | Drug target                                                              | ACS Omega                        | ACS Omega                  |
| TP53   | Critical      | [Zhuang et al.,   2021](https://pubmed.ncbi.nlm.nih.gov/33135607/)           | COVID      | Drug target                                                              | Comb Chem High Throughput Screen | BenthamScience             |
| TP53   | Critical      | [Xiong et al.,   2023](https://pubmed.ncbi.nlm.nih.gov/37504265/)            | COVID      | Hub gene - Cancer                                                        | Curr Issues Mol Biol             | MDPI                       |
| TP53   | Critical      | [Vastrad et al.,   2020](https://pubmed.ncbi.nlm.nih.gov/33251083/)          | COVID      | Hub gene                                                                 | 3 Biotech                        | Springer-Link              |
| TP53   | Critical      | [Mishra et al.,   2020](https://pubmed.ncbi.nlm.nih.gov/33354650/)           | COVID      | Drug target                                                              | TH Open                          | Theme Connect              |
| TP53   | Critical      | [Tao et al., 2020](https://pubmed.ncbi.nlm.nih.gov/32643448/)                | COVID      | Drug target                                                              | Drug Dev Ind Pharm               | Taylor & Francis           |
| TP53   | Critical      | [Lang et al., 2022](https://pubmed.ncbi.nlm.nih.gov/35855804/)               | COVID      | Drug target                                                              | Comput Intell Neurosci           | Hindawi                    |
| TP53   | Critical      | [Hossain et al.,   2023](https://pubmed.ncbi.nlm.nih.gov/37346467/)          | COVID      | Drug target                                                              | Inform Med Unlocked              | Inform Med Unlocked        |
| TP53   | Critical      | [Wang et al., 2021](https://pubmed.ncbi.nlm.nih.gov/34455301/)               | COVID      | Drug target                                                              | Bioorg Chem                      | Elsevier                   |
| TP53   | Critical      | [Liu et al., 2021](https://pubmed.ncbi.nlm.nih.gov/33517789/)                | COVID      | Drug target                                                              | Drug Deliv                       | Taylor & Francis           |
| TP53   | Critical      | [Du et al., 2021](https://pubmed.ncbi.nlm.nih.gov/34088885/)                 | COVID      | Drug target                                                              | Aging Dis                        | Aging Dis                  |
| TP53   | Critical      | [Zhang Ze-Yu et al.,   2022](https://pubmed.ncbi.nlm.nih.gov/35603378/)      | COVID      | Drug target                                                              | Math Biosci Eng                  | MBE                        |
| TP53   | Critical      | [Oliveira et al.,   2024](https://pubmed.ncbi.nlm.nih.gov/38262689/)         | COVID      | Drug target                                                              | Life Sci Alliance                | Life Sci Alliance          |
| TP53   | Critical      | [Wicik et al.,   2020](https://pubmed.ncbi.nlm.nih.gov/33233425/)            | COVID      | Drug target                                                              | J Clin Med                       | MDPI                       |
| TP53   | Critical      | [Hasankhani et al.,   2021](https://pubmed.ncbi.nlm.nih.gov/34975885/)       | COVID      | Hub gene - PPI                                                           | Front Immunol                    | Frontiers                  |
| TP53   | Critical      | [Zhu et al., 2021](https://pubmed.ncbi.nlm.nih.gov/33520684/)                | COVID      | Hub gene                                                                 | J Tradit Complement Med          | J Tradit Complement Med    |
| TP53   | Critical      | [Hu et al., 2021](https://pubmed.ncbi.nlm.nih.gov/34220524/)                 | COVID      | Drug target                                                              | Front Pharmacol                  | Frontiers                  |
| TP53   | Critical      | [Harford, 2023](https://pubmed.ncbi.nlm.nih.gov/38140618/)                   | COVID      | Hub gene                                                                 | Viruses                          | MDPI                       |
| TP53   | Critical      | [Major et al.,   2020](https://pubmed.ncbi.nlm.nih.gov/32527928/)            | COVID      | Hub gene - Disrupt lung epithelial                                       | Science                          | Science                    |
| TP53   | Critical      | [Pan et al., 2023](https://pubmed.ncbi.nlm.nih.gov/37036856/)                | COVID      | Hub gene                                                                 | PLoS One                         | PLoS One                   |
| TP53   | Critical      | [Milani et al.,   2022](https://pubmed.ncbi.nlm.nih.gov/35721196/)           | COVID      | Drug target                                                              | Front Pharmacol                  | Frontiers                  |
| TP53   | Critical      | [Merino et al.,   2023](https://pubmed.ncbi.nlm.nih.gov/36740097/)           | COVID      | Cascade                                                                  | Antiviral Red                    | Elsevier                   |
| TP53   | Critical      | [Rahaman et al.,   2021](https://pubmed.ncbi.nlm.nih.gov/34320442/)          | COVID      | Enrichment Analysis                                                      | Comput Biol Med                  | Elsevier                   |
| TP53   | Critical      | [Kyriakopoulos et al.,   2022](https://pubmed.ncbi.nlm.nih.gov/36514706/)    | COVID      | Cascade                                                                  | Cureus                           | Cureus                     |
| YWHAZ  | Critical      | [Vavougios et al.,   2020](https://pubmed.ncbi.nlm.nih.gov/33254518/)        | COVID      | Neurotropism                                                             | Med Hypotheses                   | Elsevier                   |
| YWHAZ  | Critical      | [Chen et al., 2022](https://pubmed.ncbi.nlm.nih.gov/35896532/)               | COVID      | Hub gene - Vaccine                                                       | PeerJ                            | PeerJ                      |
