# Supplementary material for: Integrative multi-omics framework for causal gene discovery in Long COVID
Source: PLoS Comput Biol. 2025 Dec 1;21(12):e1013725. doi: 10.1371/journal.pcbi.1013725 (PMC12677781; doi:10.1371/journal.pcbi.1013725)
Supplement: S4 Table — Significantly enriched terms and pathways from the GO, KEGG, and Reactome databases. Includes biological processes, molecular functions, cellular components, pathways with associated gene counts, enrichment statistics (p-value, p-adjust, q-value), and gene lists. (XLSX) [file pcbi.1013725.s011.xlsx]

## Sheet: Sheet1
ONTOLOGY	ID	Description	GeneRatio	BgRatio	pvalue	p.adjust	qvalue	geneID	Count	gene_names
BP	GO:0071560	cellular response to transforming growth factor beta stimulus	2025-08-29	274/18614	6.53607e-09	6.25627e-06	3.32538e-06	1387/2033/2534/3065/4087/4088/6714/7157	8	CREBBP/EP300/FYN/HDAC1/SMAD2/SMAD3/SRC/TP53
BP	GO:0071559	response to transforming growth factor beta	2025-08-29	280/18614	7.74291e-09	6.25627e-06	3.32538e-06	1387/2033/2534/3065/4087/4088/6714/7157	8	CREBBP/EP300/FYN/HDAC1/SMAD2/SMAD3/SRC/TP53
BP	GO:0002223	stimulatory C-type lectin receptor signaling pathway	2025-04-29	22/18614	3.40787e-08	9.26871e-06	4.92657e-06	1387/2033/2534/6714	4	CREBBP/EP300/FYN/SRC
BP	GO:1990840	response to lectin	2025-04-29	22/18614	3.40787e-08	9.26871e-06	4.92657e-06	1387/2033/2534/6714	4	CREBBP/EP300/FYN/SRC
BP	GO:1990858	cellular response to lectin	2025-04-29	22/18614	3.40787e-08	9.26871e-06	4.92657e-06	1387/2033/2534/6714	4	CREBBP/EP300/FYN/SRC
BP	GO:0007179	transforming growth factor beta receptor signaling pathway	2025-07-29	218/18614	3.44135e-08	9.26871e-06	4.92657e-06	1387/2033/3065/4087/4088/6714/7157	7	CREBBP/EP300/HDAC1/SMAD2/SMAD3/SRC/TP53
BP	GO:0017015	regulation of transforming growth factor beta receptor signaling pathway	2025-06-29	148/18614	9.32261e-08	2.12173e-05	1.12776e-05	1387/2033/3065/4087/4088/7157	6	CREBBP/EP300/HDAC1/SMAD2/SMAD3/TP53
BP	GO:1903844	regulation of cellular response to transforming growth factor beta stimulus	2025-06-29	151/18614	1.05036e-07	2.12173e-05	1.12776e-05	1387/2033/3065/4087/4088/7157	6	CREBBP/EP300/HDAC1/SMAD2/SMAD3/TP53
BP	GO:0002757	immune response-activating signaling pathway	2025-08-29	423/18614	1.88003e-07	3.3757e-05	1.79428e-05	11119/1387/2033/2099/2534/2885/5594/6714	8	BTN3A1/CREBBP/EP300/ESR1/FYN/GRB2/MAPK1/SRC
BP	GO:0002764	immune response-regulating signaling pathway	2025-08-29	450/18614	3.01257e-07	4.3684e-05	2.32192e-05	11119/1387/2033/2099/2534/2885/5594/6714	8	BTN3A1/CREBBP/EP300/ESR1/FYN/GRB2/MAPK1/SRC
BP	GO:0002429	immune response-activating cell surface receptor signaling pathway	2025-07-29	302/18614	3.17224e-07	4.3684e-05	2.32192e-05	11119/1387/2033/2534/2885/5594/6714	7	BTN3A1/CREBBP/EP300/FYN/GRB2/MAPK1/SRC
BP	GO:0048511	rhythmic process	2025-07-29	303/18614	3.24386e-07	4.3684e-05	2.32192e-05	1387/1457/2033/2099/3065/6714/7157	7	CREBBP/CSNK2A1/EP300/ESR1/HDAC1/SRC/TP53
BP	GO:0002768	immune response-regulating cell surface receptor signaling pathway	2025-07-29	329/18614	5.64869e-07	7.02176e-05	3.73225e-05	11119/1387/2033/2534/2885/5594/6714	7	BTN3A1/CREBBP/EP300/FYN/GRB2/MAPK1/SRC
BP	GO:0002253	activation of immune response	2025-08-29	495/18614	6.20327e-07	7.16035e-05	3.80592e-05	11119/1387/2033/2099/2534/2885/5594/6714	8	BTN3A1/CREBBP/EP300/ESR1/FYN/GRB2/MAPK1/SRC
BP	GO:0030518	intracellular steroid hormone receptor signaling pathway	2025-05-29	115/18614	8.69953e-07	9.3723e-05	4.98163e-05	367/2033/2099/3065/6714	5	AR/EP300/ESR1/HDAC1/SRC
BP	GO:2001233	regulation of apoptotic signaling pathway	2025-07-29	381/18614	1.50749e-06	0.000152257	8.09286e-05	367/1457/1984/3065/9821/6714/7157	7	AR/CSNK2A1/EIF5A/HDAC1/RB1CC1/SRC/TP53
BP	GO:0043401	steroid hormone mediated signaling pathway	2025-05-29	135/18614	1.92333e-06	0.000180898	9.6152e-05	367/2033/2099/3065/6714	5	AR/EP300/ESR1/HDAC1/SRC
BP	GO:0007178	transmembrane receptor protein serine/threonine kinase signaling pathway	2025-07-29	398/18614	2.01495e-06	0.000180898	9.6152e-05	1387/2033/3065/4087/4088/6714/7157	7	CREBBP/EP300/HDAC1/SMAD2/SMAD3/SRC/TP53
BP	GO:0061180	mammary gland epithelium development	2025-04-29	68/18614	3.61092e-06	0.000291645	0.000155017	367/2099/5594/6714	4	AR/ESR1/MAPK1/SRC
BP	GO:1902893	regulation of miRNA transcription	2025-04-29	68/18614	3.61092e-06	0.000291645	0.000155017	367/2099/4088/7157	4	AR/ESR1/SMAD3/TP53
BP	GO:0061614	miRNA transcription	2025-04-29	69/18614	3.82901e-06	0.000291645	0.000155017	367/2099/4088/7157	4	AR/ESR1/SMAD3/TP53
BP	GO:0048732	gland development	2025-07-29	441/18614	3.97041e-06	0.000291645	0.000155017	367/2099/5594/9821/4087/4088/6714	7	AR/ESR1/MAPK1/RB1CC1/SMAD2/SMAD3/SRC
BP	GO:0033143	regulation of intracellular steroid hormone receptor signaling pathway	2025-04-29	72/18614	4.54199e-06	0.000319124	0.000169623	367/2033/3065/6714	4	AR/EP300/HDAC1/SRC
BP	GO:0060444	branching involved in mammary gland duct morphogenesis	2025-03-29	22/18614	5.13267e-06	0.0003456	0.000183696	367/2099/6714	3	AR/ESR1/SRC
BP	GO:0090092	regulation of transmembrane receptor protein serine/threonine kinase signaling pathway	2025-06-29	301/18614	5.90683e-06	0.000367132	0.000195141	1387/2033/3065/4087/4088/7157	6	CREBBP/EP300/HDAC1/SMAD2/SMAD3/TP53
BP	GO:0097193	intrinsic apoptotic signaling pathway	2025-06-29	301/18614	5.90683e-06	0.000367132	0.000195141	1026/1984/2033/3065/6714/7157	6	CDKN1A/EIF5A/EP300/HDAC1/SRC/TP53
BP	GO:0002220	innate immune response activating cell surface receptor signaling pathway	2025-04-29	78/18614	6.25701e-06	0.000374494	0.000199054	1387/2033/2534/6714	4	CREBBP/EP300/FYN/SRC
BP	GO:0036120	cellular response to platelet-derived growth factor stimulus	2025-03-29	24/18614	6.73167e-06	0.000388514	0.000206505	2534/3065/6714	3	FYN/HDAC1/SRC
BP	GO:2000628	regulation of miRNA metabolic process	2025-04-29	81/18614	7.27449e-06	0.000405365	0.000215462	367/2099/4088/7157	4	AR/ESR1/SMAD3/TP53
BP	GO:0007492	endoderm development	2025-04-29	83/18614	8.0175e-06	0.000417945	0.000222149	2885/3065/4087/4088	4	GRB2/HDAC1/SMAD2/SMAD3
BP	GO:0072332	intrinsic apoptotic signaling pathway by p53 class mediator	2025-04-29	83/18614	8.0175e-06	0.000417945	0.000222149	1026/1984/2033/7157	4	CDKN1A/EIF5A/EP300/TP53
BP	GO:0036119	response to platelet-derived growth factor	2025-03-29	26/18614	8.6293e-06	0.000425313	0.000226065	2534/3065/6714	3	FYN/HDAC1/SRC
BP	GO:0031647	regulation of protein stability	2025-06-29	322/18614	8.68522e-06	0.000425313	0.000226065	1387/2033/5594/4088/6714/7157	6	CREBBP/EP300/MAPK1/SMAD3/SRC/TP53
BP	GO:0071478	cellular response to radiation	2025-05-29	191/18614	1.04943e-05	0.000496956	0.000264145	1026/1387/2033/2885/7157	5	CDKN1A/CREBBP/EP300/GRB2/TP53
BP	GO:0009755	hormone-mediated signaling pathway	2025-05-29	192/18614	1.07633e-05	0.000496956	0.000264145	367/2033/2099/3065/6714	5	AR/EP300/ESR1/HDAC1/SRC
BP	GO:0034644	cellular response to UV	2025-04-29	93/18614	1.26025e-05	0.000561684	0.00029855	1026/1387/2033/7157	4	CDKN1A/CREBBP/EP300/TP53
BP	GO:0090287	regulation of cellular response to growth factor stimulus	2025-06-29	345/18614	1.28603e-05	0.000561684	0.00029855	1387/2033/3065/4087/4088/7157	6	CREBBP/EP300/HDAC1/SMAD2/SMAD3/TP53
BP	GO:0060603	mammary gland duct morphogenesis	2025-03-29	30/18614	1.34186e-05	0.000570645	0.000303313	367/2099/6714	3	AR/ESR1/SRC
BP	GO:0010586	miRNA metabolic process	2025-04-29	97/18614	1.48912e-05	0.000617029	0.000327968	367/2099/4088/7157	4	AR/ESR1/SMAD3/TP53
BP	GO:0002758	innate immune response-activating signaling pathway	2025-05-29	209/18614	1.6221e-05	0.000639343	0.000339828	1387/2033/2099/2534/6714	5	CREBBP/EP300/ESR1/FYN/SRC
BP	GO:0071383	cellular response to steroid hormone stimulus	2025-05-29	209/18614	1.6221e-05	0.000639343	0.000339828	367/2033/2099/3065/6714	5	AR/EP300/ESR1/HDAC1/SRC
BP	GO:1901653	cellular response to peptide	2025-06-29	375/18614	2.06122e-05	0.000793079	0.000421543	2534/2885/5594/6714/7157/7532	6	FYN/GRB2/MAPK1/SRC/TP53/YWHAG
BP	GO:2000279	negative regulation of DNA biosynthetic process	2025-03-29	37/18614	2.54929e-05	0.000958059	0.000509234	1026/6714/7157	3	CDKN1A/SRC/TP53
BP	GO:0002218	activation of innate immune response	2025-05-29	233/18614	2.7356e-05	0.000982383	0.000522163	1387/2033/2099/2534/6714	5	CREBBP/EP300/ESR1/FYN/SRC
BP	GO:2001234	negative regulation of apoptotic signaling pathway	2025-05-29	233/18614	2.7356e-05	0.000982383	0.000522163	367/1457/3065/9821/6714	5	AR/CSNK2A1/HDAC1/RB1CC1/SRC
BP	GO:0001701	in utero embryonic development	2025-06-29	398/18614	2.88114e-05	0.00101216	0.000537989	367/2885/5594/4087/4088/7157	6	AR/GRB2/MAPK1/SMAD2/SMAD3/TP53
BP	GO:2000278	regulation of DNA biosynthetic process	2025-04-29	121/18614	3.55815e-05	0.0012234	0.000650268	1026/5594/6714/7157	4	CDKN1A/MAPK1/SRC/TP53
BP	GO:0071482	cellular response to light stimulus	2025-04-29	127/18614	4.30064e-05	0.00142259	0.000756143	1026/1387/2033/7157	4	CDKN1A/CREBBP/EP300/TP53
BP	GO:0042771	intrinsic apoptotic signaling pathway in response to DNA damage by p53 class mediator	2025-03-29	44/18614	4.31354e-05	0.00142259	0.000756143	1026/2033/7157	3	CDKN1A/EP300/TP53
BP	GO:0060443	mammary gland morphogenesis	2025-03-29	45/18614	4.61681e-05	0.00149215	0.00079312	367/2099/6714	3	AR/ESR1/SRC
BP	GO:0030521	androgen receptor signaling pathway	2025-03-29	47/18614	5.26462e-05	0.00160521	0.000853214	367/2033/3065	3	AR/EP300/HDAC1
BP	GO:0035196	miRNA processing	2025-03-29	47/18614	5.26462e-05	0.00160521	0.000853214	4087/4088/7157	3	SMAD2/SMAD3/TP53
BP	GO:0051972	regulation of telomerase activity	2025-03-29	47/18614	5.26462e-05	0.00160521	0.000853214	5594/6714/7157	3	MAPK1/SRC/TP53
BP	GO:0031648	protein destabilization	2025-03-29	48/18614	5.60972e-05	0.00165094	0.000877521	1387/2033/6714	3	CREBBP/EP300/SRC
BP	GO:0030879	mammary gland development	2025-04-29	136/18614	5.61893e-05	0.00165094	0.000877521	367/2099/5594/6714	4	AR/ESR1/MAPK1/SRC
BP	GO:0048009	insulin-like growth factor receptor signaling pathway	2025-03-29	50/18614	6.34369e-05	0.00183061	0.000973018	367/2885/5594	3	AR/GRB2/MAPK1
BP	GO:1902895	positive regulation of miRNA transcription	2025-03-29	51/18614	6.73312e-05	0.0019089	0.00101463	367/4088/7157	3	AR/SMAD3/TP53
BP	GO:0030520	intracellular estrogen receptor signaling pathway	2025-03-29	54/18614	7.99446e-05	0.00221531	0.0011775	367/2099/6714	3	AR/ESR1/SRC
BP	GO:0001666	response to hypoxia	2025-05-29	293/18614	8.13487e-05	0.00221531	0.0011775	1387/2033/4088/6714/7157	5	CREBBP/EP300/SMAD3/SRC/TP53
BP	GO:2000377	regulation of reactive oxygen species metabolic process	2025-04-29	150/18614	8.22516e-05	0.00221531	0.0011775	1026/2534/2885/7157	4	CDKN1A/FYN/GRB2/TP53
BP	GO:0030522	intracellular receptor signaling pathway	2025-05-29	299/18614	8.95067e-05	0.00233643	0.00124188	367/2033/2099/3065/6714	5	AR/EP300/ESR1/HDAC1/SRC
BP	GO:0045089	positive regulation of innate immune response	2025-05-29	300/18614	9.09255e-05	0.00233643	0.00124188	1387/2033/2099/2534/6714	5	CREBBP/EP300/ESR1/FYN/SRC
BP	GO:0009411	response to UV	2025-04-29	154/18614	9.10863e-05	0.00233643	0.00124188	1026/1387/2033/7157	4	CDKN1A/CREBBP/EP300/TP53
BP	GO:0034504	protein localization to nucleus	2025-05-29	304/18614	9.67752e-05	0.00244357	0.00129883	1026/2534/4088/6714/7157	5	CDKN1A/FYN/SMAD3/SRC/TP53
BP	GO:0036293	response to decreased oxygen levels	2025-05-29	306/18614	9.98067e-05	0.00248135	0.0013189	1387/2033/4088/6714/7157	5	CREBBP/EP300/SMAD3/SRC/TP53
BP	GO:0007440	foregut morphogenesis	2029-02-01	10/18614	0.000104653	0.00248705	0.00132193	4087/4088	2	SMAD2/SMAD3
BP	GO:0048340	paraxial mesoderm morphogenesis	2029-02-01	10/18614	0.000104653	0.00248705	0.00132193	4087/4088	2	SMAD2/SMAD3
BP	GO:0051974	negative regulation of telomerase activity	2029-02-01	10/18614	0.000104653	0.00248705	0.00132193	6714/7157	2	SRC/TP53
BP	GO:2000630	positive regulation of miRNA metabolic process	2025-03-29	60/18614	0.000109602	0.00256692	0.00136439	367/4088/7157	3	AR/SMAD3/TP53
BP	GO:0060736	prostate gland growth	2029-02-01	11/18614	0.000127786	0.00290847	0.00154593	367/2099	2	AR/ESR1
BP	GO:0072584	caveolin-mediated endocytosis	2029-02-01	11/18614	0.000127786	0.00290847	0.00154593	5594/6714	2	MAPK1/SRC
BP	GO:0002833	positive regulation of response to biotic stimulus	2025-05-29	327/18614	0.000136258	0.00305824	0.00162554	1387/2033/2099/2534/6714	5	CREBBP/EP300/ESR1/FYN/SRC
BP	GO:0072331	signal transduction by p53 class mediator	2025-04-29	173/18614	0.000142748	0.0031173	0.00165693	1026/1984/2033/7157	4	CDKN1A/EIF5A/EP300/TP53
BP	GO:2001242	regulation of intrinsic apoptotic signaling pathway	2025-04-29	173/18614	0.000142748	0.0031173	0.00165693	1984/3065/6714/7157	4	EIF5A/HDAC1/SRC/TP53
BP	GO:0001756	somitogenesis	2025-03-29	66/18614	0.000145646	0.00313819	0.00166803	2033/4088/7157	3	EP300/SMAD3/TP53
BP	GO:0070482	response to oxygen levels	2025-05-29	333/18614	0.000148345	0.00315428	0.00167658	1387/2033/4088/6714/7157	5	CREBBP/EP300/SMAD3/SRC/TP53
BP	GO:0052548	regulation of endopeptidase activity	2025-05-29	336/18614	0.000154688	0.00324644	0.00172557	1457/2534/3065/4088/6714	5	CSNK2A1/FYN/HDAC1/SMAD3/SRC
BP	GO:0048545	response to steroid hormone	2025-05-29	339/18614	0.000161238	0.00325701	0.00173119	367/2033/2099/3065/6714	5	AR/EP300/ESR1/HDAC1/SRC
BP	GO:0071214	cellular response to abiotic stimulus	2025-05-29	339/18614	0.000161238	0.00325701	0.00173119	1026/1387/2033/2885/7157	5	CDKN1A/CREBBP/EP300/GRB2/TP53
BP	GO:0104004	cellular response to environmental stimulus	2025-05-29	339/18614	0.000161238	0.00325701	0.00173119	1026/1387/2033/2885/7157	5	CDKN1A/CREBBP/EP300/GRB2/TP53
BP	GO:0043627	response to estrogen	2025-03-29	70/18614	0.0001735	0.00341922	0.00181741	367/2033/2099	3	AR/EP300/ESR1
BP	GO:2000379	positive regulation of reactive oxygen species metabolic process	2025-03-29	70/18614	0.0001735	0.00341922	0.00181741	1026/2885/7157	3	CDKN1A/GRB2/TP53
BP	GO:0007183	SMAD protein complex assembly	2029-02-01	13/18614	0.000180873	0.00346338	0.00184088	4087/4088	2	SMAD2/SMAD3
BP	GO:0070918	regulatory ncRNA processing	2025-03-29	71/18614	0.000180965	0.00346338	0.00184088	4087/4088/7157	3	SMAD2/SMAD3/TP53
BP	GO:0070661	leukocyte proliferation	2025-05-29	348/18614	0.00018217	0.00346338	0.00184088	11119/1026/2534/5594/7157	5	BTN3A1/CDKN1A/FYN/MAPK1/TP53
BP	GO:0061138	morphogenesis of a branching epithelium	2025-04-29	188/18614	0.00019644	0.00369125	0.001962	367/2099/2885/6714	4	AR/ESR1/GRB2/SRC
BP	GO:0030308	negative regulation of cell growth	2025-04-29	191/18614	0.000208715	0.00387681	0.00206063	978/1026/4088/7157	4	CDA/CDKN1A/SMAD3/TP53
BP	GO:0071479	cellular response to ionizing radiation	2025-03-29	75/18614	0.000212906	0.00390972	0.00207812	1026/2885/7157	3	CDKN1A/GRB2/TP53
BP	GO:0031334	positive regulation of protein-containing complex assembly	2025-04-29	195/18614	0.00022593	0.00410228	0.00218047	2099/2885/6714/7157	4	ESR1/GRB2/SRC/TP53
BP	GO:0007369	gastrulation	2025-04-29	196/18614	0.000230389	0.00413676	0.0021988	2885/4087/4088/7157	4	GRB2/SMAD2/SMAD3/TP53
BP	GO:0051098	regulation of binding	2025-05-29	369/18614	0.000239098	0.00420682	0.00223604	1026/2033/4087/4088/6714	5	CDKN1A/EP300/SMAD2/SMAD3/SRC
BP	GO:0071897	DNA biosynthetic process	2025-04-29	198/18614	0.000239497	0.00420682	0.00223604	1026/5594/6714/7157	4	CDKN1A/MAPK1/SRC/TP53
BP	GO:0006206	pyrimidine nucleobase metabolic process	2029-02-01	15/18614	0.000243013	0.00422267	0.00224446	978/5594	2	CDA/MAPK1
BP	GO:0045088	regulation of innate immune response	2025-05-29	373/18614	0.000251326	0.00431459	0.00229332	1387/2033/2099/2534/6714	5	CREBBP/EP300/ESR1/FYN/SRC
BP	GO:0050851	antigen receptor-mediated signaling pathway	2025-04-29	201/18614	0.000253643	0.00431459	0.00229332	11119/2534/2885/5594	4	BTN3A1/FYN/GRB2/MAPK1
BP	GO:0001763	morphogenesis of a branching structure	2025-04-29	203/18614	0.000263401	0.00443392	0.00235675	367/2099/2885/6714	4	AR/ESR1/GRB2/SRC
BP	GO:0038092	nodal signaling pathway	2029-02-01	16/18614	0.000277461	0.0045931	0.00244136	4087/4088	2	SMAD2/SMAD3
BP	GO:2000241	regulation of reproductive process	2025-04-29	206/18614	0.000278542	0.0045931	0.00244136	367/246184/2099/6714	4	AR/CDC26/ESR1/SRC
BP	GO:0009952	anterior/posterior pattern specification	2025-04-29	209/18614	0.0002943	0.00480393	0.00255342	2033/4087/4088/7157	4	EP300/SMAD2/SMAD3/TP53
BP	GO:0032869	cellular response to insulin stimulus	2025-04-29	211/18614	0.000305155	0.00486302	0.00258483	2885/5594/6714/7532	4	GRB2/MAPK1/SRC/YWHAG
BP	GO:0006474	N-terminal protein amino acid acetylation	2029-02-01	17/18614	0.000314152	0.00486302	0.00258483	1387/2033	2	CREBBP/EP300
BP	GO:0031053	primary miRNA processing	2029-02-01	17/18614	0.000314152	0.00486302	0.00258483	4087/4088	2	SMAD2/SMAD3
BP	GO:0090399	replicative senescence	2029-02-01	17/18614	0.000314152	0.00486302	0.00258483	1026/7157	2	CDKN1A/TP53
BP	GO:1900034	regulation of cellular response to heat	2029-02-01	17/18614	0.000314152	0.00486302	0.00258483	1387/2033	2	CREBBP/EP300
BP	GO:0061053	somite development	2025-03-29	86/18614	0.000318985	0.00486302	0.00258483	2033/4088/7157	3	EP300/SMAD3/TP53
BP	GO:1900182	positive regulation of protein localization to nucleus	2025-03-29	86/18614	0.000318985	0.00486302	0.00258483	2534/4088/6714	3	FYN/SMAD3/SRC
BP	GO:0048145	regulation of fibroblast proliferation	2025-03-29	87/18614	0.000330032	0.00498442	0.00264935	1026/2099/7157	3	CDKN1A/ESR1/TP53
BP	GO:0006977	DNA damage response, signal transduction by p53 class mediator resulting in cell cycle arrest	2029-02-01	18/18614	0.000353079	0.00514032	0.00273222	1026/7157	2	CDKN1A/TP53
BP	GO:0006978	DNA damage response, signal transduction by p53 class mediator resulting in transcription of p21 class mediator	2029-02-01	18/18614	0.000353079	0.00514032	0.00273222	1026/7157	2	CDKN1A/TP53
BP	GO:0048339	paraxial mesoderm development	2029-02-01	18/18614	0.000353079	0.00514032	0.00273222	4087/4088	2	SMAD2/SMAD3
BP	GO:0071391	cellular response to estrogen stimulus	2029-02-01	18/18614	0.000353079	0.00514032	0.00273222	367/2099	2	AR/ESR1
BP	GO:0043254	regulation of protein-containing complex assembly	2025-05-29	409/18614	0.0003841	0.00553988	0.0029446	2033/2099/2885/6714/7157	5	EP300/ESR1/GRB2/SRC/TP53
BP	GO:0042772	DNA damage response, signal transduction resulting in transcription	2029-02-01	19/18614	0.000394237	0.00553988	0.0029446	1026/7157	2	CDKN1A/TP53
BP	GO:0060039	pericardium development	2029-02-01	19/18614	0.000394237	0.00553988	0.0029446	4087/4088	2	SMAD2/SMAD3
BP	GO:2000641	regulation of early endosome to late endosome transport	2029-02-01	19/18614	0.000394237	0.00553988	0.0029446	5594/6714	2	MAPK1/SRC
BP	GO:0097191	extrinsic apoptotic signaling pathway	2025-04-29	227/18614	0.00040263	0.00560905	0.00298136	367/9821/4088/6714	4	AR/RB1CC1/SMAD3/SRC
BP	GO:0006140	regulation of nucleotide metabolic process	2025-03-29	94/18614	0.000414323	0.00572262	0.00304173	978/2033/7157	3	CDA/EP300/TP53
BP	GO:0001558	regulation of cell growth	2025-05-29	420/18614	0.0004337	0.00589325	0.00313242	978/1026/1457/4088/7157	5	CDA/CDKN1A/CSNK2A1/SMAD3/TP53
BP	GO:0060749	mammary gland alveolus development	2029-02-01	20/18614	0.000437618	0.00589325	0.00313242	367/2099	2	AR/ESR1
BP	GO:0061377	mammary gland lobule development	2029-02-01	20/18614	0.000437618	0.00589325	0.00313242	367/2099	2	AR/ESR1
BP	GO:0003002	regionalization	2025-05-29	422/18614	0.000443216	0.00591931	0.00314627	367/2033/4087/4088/7157	5	AR/EP300/SMAD2/SMAD3/TP53
BP	GO:2000116	regulation of cysteine-type endopeptidase activity	2025-04-29	234/18614	0.000451591	0.00598173	0.00317945	1457/2534/4088/6714	4	CSNK2A1/FYN/SMAD3/SRC
BP	GO:0052547	regulation of peptidase activity	2025-05-29	425/18614	0.000457786	0.00601448	0.00319686	1457/2534/3065/4088/6714	5	CSNK2A1/FYN/HDAC1/SMAD3/SRC
BP	GO:0072593	reactive oxygen species metabolic process	2025-04-29	237/18614	0.000473824	0.006175	0.00328218	1026/2534/2885/7157	4	CDKN1A/FYN/GRB2/TP53
BP	GO:2001237	negative regulation of extrinsic apoptotic signaling pathway	2025-03-29	99/18614	0.000482285	0.00623498	0.00331406	367/9821/6714	3	AR/RB1CC1/SRC
BP	GO:0035282	segmentation	2025-03-29	100/18614	0.000496681	0.00637013	0.0033859	2033/4088/7157	3	EP300/SMAD3/TP53
BP	GO:0006979	response to oxidative stress	2025-05-29	434/18614	0.000503678	0.00640901	0.00340656	2534/5594/4700/6714/7157	5	FYN/MAPK1/NDUFA6/SRC/TP53
BP	GO:0023019	signal transduction involved in regulation of gene expression	2029-02-01	22/18614	0.000531024	0.00663189	0.00352503	4087/4088	2	SMAD2/SMAD3
BP	GO:0008630	intrinsic apoptotic signaling pathway in response to DNA damage	2025-03-29	103/18614	0.000541518	0.00663189	0.00352503	1026/2033/7157	3	CDKN1A/EP300/TP53
BP	GO:0010906	regulation of glucose metabolic process	2025-03-29	103/18614	0.000541518	0.00663189	0.00352503	2033/6714/7157	3	EP300/SRC/TP53
BP	GO:0048144	fibroblast proliferation	2025-03-29	103/18614	0.000541518	0.00663189	0.00352503	1026/2099/7157	3	CDKN1A/ESR1/TP53
BP	GO:0031349	positive regulation of defense response	2025-05-29	441/18614	0.000541714	0.00663189	0.00352503	1387/2033/2099/2534/6714	5	CREBBP/EP300/ESR1/FYN/SRC
BP	GO:0048863	stem cell differentiation	2025-04-29	247/18614	0.000553597	0.00672641	0.00357527	2099/3065/5594/7157	4	ESR1/HDAC1/MAPK1/TP53
BP	GO:0060065	uterus development	2029-02-01	23/18614	0.000581036	0.00700712	0.00372447	2099/6714	2	ESR1/SRC
BP	GO:1901796	regulation of signal transduction by p53 class mediator	2025-03-29	106/18614	0.000588872	0.00704902	0.00374674	1984/2033/7157	3	EIF5A/EP300/TP53
BP	GO:0045926	negative regulation of growth	2025-04-29	252/18614	0.000596878	0.00709232	0.00376976	978/1026/4088/7157	4	CDA/CDKN1A/SMAD3/TP53
BP	GO:0062014	negative regulation of small molecule metabolic process	2025-03-29	107/18614	0.000605226	0.00709424	0.00377078	978/2033/7157	3	CDA/EP300/TP53
BP	GO:0009314	response to radiation	2025-05-29	452/18614	0.00060582	0.00709424	0.00377078	1026/1387/2033/2885/7157	5	CDKN1A/CREBBP/EP300/GRB2/TP53
BP	GO:0048568	embryonic organ development	2025-05-29	453/18614	0.000611919	0.00711411	0.00378134	2885/5594/4087/4088/7157	5	GRB2/MAPK1/SMAD2/SMAD3/TP53
BP	GO:0002831	regulation of response to biotic stimulus	2025-05-29	463/18614	0.00067549	0.00779709	0.00414436	1387/2033/2099/2534/6714	5	CREBBP/EP300/ESR1/FYN/SRC
BP	GO:0042659	regulation of cell fate specification	2029-02-01	25/18614	0.000687646	0.0078256	0.00415952	367/3065	2	AR/HDAC1
BP	GO:0045980	negative regulation of nucleotide metabolic process	2029-02-01	25/18614	0.000687646	0.0078256	0.00415952	978/7157	2	CDA/TP53
BP	GO:0007389	pattern specification process	2025-05-29	467/18614	0.000702264	0.00793607	0.00421824	367/2033/4087/4088/7157	5	AR/EP300/SMAD2/SMAD3/TP53
BP	GO:0071216	cellular response to biotic stimulus	2025-04-29	264/18614	0.000710514	0.00797355	0.00423816	978/5594/6714/7157	4	CDA/MAPK1/SRC/TP53
BP	GO:0002433	immune response-regulating cell surface receptor signaling pathway involved in phagocytosis	2029-02-01	26/18614	0.000744231	0.00812619	0.00431929	2534/6714	2	FYN/SRC
BP	GO:0033598	mammary gland epithelial cell proliferation	2029-02-01	26/18614	0.000744231	0.00812619	0.00431929	2099/5594	2	ESR1/MAPK1
BP	GO:0038096	Fc-gamma receptor signaling pathway involved in phagocytosis	2029-02-01	26/18614	0.000744231	0.00812619	0.00431929	2534/6714	2	FYN/SRC
BP	GO:0060740	prostate gland epithelium morphogenesis	2029-02-01	26/18614	0.000744231	0.00812619	0.00431929	367/2099	2	AR/ESR1
BP	GO:0006476	protein deacetylation	2025-03-29	116/18614	0.000765622	0.00830366	0.00441362	2033/3065/7157	3	EP300/HDAC1/TP53
BP	GO:0051091	positive regulation of DNA-binding transcription factor activity	2025-04-29	271/18614	0.000783474	0.00844063	0.00448642	367/2033/2099/4088	4	AR/EP300/ESR1/SMAD3
BP	GO:0032868	response to insulin	2025-04-29	272/18614	0.000794314	0.00850073	0.00451837	2885/5594/6714/7532	4	GRB2/MAPK1/SRC/YWHAG
BP	GO:0045815	transcription initiation-coupled chromatin remodeling	2029-02-01	27/18614	0.000802993	0.00853709	0.00453769	2033/7157	2	EP300/TP53
BP	GO:0007611	learning or memory	2025-04-29	276/18614	0.000838737	0.00885882	0.0047087	2033/2534/5594/6714	4	EP300/FYN/MAPK1/SRC
BP	GO:0030325	adrenal gland development	2029-02-01	28/18614	0.000863927	0.0089494	0.00475685	4087/4088	2	SMAD2/SMAD3
BP	GO:0060512	prostate gland morphogenesis	2029-02-01	28/18614	0.000863927	0.0089494	0.00475685	367/2099	2	AR/ESR1
BP	GO:0060765	regulation of androgen receptor signaling pathway	2029-02-01	28/18614	0.000863927	0.0089494	0.00475685	2033/3065	2	EP300/HDAC1
BP	GO:0051348	negative regulation of transferase activity	2025-04-29	279/18614	0.00087319	0.00898774	0.00477723	1026/6714/7157/7532	4	CDKN1A/SRC/TP53/YWHAG
BP	GO:0090100	positive regulation of transmembrane receptor protein serine/threonine kinase signaling pathway	2025-03-29	122/18614	0.000886252	0.00906445	0.004818	1387/2033/4087	3	CREBBP/EP300/SMAD2
BP	GO:0045165	cell fate commitment	2025-04-29	281/18614	0.000896708	0.00907924	0.00482586	367/3065/4087/7157	4	AR/HDAC1/SMAD2/TP53
BP	GO:0022612	gland morphogenesis	2025-03-29	123/18614	0.00090746	0.00907924	0.00482586	367/2099/6714	3	AR/ESR1/SRC
BP	GO:0016049	cell growth	2025-05-29	495/18614	0.000912674	0.00907924	0.00482586	978/1026/1457/4088/7157	5	CDA/CDKN1A/CSNK2A1/SMAD3/TP53
BP	GO:0030878	thyroid gland development	2029-02-01	29/18614	0.000927026	0.00907924	0.00482586	5594/4088	2	MAPK1/SMAD3
BP	GO:0031571	mitotic G1 DNA damage checkpoint signaling	2029-02-01	29/18614	0.000927026	0.00907924	0.00482586	1026/7157	2	CDKN1A/TP53
BP	GO:0044819	mitotic G1/S transition checkpoint signaling	2029-02-01	29/18614	0.000927026	0.00907924	0.00482586	1026/7157	2	CDKN1A/TP53
BP	GO:1903649	regulation of cytoplasmic transport	2029-02-01	29/18614	0.000927026	0.00907924	0.00482586	5594/6714	2	MAPK1/SRC
BP	GO:0031365	N-terminal protein amino acid modification	2029-02-01	30/18614	0.000992284	0.00951922	0.00505972	1387/2033	2	CREBBP/EP300
BP	GO:0071480	cellular response to gamma radiation	2029-02-01	30/18614	0.000992284	0.00951922	0.00505972	1026/7157	2	CDKN1A/TP53
BP	GO:0001704	formation of primary germ layer	2025-03-29	127/18614	0.000995513	0.00951922	0.00505972	2885/4087/4088	3	GRB2/SMAD2/SMAD3
BP	GO:0035601	protein deacylation	2025-03-29	127/18614	0.000995513	0.00951922	0.00505972	2033/3065/7157	3	EP300/HDAC1/TP53
BP	GO:0034599	cellular response to oxidative stress	2025-04-29	290/18614	0.00100811	0.00952693	0.00506382	2534/5594/6714/7157	4	FYN/MAPK1/SRC/TP53
BP	GO:0044262	cellular carbohydrate metabolic process	2025-04-29	290/18614	0.00100811	0.00952693	0.00506382	2033/9821/6714/7157	4	EP300/RB1CC1/SRC/TP53
BP	GO:0008286	insulin receptor signaling pathway	2025-03-29	128/18614	0.00101834	0.00956766	0.00508547	2885/5594/6714	3	GRB2/MAPK1/SRC
BP	GO:0038127	ERBB signaling pathway	2025-03-29	131/18614	0.00108881	0.0101122	0.00537489	2885/5594/6714	3	GRB2/MAPK1/SRC
BP	GO:0098732	macromolecule deacylation	2025-03-29	131/18614	0.00108881	0.0101122	0.00537489	2033/3065/7157	3	EP300/HDAC1/TP53
BP	GO:0002431	Fc receptor mediated stimulatory signaling pathway	2029-02-01	32/18614	0.00112925	0.0103686	0.00551117	2534/6714	2	FYN/SRC
BP	GO:0002862	negative regulation of inflammatory response to antigenic stimulus	2029-02-01	32/18614	0.00112925	0.0103686	0.00551117	2534/6714	2	FYN/SRC
BP	GO:0048565	digestive tract development	2025-03-29	134/18614	0.0011623	0.0105521	0.00560872	4087/4088/6714	3	SMAD2/SMAD3/SRC
BP	GO:1900180	regulation of protein localization to nucleus	2025-03-29	134/18614	0.0011623	0.0105521	0.00560872	2534/4088/6714	3	FYN/SMAD3/SRC
BP	GO:0038094	Fc-gamma receptor signaling pathway	2029-02-01	33/18614	0.00120094	0.010842	0.00576284	2534/6714	2	FYN/SRC
BP	GO:0046651	lymphocyte proliferation	2025-04-29	306/18614	0.00122973	0.0110402	0.00586818	11119/1026/2534/7157	4	BTN3A1/CDKN1A/FYN/TP53
BP	GO:0035270	endocrine system development	2025-03-29	137/18614	0.00123885	0.0110607	0.00587906	5594/4087/4088	3	MAPK1/SMAD2/SMAD3
BP	GO:0071375	cellular response to peptide hormone stimulus	2025-04-29	308/18614	0.00125965	0.0111353	0.00591872	2885/5594/6714/7532	4	GRB2/MAPK1/SRC/YWHAG
BP	GO:0009112	nucleobase metabolic process	2029-02-01	34/18614	0.00127477	0.0111353	0.00591872	978/5594	2	CDA/MAPK1
BP	GO:0030511	positive regulation of transforming growth factor beta receptor signaling pathway	2029-02-01	34/18614	0.00127477	0.0111353	0.00591872	1387/2033	2	CREBBP/EP300
BP	GO:1903846	positive regulation of cellular response to transforming growth factor beta stimulus	2029-02-01	34/18614	0.00127477	0.0111353	0.00591872	1387/2033	2	CREBBP/EP300
BP	GO:0050852	T cell receptor signaling pathway	2025-03-29	140/18614	0.00131852	0.0114556	0.00608894	11119/2534/5594	3	BTN3A1/FYN/MAPK1
BP	GO:0032943	mononuclear cell proliferation	2025-04-29	313/18614	0.00133668	0.0115491	0.00613864	11119/1026/2534/7157	4	BTN3A1/CDKN1A/FYN/TP53
BP	GO:0033146	regulation of intracellular estrogen receptor signaling pathway	2029-02-01	35/18614	0.00135073	0.0115491	0.00613864	367/6714	2	AR/SRC
BP	GO:1902253	regulation of intrinsic apoptotic signaling pathway by p53 class mediator	2029-02-01	35/18614	0.00135073	0.0115491	0.00613864	1984/7157	2	EIF5A/TP53
BP	GO:0050890	cognition	2025-04-29	317/18614	0.00140064	0.0118565	0.00630206	2033/2534/5594/6714	4	EP300/FYN/MAPK1/SRC
BP	GO:0010212	response to ionizing radiation	2025-03-29	143/18614	0.00140136	0.0118565	0.00630206	1026/2885/7157	3	CDKN1A/GRB2/TP53
BP	GO:0035264	multicellular organism growth	2025-03-29	145/18614	0.00145836	0.0122745	0.00652425	367/2033/7157	3	AR/EP300/TP53
BP	GO:0030177	positive regulation of Wnt signaling pathway	2025-03-29	146/18614	0.0014874	0.0123899	0.00658557	1457/4088/6714	3	CSNK2A1/SMAD3/SRC
BP	GO:0055123	digestive system development	2025-03-29	146/18614	0.0014874	0.0123899	0.00658557	4087/4088/6714	3	SMAD2/SMAD3/SRC
BP	GO:0009416	response to light stimulus	2025-04-29	323/18614	0.00150056	0.0124354	0.00660975	1026/1387/2033/7157	4	CDKN1A/CREBBP/EP300/TP53
BP	GO:0051053	negative regulation of DNA metabolic process	2025-03-29	148/18614	0.00154657	0.0127513	0.00677768	1026/6714/7157	3	CDKN1A/SRC/TP53
BP	GO:0071496	cellular response to external stimulus	2025-04-29	327/18614	0.00156988	0.0128778	0.00684491	978/1026/5594/7157	4	CDA/CDKN1A/MAPK1/TP53
BP	GO:0062012	regulation of small molecule metabolic process	2025-04-29	331/18614	0.00164142	0.0133545	0.00709826	978/2033/6714/7157	4	CDA/EP300/SRC/TP53
BP	GO:0032386	regulation of intracellular transport	2025-04-29	332/18614	0.00165965	0.0133545	0.00709826	2534/5594/4088/6714	4	FYN/MAPK1/SMAD3/SRC
BP	GO:0051604	protein maturation	2025-04-29	332/18614	0.00165965	0.0133545	0.00709826	552900/1387/2033/6714	4	BOLA2/CREBBP/EP300/SRC
BP	GO:0010675	regulation of cellular carbohydrate metabolic process	2025-03-29	152/18614	0.00166931	0.0133545	0.00709826	2033/6714/7157	3	EP300/SRC/TP53
BP	GO:0034614	cellular response to reactive oxygen species	2025-03-29	152/18614	0.00166931	0.0133545	0.00709826	2534/5594/6714	3	FYN/MAPK1/SRC
BP	GO:0007265	Ras protein signal transduction	2025-04-29	333/18614	0.00167802	0.0133581	0.00710017	1026/2885/6714/7157	4	CDKN1A/GRB2/SRC/TP53
BP	GO:0060562	epithelial tube morphogenesis	2025-04-29	334/18614	0.00169654	0.0134393	0.00714333	367/2099/4088/6714	4	AR/ESR1/SMAD3/SRC
BP	GO:0009895	negative regulation of catabolic process	2025-04-29	337/18614	0.00175295	0.0138183	0.00734482	1457/2534/4088/7157	4	CSNK2A1/FYN/SMAD3/TP53
BP	GO:0030111	regulation of Wnt signaling pathway	2025-04-29	338/18614	0.00177203	0.013901	0.00738876	1457/3065/4088/6714	4	CSNK2A1/HDAC1/SMAD3/SRC
BP	GO:2001236	regulation of extrinsic apoptotic signaling pathway	2025-03-29	156/18614	0.001798	0.0140365	0.0074608	367/9821/6714	3	AR/RB1CC1/SRC
BP	GO:0048754	branching morphogenesis of an epithelial tube	2025-03-29	157/18614	0.00183111	0.0142263	0.00756167	367/2099/6714	3	AR/ESR1/SRC
BP	GO:0098751	bone cell development	2029-02-01	41/18614	0.00185076	0.0143102	0.00760626	2033/6714	2	EP300/SRC
BP	GO:0010453	regulation of cell fate commitment	2029-02-01	42/18614	0.00194143	0.0149397	0.00794087	367/3065	2	AR/HDAC1
BP	GO:0062197	cellular response to chemical stress	2025-04-29	349/18614	0.00199168	0.0152538	0.00810782	2534/5594/6714/7157	4	FYN/MAPK1/SRC/TP53
BP	GO:0016052	carbohydrate catabolic process	2025-03-29	162/18614	0.00200241	0.0152637	0.00811305	2033/9821/7157	3	EP300/RB1CC1/TP53
BP	GO:0006606	protein import into nucleus	2025-03-29	163/18614	0.00203783	0.0154607	0.00821779	1026/4088/7157	3	CDKN1A/SMAD3/TP53
BP	GO:0032924	activin receptor signaling pathway	2029-02-01	44/18614	0.00212898	0.0159279	0.00846612	4087/4088	2	SMAD2/SMAD3
BP	GO:0044275	cellular carbohydrate catabolic process	2029-02-01	44/18614	0.00212898	0.0159279	0.00846612	9821/7157	2	RB1CC1/TP53
BP	GO:0045022	early endosome to late endosome transport	2029-02-01	44/18614	0.00212898	0.0159279	0.00846612	5594/6714	2	MAPK1/SRC
BP	GO:0051170	import into nucleus	2025-03-29	168/18614	0.00222079	0.0164246	0.0087301	1026/4088/7157	3	CDKN1A/SMAD3/TP53
BP	GO:0031295	T cell costimulation	2029-02-01	45/18614	0.00222585	0.0164246	0.0087301	2534/6714	2	FYN/SRC
BP	GO:0048701	embryonic cranial skeleton morphogenesis	2029-02-01	45/18614	0.00222585	0.0164246	0.0087301	4087/4088	2	SMAD2/SMAD3
BP	GO:0009267	cellular response to starvation	2025-03-29	170/18614	0.00229674	0.0168706	0.00896719	1026/5594/7157	3	CDKN1A/MAPK1/TP53
BP	GO:0002861	regulation of inflammatory response to antigenic stimulus	2029-02-01	47/18614	0.00242577	0.0174224	0.00926049	2534/6714	2	FYN/SRC
BP	GO:0031294	lymphocyte costimulation	2029-02-01	47/18614	0.00242577	0.0174224	0.00926049	2534/6714	2	FYN/SRC
BP	GO:0048806	genitalia development	2029-02-01	47/18614	0.00242577	0.0174224	0.00926049	367/2099	2	AR/ESR1
BP	GO:0060711	labyrinthine layer development	2029-02-01	47/18614	0.00242577	0.0174224	0.00926049	2885/5594	2	GRB2/MAPK1
BP	GO:0098927	vesicle-mediated transport between endosomal compartments	2029-02-01	47/18614	0.00242577	0.0174224	0.00926049	5594/6714	2	MAPK1/SRC
BP	GO:0030850	prostate gland development	2029-02-01	48/18614	0.0025288	0.0179621	0.00954732	367/2099	2	AR/ESR1
BP	GO:0050798	activated T cell proliferation	2029-02-01	48/18614	0.0025288	0.0179621	0.00954732	11119/2534	2	BTN3A1/FYN
BP	GO:0048660	regulation of smooth muscle cell proliferation	2025-03-29	176/18614	0.00253425	0.0179621	0.00954732	1026/3065/6714	3	CDKN1A/HDAC1/SRC
BP	GO:0034198	cellular response to amino acid starvation	2029-02-01	49/18614	0.00263387	0.0185866	0.00987928	1026/5594	2	CDKN1A/MAPK1
BP	GO:0035265	organ growth	2025-03-29	180/18614	0.00270074	0.0188935	0.0100424	367/2099/4087	3	AR/ESR1/SMAD2
BP	GO:0048659	smooth muscle cell proliferation	2025-03-29	180/18614	0.00270074	0.0188935	0.0100424	1026/3065/6714	3	CDKN1A/HDAC1/SRC
BP	GO:0048546	digestive tract morphogenesis	2029-02-01	50/18614	0.00274097	0.0189459	0.0100702	4087/4088	2	SMAD2/SMAD3
BP	GO:2000378	negative regulation of reactive oxygen species metabolic process	2029-02-01	50/18614	0.00274097	0.0189459	0.0100702	2534/7157	2	FYN/TP53
BP	GO:0050731	positive regulation of peptidyl-tyrosine phosphorylation	2025-03-29	181/18614	0.0027434	0.0189459	0.0100702	2534/6714/7157	3	FYN/SRC/TP53
BP	GO:0006109	regulation of carbohydrate metabolic process	2025-03-29	183/18614	0.00282996	0.019271	0.010243	2033/6714/7157	3	EP300/SRC/TP53
BP	GO:0019083	viral transcription	2029-02-01	51/18614	0.0028501	0.019271	0.010243	2033/3065	2	EP300/HDAC1
BP	GO:0043124	negative regulation of I-kappaB kinase/NF-kappaB signaling	2029-02-01	51/18614	0.0028501	0.019271	0.010243	2099/3065	2	ESR1/HDAC1
BP	GO:0045912	negative regulation of carbohydrate metabolic process	2029-02-01	51/18614	0.0028501	0.019271	0.010243	2033/7157	2	EP300/TP53
BP	GO:0060688	regulation of morphogenesis of a branching structure	2029-02-01	51/18614	0.0028501	0.019271	0.010243	367/2099	2	AR/ESR1
BP	GO:0042770	signal transduction in response to DNA damage	2025-03-29	184/18614	0.00287387	0.0193507	0.0102854	1026/2885/7157	3	CDKN1A/GRB2/TP53
BP	GO:0022602	ovulation cycle process	2029-02-01	52/18614	0.00296125	0.0195433	0.0103878	2099/6714	2	ESR1/SRC
BP	GO:0048013	ephrin receptor signaling pathway	2029-02-01	52/18614	0.00296125	0.0195433	0.0103878	2534/6714	2	FYN/SRC
BP	GO:0060324	face development	2029-02-01	52/18614	0.00296125	0.0195433	0.0103878	2033/5594	2	EP300/MAPK1
BP	GO:1990928	response to amino acid starvation	2029-02-01	52/18614	0.00296125	0.0195433	0.0103878	1026/5594	2	CDKN1A/MAPK1
BP	GO:0030324	lung development	2025-03-29	186/18614	0.00296294	0.0195433	0.0103878	2033/5594/4087	3	EP300/MAPK1/SMAD2
BP	GO:0006006	glucose metabolic process	2025-03-29	187/18614	0.00300811	0.0196806	0.0104608	2033/6714/7157	3	EP300/SRC/TP53
BP	GO:0050728	negative regulation of inflammatory response	2025-03-29	187/18614	0.00300811	0.0196806	0.0104608	2534/4088/6714	3	FYN/SMAD3/SRC
BP	GO:0040029	epigenetic regulation of gene expression	2025-03-29	188/18614	0.00305371	0.019873	0.010563	2033/3065/7157	3	EP300/HDAC1/TP53
BP	GO:0032210	regulation of telomere maintenance via telomerase	2029-02-01	53/18614	0.00307441	0.019873	0.010563	5594/6714	2	MAPK1/SRC
BP	GO:0048146	positive regulation of fibroblast proliferation	2029-02-01	53/18614	0.00307441	0.019873	0.010563	1026/2099	2	CDKN1A/ESR1
BP	GO:0030323	respiratory tube development	2025-03-29	190/18614	0.00314617	0.0202558	0.0107665	2033/5594/4087	3	EP300/MAPK1/SMAD2
BP	GO:0038093	Fc receptor signaling pathway	2029-02-01	54/18614	0.00318958	0.0204538	0.0108718	2534/6714	2	FYN/SRC
BP	GO:0006338	chromatin remodeling	2025-04-29	402/18614	0.00331966	0.0212038	0.0112704	2033/2099/3065/7157	4	EP300/ESR1/HDAC1/TP53
BP	GO:0002520	immune system development	2025-03-29	197/18614	0.00348335	0.0221316	0.0117636	5594/4088/7157	3	MAPK1/SMAD3/TP53
BP	GO:0001541	ovarian follicle development	2029-02-01	57/18614	0.00354709	0.0221316	0.0117636	2099/6714	2	ESR1/SRC
BP	GO:0001706	endoderm formation	2029-02-01	57/18614	0.00354709	0.0221316	0.0117636	2885/4087	2	GRB2/SMAD2
BP	GO:0010332	response to gamma radiation	2029-02-01	57/18614	0.00354709	0.0221316	0.0117636	1026/7157	2	CDKN1A/TP53
BP	GO:0043470	regulation of carbohydrate catabolic process	2029-02-01	57/18614	0.00354709	0.0221316	0.0117636	2033/7157	2	EP300/TP53
BP	GO:0072132	mesenchyme morphogenesis	2029-02-01	57/18614	0.00354709	0.0221316	0.0117636	4087/4088	2	SMAD2/SMAD3
BP	GO:0010718	positive regulation of epithelial to mesenchymal transition	2029-02-01	58/18614	0.00367023	0.0224895	0.0119538	4087/4088	2	SMAD2/SMAD3
BP	GO:0042733	embryonic digit morphogenesis	2029-02-01	58/18614	0.00367023	0.0224895	0.0119538	1387/3065	2	CREBBP/HDAC1
BP	GO:0048010	vascular endothelial growth factor receptor signaling pathway	2029-02-01	58/18614	0.00367023	0.0224895	0.0119538	2534/6714	2	FYN/SRC
BP	GO:0090311	regulation of protein deacetylation	2029-02-01	58/18614	0.00367023	0.0224895	0.0119538	2033/7157	2	EP300/TP53
BP	GO:0043393	regulation of protein binding	2025-03-29	201/18614	0.00368561	0.0224895	0.0119538	1026/2033/6714	3	CDKN1A/EP300/SRC
BP	GO:0050727	regulation of inflammatory response	2025-04-29	414/18614	0.00368794	0.0224895	0.0119538	2099/2534/4088/6714	4	ESR1/FYN/SMAD3/SRC
BP	GO:0043281	regulation of cysteine-type endopeptidase activity involved in apoptotic process	2025-03-29	204/18614	0.00384193	0.0233405	0.0124061	1457/4088/6714	3	CSNK2A1/SMAD3/SRC
BP	GO:0000302	response to reactive oxygen species	2025-03-29	205/18614	0.00389493	0.0235738	0.0125301	2534/5594/6714	3	FYN/MAPK1/SRC
BP	GO:0007623	circadian rhythm	2025-03-29	207/18614	0.00400227	0.0240127	0.0127634	2033/3065/7157	3	EP300/HDAC1/TP53
BP	GO:0042594	response to starvation	2025-03-29	207/18614	0.00400227	0.0240127	0.0127634	1026/5594/7157	3	CDKN1A/MAPK1/TP53
BP	GO:0035306	positive regulation of dephosphorylation	2029-02-01	61/18614	0.00405151	0.0240127	0.0127634	4088/6714	2	SMAD3/SRC
BP	GO:0060135	maternal process involved in female pregnancy	2029-02-01	61/18614	0.00405151	0.0240127	0.0127634	367/2099	2	AR/ESR1
BP	GO:1904356	regulation of telomere maintenance via telomere lengthening	2029-02-01	61/18614	0.00405151	0.0240127	0.0127634	5594/6714	2	MAPK1/SRC
BP	GO:1901654	response to ketone	2025-03-29	208/18614	0.00405661	0.0240127	0.0127634	367/978/6714	3	AR/CDA/SRC
BP	GO:0043434	response to peptide hormone	2025-04-29	427/18614	0.00411742	0.0242838	0.0129075	2885/5594/6714/7532	4	GRB2/MAPK1/SRC/YWHAG
BP	GO:0002064	epithelial cell development	2025-03-29	210/18614	0.00416664	0.0244847	0.0130143	367/2099/6714	3	AR/ESR1/SRC
BP	GO:0060261	positive regulation of transcription initiation by RNA polymerase II	2029-02-01	62/18614	0.00418253	0.024489	0.0130166	2099/7157	2	ESR1/TP53
BP	GO:0060541	respiratory system development	2025-03-29	211/18614	0.00422234	0.0246328	0.013093	2033/5594/4087	3	EP300/MAPK1/SMAD2
BP	GO:0034470	ncRNA processing	2025-04-29	432/18614	0.0042913	0.0249306	0.0132513	23536/4087/4088/7157	4	ADAT1/SMAD2/SMAD3/TP53
BP	GO:2001244	positive regulation of intrinsic apoptotic signaling pathway	2029-02-01	63/18614	0.00431551	0.0249306	0.0132513	1984/7157	2	EIF5A/TP53
BP	GO:0042098	T cell proliferation	2025-03-29	213/18614	0.00433509	0.0249306	0.0132513	11119/2534/7157	3	BTN3A1/FYN/TP53
BP	GO:0050821	protein stabilization	2025-03-29	213/18614	0.00433509	0.0249306	0.0132513	2033/4088/7157	3	EP300/SMAD3/TP53
BP	GO:0051893	regulation of focal adhesion assembly	2029-02-01	64/18614	0.00445043	0.0254131	0.0135077	4088/6714	2	SMAD3/SRC
BP	GO:0090109	regulation of cell-substrate junction assembly	2029-02-01	64/18614	0.00445043	0.0254131	0.0135077	4088/6714	2	SMAD3/SRC
BP	GO:0042060	wound healing	2025-04-29	439/18614	0.00454302	0.0257597	0.013692	1026/4087/4088/6714	4	CDKN1A/SMAD2/SMAD3/SRC
BP	GO:0045936	negative regulation of phosphate metabolic process	2025-04-29	439/18614	0.00454302	0.0257597	0.013692	978/1026/7157/7532	4	CDA/CDKN1A/TP53/YWHAG
BP	GO:0010563	negative regulation of phosphorus metabolic process	2025-04-29	440/18614	0.00457978	0.0258295	0.0137291	978/1026/7157/7532	4	CDA/CDKN1A/TP53/YWHAG
BP	GO:1905330	regulation of morphogenesis of an epithelium	2029-02-01	65/18614	0.00458729	0.0258295	0.0137291	367/2099	2	AR/ESR1
BP	GO:0001655	urogenital system development	2029-02-01	66/18614	0.0047261	0.0265186	0.0140954	367/2099	2	AR/ESR1
BP	GO:0034605	cellular response to heat	2029-02-01	67/18614	0.00486683	0.0272138	0.0144649	1387/2033	2	CREBBP/EP300
BP	GO:0048645	animal organ formation	2029-02-01	68/18614	0.00500948	0.0277237	0.0147359	367/5594	2	AR/MAPK1
BP	GO:0051123	RNA polymerase II preinitiation complex assembly	2029-02-01	68/18614	0.00500948	0.0277237	0.0147359	2099/7157	2	ESR1/TP53
BP	GO:2000144	positive regulation of DNA-templated transcription initiation	2029-02-01	68/18614	0.00500948	0.0277237	0.0147359	2099/7157	2	ESR1/TP53
BP	GO:0007004	telomere maintenance via telomerase	2029-02-01	69/18614	0.00515406	0.0283298	0.015058	5594/6714	2	MAPK1/SRC
BP	GO:0150116	regulation of cell-substrate junction organization	2029-02-01	69/18614	0.00515406	0.0283298	0.015058	4088/6714	2	SMAD3/SRC
BP	GO:0046777	protein autophosphorylation	2025-03-29	227/18614	0.00517588	0.0283533	0.0150705	2534/9821/6714	3	FYN/RB1CC1/SRC
BP	GO:0008406	gonad development	2025-03-29	228/18614	0.00523943	0.0285082	0.0151528	367/2099/6714	3	AR/ESR1/SRC
BP	GO:0019318	hexose metabolic process	2025-03-29	228/18614	0.00523943	0.0285082	0.0151528	2033/6714/7157	3	EP300/SRC/TP53
BP	GO:0009880	embryonic pattern specification	2029-02-01	70/18614	0.00530055	0.0287439	0.0152782	4087/4088	2	SMAD2/SMAD3
BP	GO:0031669	cellular response to nutrient levels	2025-03-29	230/18614	0.00536795	0.0290121	0.0154207	1026/5594/7157	3	CDKN1A/MAPK1/TP53
BP	GO:0016055	Wnt signaling pathway	2025-04-29	461/18614	0.00539908	0.029083	0.0154584	1457/3065/4088/6714	4	CSNK2A1/HDAC1/SMAD3/SRC
BP	GO:0198738	cell-cell signaling by wnt	2025-04-29	463/18614	0.00548192	0.0294311	0.0156434	1457/3065/4088/6714	4	CSNK2A1/HDAC1/SMAD3/SRC
BP	GO:0045137	development of primary sexual characteristics	2025-03-29	233/18614	0.00556429	0.0295698	0.0157171	367/2099/6714	3	AR/ESR1/SRC
BP	GO:0051090	regulation of DNA-binding transcription factor activity	2025-04-29	465/18614	0.0055656	0.0295698	0.0157171	367/2033/2099/4088	4	AR/EP300/ESR1/SMAD3
BP	GO:0030330	DNA damage response, signal transduction by p53 class mediator	2029-02-01	72/18614	0.00559923	0.0295698	0.0157171	1026/7157	2	CDKN1A/TP53
BP	GO:0060260	regulation of transcription initiation by RNA polymerase II	2029-02-01	72/18614	0.00559923	0.0295698	0.0157171	2099/7157	2	ESR1/TP53
BP	GO:1904888	cranial skeletal system development	2029-02-01	72/18614	0.00559923	0.0295698	0.0157171	4087/4088	2	SMAD2/SMAD3
BP	GO:0060348	bone development	2025-03-29	235/18614	0.00569757	0.0298937	0.0158893	2033/6714/7157	3	EP300/SRC/TP53
BP	GO:0071356	cellular response to tumor necrosis factor	2025-03-29	235/18614	0.00569757	0.0298937	0.0158893	1984/5594/7157	3	EIF5A/MAPK1/TP53
BP	GO:0051403	stress-activated MAPK cascade	2025-03-29	237/18614	0.00583276	0.030504	0.0162137	5594/9821/4088	3	MAPK1/RB1CC1/SMAD3
BP	GO:2000573	positive regulation of DNA biosynthetic process	2029-02-01	74/18614	0.0059055	0.0307848	0.0163629	5594/6714	2	MAPK1/SRC
BP	GO:0016570	histone modification	2025-04-29	475/18614	0.00599698	0.0311612	0.016563	1387/2033/3065/7157	4	CREBBP/EP300/HDAC1/TP53
BP	GO:0001707	mesoderm formation	2029-02-01	75/18614	0.00606146	0.0311953	0.0165811	4087/4088	2	SMAD2/SMAD3
BP	GO:0006278	RNA-templated DNA biosynthetic process	2029-02-01	75/18614	0.00606146	0.0311953	0.0165811	5594/6714	2	MAPK1/SRC
BP	GO:0042698	ovulation cycle	2029-02-01	75/18614	0.00606146	0.0311953	0.0165811	2099/6714	2	ESR1/SRC
BP	GO:0031667	response to nutrient levels	2025-04-29	477/18614	0.00608587	0.0312215	0.0165951	1026/5594/6714/7157	4	CDKN1A/MAPK1/SRC/TP53
BP	GO:0007264	small GTPase mediated signal transduction	2025-04-29	483/18614	0.00635784	0.0323849	0.0172134	1026/2885/6714/7157	4	CDKN1A/GRB2/SRC/TP53
BP	GO:0048332	mesoderm morphogenesis	2029-02-01	77/18614	0.00637901	0.0323849	0.0172134	4087/4088	2	SMAD2/SMAD3
BP	GO:0050853	B cell receptor signaling pathway	2029-02-01	77/18614	0.00637901	0.0323849	0.0172134	2885/5594	2	GRB2/MAPK1
BP	GO:0031098	stress-activated protein kinase signaling cascade	2025-03-29	245/18614	0.00639281	0.0323849	0.0172134	5594/9821/4088	3	MAPK1/RB1CC1/SMAD3
BP	GO:0002437	inflammatory response to antigenic stimulus	2029-02-01	78/18614	0.00654059	0.03284	0.0174553	2534/6714	2	FYN/SRC
BP	GO:0043154	negative regulation of cysteine-type endopeptidase activity involved in apoptotic process	2029-02-01	78/18614	0.00654059	0.03284	0.0174553	1457/6714	2	CSNK2A1/SRC
BP	GO:0050804	modulation of chemical synaptic transmission	2025-04-29	487/18614	0.00654361	0.03284	0.0174553	2534/5594/6714/7532	4	FYN/MAPK1/SRC/YWHAG
BP	GO:0050673	epithelial cell proliferation	2025-04-29	488/18614	0.00659062	0.0328717	0.0174722	367/2099/5594/4088	4	AR/ESR1/MAPK1/SMAD3
BP	GO:0099177	regulation of trans-synaptic signaling	2025-04-29	488/18614	0.00659062	0.0328717	0.0174722	2534/5594/6714/7532	4	FYN/MAPK1/SRC/YWHAG
BP	GO:0033002	muscle cell proliferation	2025-03-29	249/18614	0.00668452	0.0332375	0.0176666	1026/3065/6714	3	CDKN1A/HDAC1/SRC
BP	GO:0033044	regulation of chromosome organization	2025-03-29	250/18614	0.00675867	0.0335031	0.0178078	246184/5594/6714	3	CDC26/MAPK1/SRC
BP	GO:2000142	regulation of DNA-templated transcription initiation	2029-02-01	80/18614	0.00686931	0.0339474	0.018044	2099/7157	2	ESR1/TP53
BP	GO:0097305	response to alcohol	2025-03-29	252/18614	0.00690845	0.0340368	0.0180915	978/2534/4087	3	CDA/FYN/SMAD2
BP	GO:0010833	telomere maintenance via telomere lengthening	2029-02-01	81/18614	0.00703645	0.0344573	0.018315	5594/6714	2	MAPK1/SRC
BP	GO:0044773	mitotic DNA damage checkpoint signaling	2029-02-01	81/18614	0.00703645	0.0344573	0.018315	1026/7157	2	CDKN1A/TP53
BP	GO:0048762	mesenchymal cell differentiation	2025-03-29	255/18614	0.00713683	0.0347383	0.0184644	5594/4087/4088	3	MAPK1/SMAD2/SMAD3
BP	GO:0050730	regulation of peptidyl-tyrosine phosphorylation	2025-03-29	255/18614	0.00713683	0.0347383	0.0184644	2534/6714/7157	3	FYN/SRC/TP53
BP	GO:0005996	monosaccharide metabolic process	2025-03-29	256/18614	0.00721395	0.0350083	0.0186078	2033/6714/7157	3	EP300/SRC/TP53
BP	GO:0034612	response to tumor necrosis factor	2025-03-29	257/18614	0.00729157	0.0352663	0.018745	1984/5594/7157	3	EIF5A/MAPK1/TP53
BP	GO:0043122	regulation of I-kappaB kinase/NF-kappaB signaling	2025-03-29	258/18614	0.00736968	0.0352663	0.018745	2099/2534/3065	3	ESR1/FYN/HDAC1
BP	GO:0051851	modulation by host of symbiont process	2029-02-01	83/18614	0.00737625	0.0352663	0.018745	2033/3065	2	EP300/HDAC1
BP	GO:0070897	transcription preinitiation complex assembly	2029-02-01	83/18614	0.00737625	0.0352663	0.018745	2099/7157	2	ESR1/TP53
BP	GO:0072527	pyrimidine-containing compound metabolic process	2029-02-01	83/18614	0.00737625	0.0352663	0.018745	978/5594	2	CDA/MAPK1
BP	GO:0060828	regulation of canonical Wnt signaling pathway	2025-03-29	260/18614	0.00752741	0.0358795	0.0190709	3065/4088/6714	3	HDAC1/SMAD3/SRC
BP	GO:0061515	myeloid cell development	2029-02-01	84/18614	0.0075489	0.0358795	0.0190709	2033/6714	2	EP300/SRC
BP	GO:0031668	cellular response to extracellular stimulus	2025-03-29	261/18614	0.00760702	0.0360497	0.0191614	1026/5594/7157	3	CDKN1A/MAPK1/TP53
BP	GO:0003007	heart morphogenesis	2025-03-29	262/18614	0.00768713	0.0362819	0.0192848	4087/4088/7157	3	SMAD2/SMAD3/TP53
BP	GO:0044774	mitotic DNA integrity checkpoint signaling	2029-02-01	85/18614	0.00772338	0.0362819	0.0192848	1026/7157	2	CDKN1A/TP53
BP	GO:0098586	cellular response to virus	2029-02-01	85/18614	0.00772338	0.0362819	0.0192848	1984/4088	2	EIF5A/SMAD3
BP	GO:0034103	regulation of tissue remodeling	2029-02-01	86/18614	0.00789967	0.0367893	0.0195545	6714/7157	2	SRC/TP53
BP	GO:0048041	focal adhesion assembly	2029-02-01	86/18614	0.00789967	0.0367893	0.0195545	4088/6714	2	SMAD3/SRC
BP	GO:2000134	negative regulation of G1/S transition of mitotic cell cycle	2029-02-01	86/18614	0.00789967	0.0367893	0.0195545	1026/7157	2	CDKN1A/TP53
BP	GO:0097194	execution phase of apoptosis	2029-02-01	87/18614	0.00807778	0.0374031	0.0198808	662/7157	2	BNIP1/TP53
BP	GO:2000243	positive regulation of reproductive process	2029-02-01	87/18614	0.00807778	0.0374031	0.0198808	367/6714	2	AR/SRC
BP	GO:0001892	embryonic placenta development	2029-02-01	89/18614	0.00843942	0.038966	0.0207115	2885/5594	2	GRB2/MAPK1
BP	GO:0060395	SMAD protein signal transduction	2029-02-01	90/18614	0.00862294	0.0396999	0.0211016	4087/4088	2	SMAD2/SMAD3
BP	GO:2000117	negative regulation of cysteine-type endopeptidase activity	2029-02-01	91/18614	0.00880825	0.0404379	0.0214938	1457/6714	2	CSNK2A1/SRC
BP	GO:0042113	B cell activation	2025-03-29	276/18614	0.00886175	0.0405682	0.0215631	1026/2033/7157	3	CDKN1A/EP300/TP53
BP	GO:0000422	autophagy of mitochondrion	2029-02-01	92/18614	0.00899534	0.0408328	0.0217037	9821/7157	2	RB1CC1/TP53
BP	GO:0061726	mitochondrion disassembly	2029-02-01	92/18614	0.00899534	0.0408328	0.0217037	9821/7157	2	RB1CC1/TP53
BP	GO:1901216	positive regulation of neuron death	2029-02-01	92/18614	0.00899534	0.0408328	0.0217037	2534/7157	2	FYN/TP53
BP	GO:0061912	selective autophagy	2029-02-01	93/18614	0.00918422	0.0413418	0.0219743	9821/7157	2	RB1CC1/TP53
BP	GO:0070301	cellular response to hydrogen peroxide	2029-02-01	93/18614	0.00918422	0.0413418	0.0219743	2534/6714	2	FYN/SRC
BP	GO:1900542	regulation of purine nucleotide metabolic process	2029-02-01	93/18614	0.00918422	0.0413418	0.0219743	2033/7157	2	EP300/TP53
BP	GO:0016575	histone deacetylation	2029-02-01	94/18614	0.00937487	0.0420827	0.0223681	3065/7157	2	HDAC1/TP53
BP	GO:0007548	sex differentiation	2025-03-29	283/18614	0.00948657	0.0424662	0.0225719	367/2099/6714	3	AR/ESR1/SRC
BP	GO:0048704	embryonic skeletal system morphogenesis	2029-02-01	95/18614	0.00956729	0.0425216	0.0226014	4087/4088	2	SMAD2/SMAD3
BP	GO:1904705	regulation of vascular associated smooth muscle cell proliferation	2029-02-01	95/18614	0.00956729	0.0425216	0.0226014	1026/6714	2	CDKN1A/SRC
BP	GO:0031348	negative regulation of defense response	2025-03-29	284/18614	0.00957789	0.0425216	0.0226014	2534/4088/6714	3	FYN/SMAD3/SRC
BP	GO:0007044	cell-substrate junction assembly	2029-02-01	96/18614	0.00976147	0.0430998	0.0229087	4088/6714	2	SMAD3/SRC
BP	GO:0048534	hematopoietic or lymphoid organ development	2029-02-01	96/18614	0.00976147	0.0430998	0.0229087	5594/7157	2	MAPK1/TP53
BP	GO:0001657	ureteric bud development	2029-02-01	97/18614	0.00995741	0.0436075	0.0231786	4087/4088	2	SMAD2/SMAD3
BP	GO:1902807	negative regulation of cell cycle G1/S phase transition	2029-02-01	97/18614	0.00995741	0.0436075	0.0231786	1026/7157	2	CDKN1A/TP53
BP	GO:1990874	vascular associated smooth muscle cell proliferation	2029-02-01	97/18614	0.00995741	0.0436075	0.0231786	1026/6714	2	CDKN1A/SRC
BP	GO:0072163	mesonephric epithelium development	2029-02-01	98/18614	0.0101551	0.0442335	0.0235113	4087/4088	2	SMAD2/SMAD3
BP	GO:0072164	mesonephric tubule development	2029-02-01	98/18614	0.0101551	0.0442335	0.0235113	4087/4088	2	SMAD2/SMAD3
BP	GO:0048661	positive regulation of smooth muscle cell proliferation	2029-02-01	99/18614	0.0103545	0.0448604	0.0238445	3065/6714	2	HDAC1/SRC
BP	GO:2001243	negative regulation of intrinsic apoptotic signaling pathway	2029-02-01	99/18614	0.0103545	0.0448604	0.0238445	3065/6714	2	HDAC1/SRC
BP	GO:0007249	I-kappaB kinase/NF-kappaB signaling	2025-03-29	293/18614	0.0104231	0.0450368	0.0239383	2099/2534/3065	3	ESR1/FYN/HDAC1
BP	GO:0048562	embryonic organ morphogenesis	2025-03-29	294/18614	0.0105197	0.0452468	0.0240499	5594/4087/4088	3	MAPK1/SMAD2/SMAD3
BP	GO:0019080	viral gene expression	2029-02-01	100/18614	0.0105557	0.0452468	0.0240499	2033/3065	2	EP300/HDAC1
BP	GO:0030512	negative regulation of transforming growth factor beta receptor signaling pathway	2029-02-01	100/18614	0.0105557	0.0452468	0.0240499	3065/7157	2	HDAC1/TP53
BP	GO:0001823	mesonephros development	2029-02-01	102/18614	0.0109633	0.0467458	0.0248467	4087/4088	2	SMAD2/SMAD3
BP	GO:0008585	female gonad development	2029-02-01	102/18614	0.0109633	0.0467458	0.0248467	2099/6714	2	ESR1/SRC
BP	GO:0150115	cell-substrate junction organization	2029-02-01	103/18614	0.0111697	0.0475004	0.0252478	4088/6714	2	SMAD3/SRC
BP	GO:0048608	reproductive structure development	2025-03-29	301/18614	0.01121	0.0475468	0.0252724	367/2099/6714	3	AR/ESR1/SRC
BP	GO:0032204	regulation of telomere maintenance	2029-02-01	104/18614	0.0113777	0.048132	0.0255835	5594/6714	2	MAPK1/SRC
BP	GO:0061458	reproductive system development	2025-03-29	305/18614	0.011616	0.0490118	0.0260511	367/2099/6714	3	AR/ESR1/SRC
BP	GO:0046545	development of primary female sexual characteristics	2029-02-01	106/18614	0.0117991	0.0496544	0.0263926	2099/6714	2	ESR1/SRC
CC	GO:0016581	NuRD complex	1930-02-01	17/19518	0.000306182	0.0152686	0.00980678	1457/3065	2	CSNK2A1/HDAC1
CC	GO:0090545	CHD-type complex	1930-02-01	17/19518	0.000306182	0.0152686	0.00980678	1457/3065	2	CSNK2A1/HDAC1
CC	GO:0016580	Sin3 complex	1930-02-01	22/19518	0.00051758	0.0152686	0.00980678	1457/3065	2	CSNK2A1/HDAC1
CC	GO:0070822	Sin3-type complex	1930-02-01	22/19518	0.00051758	0.0152686	0.00980678	1457/3065	2	CSNK2A1/HDAC1
CC	GO:1902554	serine/threonine protein kinase complex	2025-03-30	121/19518	0.000835001	0.019706	0.0126569	1026/1457/9821	3	CDKN1A/CSNK2A1/RB1CC1
CC	GO:1902911	protein kinase complex	2025-03-30	142/19518	0.00132549	0.026068	0.016743	1026/1457/9821	3	CDKN1A/CSNK2A1/RB1CC1
MF	GO:0061629	RNA polymerase II-specific DNA-binding transcription factor binding	1932-09-01	348/18369	5.417e-09	9.45357e-07	4.02518e-07	367/1387/2033/2099/3065/4087/4088/6714/7157	9	AR/CREBBP/EP300/ESR1/HDAC1/SMAD2/SMAD3/SRC/TP53
MF	GO:0001223	transcription coactivator binding	1932-05-01	43/18369	1.0622e-08	9.45357e-07	4.02518e-07	367/1387/2033/2099/4088	5	AR/CREBBP/EP300/ESR1/SMAD3
MF	GO:0001221	transcription coregulator binding	1932-06-01	111/18369	3.38749e-08	2.00991e-06	8.55787e-07	367/1387/2033/2099/3065/4088	6	AR/CREBBP/EP300/ESR1/HDAC1/SMAD3
MF	GO:0140297	DNA-binding transcription factor binding	1932-09-01	478/18369	8.35837e-08	3.71947e-06	1.58369e-06	367/1387/2033/2099/3065/4087/4088/6714/7157	9	AR/CREBBP/EP300/ESR1/HDAC1/SMAD2/SMAD3/SRC/TP53
MF	GO:0002039	p53 binding	1932-04-01	67/18369	5.38202e-06	0.0001916	8.15801e-05	1387/2033/3065/7157	4	CREBBP/EP300/HDAC1/TP53
MF	GO:0001091	RNA polymerase II general transcription initiation factor binding	1932-03-01	26/18369	1.21504e-05	0.000336526	0.000143287	367/2099/7157	3	AR/ESR1/TP53
MF	GO:0008013	beta-catenin binding	1932-04-01	88/18369	1.59598e-05	0.000336526	0.000143287	367/2033/2099/4088	4	AR/EP300/ESR1/SMAD3
MF	GO:0019902	phosphatase binding	1932-05-01	187/18369	1.66961e-05	0.000336526	0.000143287	2885/5594/4087/4088/7157	5	GRB2/MAPK1/SMAD2/SMAD3/TP53
MF	GO:0046875	ephrin receptor binding	1932-03-01	29/18369	1.70154e-05	0.000336526	0.000143287	2534/2885/6714	3	FYN/GRB2/SRC
MF	GO:0097718	disordered domain specific binding	1932-03-01	36/18369	3.29741e-05	0.000586939	0.000249909	2534/4087/7157	3	FYN/SMAD2/TP53
MF	GO:0031490	chromatin DNA binding	1932-04-01	118/18369	5.06338e-05	0.000819347	0.000348864	1387/2033/3065/4088	4	CREBBP/EP300/HDAC1/SMAD3
MF	GO:0048156	tau protein binding	1932-03-01	43/18369	5.65233e-05	0.000838429	0.000356989	2033/2534/4087	3	EP300/FYN/SMAD2
MF	GO:0016922	nuclear receptor binding	1932-04-01	138/18369	9.31317e-05	0.00127519	0.000542954	2033/2099/4088/6714	4	EP300/ESR1/SMAD3/SRC
MF	GO:0140296	general transcription initiation factor binding	1932-03-01	53/18369	0.000106032	0.00134812	0.000574008	367/2099/7157	3	AR/ESR1/TP53
MF	GO:0070410	co-SMAD binding	1932-02-01	11/18369	0.000160129	0.0016896	0.000719403	4087/4088	2	SMAD2/SMAD3
MF	GO:0001098	basal transcription machinery binding	1932-03-01	61/18369	0.000161366	0.0016896	0.000719403	367/2099/7157	3	AR/ESR1/TP53
MF	GO:0001099	basal RNA polymerase II transcription machinery binding	1932-03-01	61/18369	0.000161366	0.0016896	0.000719403	367/2099/7157	3	AR/ESR1/TP53
MF	GO:1990841	promoter-specific chromatin binding	1932-03-01	63/18369	0.000177629	0.00175655	0.000747912	3065/4088/7157	3	HDAC1/SMAD3/TP53
MF	GO:0070411	I-SMAD binding	1932-02-01	14/18369	0.000264077	0.00247399	0.00105338	4087/4088	2	SMAD2/SMAD3
MF	GO:0030971	receptor tyrosine kinase binding	1932-03-01	76/18369	0.00030966	0.00275597	0.00117345	2885/7157/7532	3	GRB2/TP53/YWHAG
MF	GO:0051117	ATPase binding	1932-03-01	86/18369	0.000445495	0.0037761	0.0016078	367/2099/6714	3	AR/ESR1/SRC
MF	GO:0051219	phosphoprotein binding	1932-03-01	92/18369	0.000542801	0.00433571	0.00184607	2885/5594/6714	3	GRB2/MAPK1/SRC
MF	GO:0016410	N-acyltransferase activity	1932-03-01	93/18369	0.000560232	0.00433571	0.00184607	79603/1387/2033	3	CERS4/CREBBP/EP300
MF	GO:0016004	phospholipase activator activity	1932-02-01	22/18369	0.000664541	0.00492868	0.00209855	2534/6714	2	FYN/SRC
MF	GO:0005160	transforming growth factor beta receptor binding	1932-02-01	23/18369	0.000727039	0.00497742	0.0021193	4087/4088	2	SMAD2/SMAD3
MF	GO:0043274	phospholipase binding	1932-02-01	23/18369	0.000727039	0.00497742	0.0021193	2534/6714	2	FYN/SRC
MF	GO:0070412	R-SMAD binding	1932-02-01	24/18369	0.000792272	0.00522313	0.00222392	4087/4088	2	SMAD2/SMAD3
MF	GO:0060229	lipase activator activity	1932-02-01	25/18369	0.000860229	0.0054686	0.00232844	2534/6714	2	FYN/SRC
MF	GO:0001228	DNA-binding transcription activator activity, RNA polymerase II-specific	1932-05-01	468/18369	0.00119861	0.00713698	0.00303881	367/2099/4087/4088/7157	5	AR/ESR1/SMAD2/SMAD3/TP53
MF	GO:1990782	protein tyrosine kinase binding	1932-03-01	121/18369	0.00120286	0.00713698	0.00303881	2885/7157/7532	3	GRB2/TP53/YWHAG
MF	GO:0001216	DNA-binding transcription activator activity	1932-05-01	472/18369	0.0012448	0.00714529	0.00304235	367/2099/4087/4088/7157	5	AR/ESR1/SMAD2/SMAD3/TP53
MF	GO:0043425	bHLH transcription factor binding	1932-02-01	31/18369	0.00132469	0.00714529	0.00304235	1387/4088	2	CREBBP/SMAD3
MF	GO:0051059	NF-kappaB binding	1932-02-01	31/18369	0.00132469	0.00714529	0.00304235	2033/3065	2	EP300/HDAC1
MF	GO:0019239	deaminase activity	1932-02-01	32/18369	0.00141147	0.00738945	0.0031463	23536/978	2	ADAT1/CDA
MF	GO:0016810	hydrolase activity, acting on carbon-nitrogen (but not peptide) bonds	1932-03-01	131/18369	0.00151142	0.00768663	0.00327284	23536/978/3065	3	ADAT1/CDA/HDAC1
MF	GO:0016814	hydrolase activity, acting on carbon-nitrogen (but not peptide) bonds, in cyclic amidines	1932-02-01	35/18369	0.00168768	0.00814701	0.00346886	23536/978	2	ADAT1/CDA
MF	GO:0070851	growth factor receptor binding	1932-03-01	137/18369	0.0017183	0.00814701	0.00346886	2534/2885/6714	3	FYN/GRB2/SRC
MF	GO:0031625	ubiquitin protein ligase binding	1932-04-01	301/18369	0.00176991	0.00814701	0.00346886	1026/4087/4088/7157	4	CDKN1A/SMAD2/SMAD3/TP53
MF	GO:0030291	protein serine/threonine kinase inhibitor activity	1932-02-01	36/18369	0.00178502	0.00814701	0.00346886	1026/7532	2	CDKN1A/YWHAG
MF	GO:0030331	nuclear estrogen receptor binding	1932-02-01	39/18369	0.00209269	0.00931249	0.0039651	2099/6714	2	ESR1/SRC
MF	GO:0044389	ubiquitin-like protein ligase binding	1932-04-01	320/18369	0.00221187	0.00960277	0.0040887	1026/4087/4088/7157	4	CDKN1A/SMAD2/SMAD3/TP53
MF	GO:0001046	core promoter sequence-specific DNA binding	1932-02-01	43/18369	0.00253916	0.010272	0.00437367	3065/7157	2	HDAC1/TP53
MF	GO:0004402	histone acetyltransferase activity	1932-02-01	43/18369	0.00253916	0.010272	0.00437367	1387/2033	2	CREBBP/EP300
MF	GO:0004715	non-membrane spanning protein tyrosine kinase activity	1932-02-01	43/18369	0.00253916	0.010272	0.00437367	2534/6714	2	FYN/SRC
MF	GO:0001222	transcription corepressor binding	1932-02-01	45/18369	0.00277776	0.0107574	0.00458032	2099/3065	2	ESR1/HDAC1
MF	GO:0004879	nuclear receptor activity	1932-02-01	46/18369	0.00290087	0.0107574	0.00458032	367/2099	2	AR/ESR1
MF	GO:0061733	peptide-lysine-N-acetyltransferase activity	1932-02-01	46/18369	0.00290087	0.0107574	0.00458032	1387/2033	2	CREBBP/EP300
MF	GO:0098531	ligand-activated transcription factor activity	1932-02-01	46/18369	0.00290087	0.0107574	0.00458032	367/2099	2	AR/ESR1
MF	GO:0001784	phosphotyrosine residue binding	1932-02-01	47/18369	0.00302651	0.0109943	0.00468118	2885/5594	2	GRB2/MAPK1
MF	GO:0005080	protein kinase C binding	1932-02-01	49/18369	0.00328535	0.0116959	0.0049799	6714/7532	2	SRC/YWHAG
MF	GO:0034212	peptide N-acetyltransferase activity	1932-02-01	51/18369	0.00355421	0.0124049	0.0052818	1387/2033	2	CREBBP/EP300
MF	GO:0045309	protein phosphorylated amino acid binding	1932-02-01	58/18369	0.00457309	0.0156541	0.00666524	2885/5594	2	GRB2/MAPK1
MF	GO:0097110	scaffold protein binding	1932-02-01	66/18369	0.00588303	0.0197581	0.00841268	2534/6714	2	FYN/SRC
MF	GO:0008080	N-acetyltransferase activity	1932-02-01	67/18369	0.00605749	0.0199673	0.00850173	1387/2033	2	CREBBP/EP300
MF	GO:0003684	damaged DNA binding	1932-02-01	71/18369	0.00677875	0.0219385	0.00934105	1387/2033	2	CREBBP/EP300
MF	GO:0016747	acyltransferase activity, transferring groups other than amino-acyl groups	1932-03-01	226/18369	0.00700745	0.0222737	0.00948377	79603/1387/2033	3	CERS4/CREBBP/EP300
MF	GO:0046332	SMAD binding	1932-02-01	77/18369	0.00793009	0.0247642	0.0105442	4087/4088	2	SMAD2/SMAD3
MF	GO:0016746	acyltransferase activity	1932-03-01	253/18369	0.00953786	0.0292714	0.0124633	79603/1387/2033	3	CERS4/CREBBP/EP300
MF	GO:0005126	cytokine receptor binding	1932-03-01	270/18369	0.0113723	0.0343097	0.0146085	2885/4087/4088	3	GRB2/SMAD2/SMAD3
MF	GO:0016407	acetyltransferase activity	1932-02-01	94/18369	0.0116307	0.0345044	0.0146914	1387/2033	2	CREBBP/EP300
MF	GO:0005496	steroid binding	1932-02-01	99/18369	0.0128385	0.037463	0.0159511	367/2099	2	AR/ESR1
MF	GO:0001094	TFIID-class transcription factor complex binding	1932-01-01	10/18369	0.0172889	0.0480848	0.0204737	7157	1	TP53
MF	GO:0008353	RNA polymerase II CTD heptapeptide repeat kinase activity	1932-01-01	10/18369	0.0172889	0.0480848	0.0204737	5594	1	MAPK1
MF	GO:0070700	BMP receptor binding	1932-01-01	10/18369	0.0172889	0.0480848	0.0204737	6714	1	SRC
MF	GO:0034713	type I transforming growth factor beta receptor binding	1932-01-01	11/18369	0.0190018	0.04974	0.0211785	4087	1	SMAD2
MF	GO:0035256	G protein-coupled glutamate receptor binding	1932-01-01	11/18369	0.0190018	0.04974	0.0211785	2534	1	FYN
MF	GO:0097371	MDM2/MDM4 family protein binding	1932-01-01	11/18369	0.0190018	0.04974	0.0211785	7157	1	TP53
MF	GO:0140666	annealing activity	1932-01-01	11/18369	0.0190018	0.04974	0.0211785	7157	1	TP53

## Sheet: Sheet2
ID	Description	GeneRatio	BgRatio	pvalue	p.adjust	qvalue	geneID	Count	gene_names
hsa04110	Cell cycle	2025-09-22	158/8848	5.9943e-11	1.00105e-08	3.72278e-09	246184/1026/1387/2033/3065/4087/4088/7157/7532	9	CDC26/CDKN1A/CREBBP/EP300/HDAC1/SMAD2/SMAD3/TP53/YWHAG
hsa05203	Viral carcinogenesis	2025-09-22	205/8848	6.18851e-10	5.16741e-08	1.9217e-08	1026/1387/2033/2885/3065/5594/6714/7157/7532	9	CDKN1A/CREBBP/EP300/GRB2/HDAC1/MAPK1/SRC/TP53/YWHAG
hsa04520	Adherens junction	2025-07-22	93/8848	1.69133e-09	9.41506e-08	3.50135e-08	1387/1457/2033/2534/5594/4088/6714	7	CREBBP/CSNK2A1/EP300/FYN/MAPK1/SMAD3/SRC
hsa05215	Prostate cancer	2025-07-22	98/8848	2.45146e-09	9.58247e-08	3.5636e-08	367/1026/1387/2033/2885/5594/7157	7	AR/CDKN1A/CREBBP/EP300/GRB2/MAPK1/TP53
hsa05161	Hepatitis B	2025-08-22	163/8848	2.869e-09	9.58247e-08	3.5636e-08	1026/1387/2033/2885/5594/4088/6714/7157	8	CDKN1A/CREBBP/EP300/GRB2/MAPK1/SMAD3/SRC/TP53
hsa04919	Thyroid hormone signaling pathway	2025-07-22	122/8848	1.14505e-08	3.18706e-07	1.18523e-07	1387/2033/2099/3065/5594/6714/7157	7	CREBBP/EP300/ESR1/HDAC1/MAPK1/SRC/TP53
hsa05220	Chronic myeloid leukemia	2025-06-22	77/8848	2.38099e-08	5.68037e-07	2.11246e-07	1026/2885/3065/5594/4088/7157	6	CDKN1A/GRB2/HDAC1/MAPK1/SMAD3/TP53
hsa05166	Human T-cell leukemia virus 1 infection	2025-08-22	223/8848	3.3885e-08	7.0735e-07	2.63055e-07	246184/1026/1387/2033/5594/4087/4088/7157	8	CDC26/CDKN1A/CREBBP/EP300/MAPK1/SMAD2/SMAD3/TP53
hsa05210	Colorectal cancer	2025-06-22	87/8848	4.99273e-08	9.26429e-07	3.44528e-07	1026/2885/5594/4087/4088/7157	6	CDKN1A/GRB2/MAPK1/SMAD2/SMAD3/TP53
hsa01522	Endocrine resistance	2025-06-22	99/8848	1.0873e-07	1.81579e-06	6.75272e-07	1026/2099/2885/5594/6714/7157	6	CDKN1A/ESR1/GRB2/MAPK1/SRC/TP53
hsa04350	TGF-beta signaling pathway	2025-06-22	108/8848	1.83089e-07	2.77962e-06	1.03371e-06	1387/2033/3065/5594/4087/4088	6	CREBBP/EP300/HDAC1/MAPK1/SMAD2/SMAD3
hsa05205	Proteoglycans in cancer	2025-07-22	204/8848	3.97289e-07	5.52893e-06	2.05614e-06	1026/2099/2885/5594/4087/6714/7157	7	CDKN1A/ESR1/GRB2/MAPK1/SMAD2/SRC/TP53
hsa04068	FoxO signaling pathway	2025-06-22	133/8848	6.30881e-07	7.58773e-06	2.82179e-06	1026/1387/2033/2885/5594/4088	6	CDKN1A/CREBBP/EP300/GRB2/MAPK1/SMAD3
hsa05211	Renal cell carcinoma	2025-05-22	70/8848	6.36097e-07	7.58773e-06	2.82179e-06	1026/1387/2033/2885/5594	5	CDKN1A/CREBBP/EP300/GRB2/MAPK1
hsa05212	Pancreatic cancer	2025-05-22	77/8848	1.02678e-06	1.14315e-05	4.25124e-06	1026/5594/4087/4088/7157	5	CDKN1A/MAPK1/SMAD2/SMAD3/TP53
hsa05226	Gastric cancer	2025-06-22	150/8848	1.28092e-06	1.33696e-05	4.972e-06	1026/2885/5594/4087/4088/7157	6	CDKN1A/GRB2/MAPK1/SMAD2/SMAD3/TP53
hsa05225	Hepatocellular carcinoma	2025-06-22	170/8848	2.66244e-06	2.53552e-05	9.42929e-06	1026/2885/5594/4087/4088/7157	6	CDKN1A/GRB2/MAPK1/SMAD2/SMAD3/TP53
hsa05219	Bladder cancer	2025-04-22	41/8848	2.7329e-06	2.53552e-05	9.42929e-06	1026/5594/6714/7157	4	CDKN1A/MAPK1/SRC/TP53
hsa05167	Kaposi sarcoma-associated herpesvirus infection	2025-06-22	196/8848	6.07545e-06	5.34e-05	1.98588e-05	1026/1387/2033/5594/6714/7157	6	CDKN1A/CREBBP/EP300/MAPK1/SRC/TP53
hsa05206	MicroRNAs in cancer	2025-07-22	312/8848	6.84701e-06	5.71725e-05	2.12618e-05	1026/1387/2033/2885/3065/5594/7157	7	CDKN1A/CREBBP/EP300/GRB2/HDAC1/MAPK1/TP53
hsa05165	Human papillomavirus infection	2025-07-22	333/8848	1.0508e-05	8.35633e-05	3.10762e-05	1026/1387/2033/2885/3065/5594/7157	7	CDKN1A/CREBBP/EP300/GRB2/HDAC1/MAPK1/TP53
hsa05213	Endometrial cancer	2025-04-22	59/8848	1.19267e-05	9.05346e-05	3.36687e-05	1026/2885/5594/7157	4	CDKN1A/GRB2/MAPK1/TP53
hsa04917	Prolactin signaling pathway	2025-04-22	71/8848	2.49682e-05	0.000178247	6.6288e-05	2099/2885/5594/6714	4	ESR1/GRB2/MAPK1/SRC
hsa05224	Breast cancer	2025-05-22	148/8848	2.56164e-05	0.000178247	6.6288e-05	1026/2099/2885/5594/7157	5	CDKN1A/ESR1/GRB2/MAPK1/TP53
hsa05223	Non-small cell lung cancer	2025-04-22	73/8848	2.78783e-05	0.000186227	6.92556e-05	1026/2885/5594/7157	4	CDKN1A/GRB2/MAPK1/TP53
hsa05214	Glioma	2025-04-22	76/8848	3.27007e-05	0.000210039	7.8111e-05	1026/2885/5594/7157	4	CDKN1A/GRB2/MAPK1/TP53
hsa04218	Cellular senescence	2025-05-22	157/8848	3.40495e-05	0.000210603	7.83206e-05	1026/5594/4087/4088/7157	5	CDKN1A/MAPK1/SMAD2/SMAD3/TP53
hsa05160	Hepatitis C	2025-05-22	159/8848	3.61868e-05	0.000215828	8.02639e-05	1026/2885/5594/7157/7532	5	CDKN1A/GRB2/MAPK1/TP53/YWHAG
hsa04012	ErbB signaling pathway	2025-04-22	86/8848	5.32491e-05	0.000306641	0.000114036	1026/2885/5594/6714	4	CDKN1A/GRB2/MAPK1/SRC
hsa04310	Wnt signaling pathway	2025-05-22	174/8848	5.57418e-05	0.000310296	0.000115395	1387/1457/2033/4088/7157	5	CREBBP/CSNK2A1/EP300/SMAD3/TP53
hsa05016	Huntington disease	2025-06-22	311/8848	8.32345e-05	0.000448392	0.000166752	1387/2033/3065/4700/9821/7157	6	CREBBP/EP300/HDAC1/NDUFA6/RB1CC1/TP53
hsa05216	Thyroid cancer	2025-03-22	37/8848	9.8153e-05	0.000512236	0.000190494	1026/5594/7157	3	CDKN1A/MAPK1/TP53
hsa04066	HIF-1 signaling pathway	2025-04-22	109/8848	0.000134358	0.000679932	0.000252858	1026/1387/2033/5594	4	CDKN1A/CREBBP/EP300/MAPK1
hsa05207	Chemical carcinogenesis - receptor activation	2025-05-22	215/8848	0.000151932	0.000746253	0.000277522	367/2099/2885/5594/6714	5	AR/ESR1/GRB2/MAPK1/SRC
hsa05163	Human cytomegalovirus infection	2025-05-22	226/8848	0.00019198	0.000916017	0.000340656	1026/2885/5594/6714/7157	5	CDKN1A/GRB2/MAPK1/SRC/TP53
hsa04071	Sphingolipid signaling pathway	2025-04-22	122/8848	0.000207669	0.000937317	0.000348577	79603/2534/5594/7157	4	CERS4/FYN/MAPK1/TP53
hsa04935	Growth hormone synthesis, secretion and action	2025-04-22	122/8848	0.000207669	0.000937317	0.000348577	1387/2033/2885/5594	4	CREBBP/EP300/GRB2/MAPK1
hsa04926	Relaxin signaling pathway	2025-04-22	130/8848	0.000265074	0.00116493	0.000433223	2885/5594/4087/6714	4	GRB2/MAPK1/SMAD2/SRC
hsa04114	Oocyte meiosis	2025-04-22	139/8848	0.00034244	0.00142969	0.000531684	367/246184/5594/7532	4	AR/CDC26/MAPK1/YWHAG
hsa04915	Estrogen signaling pathway	2025-04-22	139/8848	0.00034244	0.00142969	0.000531684	2099/2885/5594/6714	4	ESR1/GRB2/MAPK1/SRC
hsa04550	Signaling pathways regulating pluripotency of stem cells	2025-04-22	144/8848	0.000391821	0.00159595	0.000593515	2885/5594/4087/4088	4	GRB2/MAPK1/SMAD2/SMAD3
hsa04330	Notch signaling pathway	2025-03-22	62/8848	0.000458895	0.00182465	0.000678566	1387/2033/3065	3	CREBBP/EP300/HDAC1
hsa04720	Long-term potentiation	2025-03-22	67/8848	0.000576601	0.00223936	0.000832789	1387/2033/5594	3	CREBBP/EP300/MAPK1
hsa04664	Fc epsilon RI signaling pathway	2025-03-22	69/8848	0.000628604	0.00238584	0.000887264	2534/2885/5594	3	FYN/GRB2/MAPK1
hsa04630	JAK-STAT signaling pathway	2025-04-22	168/8848	0.00070219	0.00260591	0.000969104	1026/1387/2033/2885	4	CDKN1A/CREBBP/EP300/GRB2
hsa05218	Melanoma	2025-03-22	73/8848	0.000741414	0.00269166	0.00100099	1026/5594/7157	3	CDKN1A/MAPK1/TP53
hsa01524	Platinum drug resistance	2025-03-22	75/8848	0.000802351	0.00285091	0.00106022	1026/5594/7157	3	CDKN1A/MAPK1/TP53
hsa05152	Tuberculosis	2025-04-22	180/8848	0.000909558	0.0031645	0.00117684	1387/2033/5594/6714	4	CREBBP/EP300/MAPK1/SRC
hsa01521	EGFR tyrosine kinase inhibitor resistance	2025-03-22	80/8848	0.000968421	0.00330054	0.00122743	2885/5594/6714	3	GRB2/MAPK1/SRC
hsa03083	Polycomb repressive complex	2025-03-22	83/8848	0.00107778	0.0035998	0.00133872	1387/2033/3065	3	CREBBP/EP300/HDAC1
hsa04510	Focal adhesion	2025-04-22	203/8848	0.00142246	0.00465785	0.0017322	2534/2885/5594/6714	4	FYN/GRB2/MAPK1/SRC
hsa04540	Gap junction	2025-03-22	92/8848	0.00145189	0.00466282	0.00173404	2885/5594/6714	3	GRB2/MAPK1/SRC
hsa04912	GnRH signaling pathway	2025-03-22	93/8848	0.00149788	0.00471973	0.00175521	2885/5594/6714	3	GRB2/MAPK1/SRC
hsa04151	PI3K-Akt signaling pathway	2025-05-22	362/8848	0.00165023	0.0051035	0.00189793	1026/2885/5594/7157/7532	5	CDKN1A/GRB2/MAPK1/TP53/YWHAG
hsa04916	Melanogenesis	2025-03-22	101/8848	0.00189902	0.00566315	0.00210606	1387/2033/5594	3	CREBBP/EP300/MAPK1
hsa04933	AGE-RAGE signaling pathway in diabetic complications	2025-03-22	101/8848	0.00189902	0.00566315	0.00210606	5594/4087/4088	3	MAPK1/SMAD2/SMAD3
hsa05208	Chemical carcinogenesis - reactive oxygen species	2025-04-22	226/8848	0.00211085	0.0061112	0.00227268	2885/5594/4700/6714	4	GRB2/MAPK1/NDUFA6/SRC
hsa04137	Mitophagy - animal	2025-03-22	105/8848	0.00212245	0.0061112	0.00227268	1457/6714/7157	3	CSNK2A1/SRC/TP53
hsa04659	Th17 cell differentiation	2025-03-22	108/8848	0.00230036	0.00651118	0.00242143	5594/4087/4088	3	MAPK1/SMAD2/SMAD3
hsa04722	Neurotrophin signaling pathway	2025-03-22	120/8848	0.00310391	0.00863921	0.00321282	2885/5594/7157	3	GRB2/MAPK1/TP53
hsa04660	T cell receptor signaling pathway	2025-03-22	122/8848	0.00325258	0.0089046	0.00331151	2534/2885/5594	3	FYN/GRB2/MAPK1
hsa04611	Platelet activation	2025-03-22	126/8848	0.00356295	0.00959698	0.003569	2534/5594/6714	3	FYN/MAPK1/SRC
hsa04650	Natural killer cell mediated cytotoxicity	2025-03-22	135/8848	0.00432626	0.011468	0.00426482	2534/2885/5594	3	FYN/GRB2/MAPK1
hsa05020	Prion disease	2025-04-22	278/8848	0.00446053	0.0116392	0.00432848	1457/2534/5594/4700	4	CSNK2A1/FYN/MAPK1/NDUFA6
hsa04371	Apelin signaling pathway	2025-03-22	140/8848	0.0047902	0.0123071	0.00457687	5594/4087/4088	3	MAPK1/SMAD2/SMAD3
hsa04380	Osteoclast differentiation	2025-03-22	142/8848	0.00498392	0.0126108	0.00468981	2534/2885/5594	3	FYN/GRB2/MAPK1
hsa04072	Phospholipase D signaling pathway	2025-03-22	149/8848	0.00569921	0.0142055	0.00528285	2534/2885/5594	3	FYN/GRB2/MAPK1
hsa04921	Oxytocin signaling pathway	2025-03-22	154/8848	0.0062462	0.0153399	0.00570473	1026/5594/6714	3	CDKN1A/MAPK1/SRC
hsa04390	Hippo signaling pathway	2025-03-22	157/8848	0.00658904	0.0159474	0.00593064	4087/4088/7532	3	SMAD2/SMAD3/YWHAG
hsa05164	Influenza A	2025-03-22	172/8848	0.00847179	0.0202113	0.00751632	1387/2033/5594	3	CREBBP/EP300/MAPK1
hsa04370	VEGF signaling pathway	2025-02-22	60/8848	0.00957401	0.0225191	0.00837459	5594/6714	2	MAPK1/SRC
hsa04360	Axon guidance	2025-03-22	184/8848	0.0101853	0.0236242	0.00878556	2534/5594/6714	3	FYN/MAPK1/SRC
hsa05217	Basal cell carcinoma	2025-02-22	63/8848	0.0105165	0.0240582	0.00894696	1026/7157	2	CDKN1A/TP53
hsa05034	Alcoholism	2025-03-22	188/8848	0.0107983	0.0241358	0.00897583	2885/3065/5594	3	GRB2/HDAC1/MAPK1
hsa03250	Viral life cycle - HIV-1	2025-02-22	64/8848	0.0108395	0.0241358	0.00897583	1387/2033	2	CREBBP/EP300
hsa05321	Inflammatory bowel disease	2025-02-22	65/8848	0.0111668	0.0245098	0.0091149	4087/4088	2	SMAD2/SMAD3
hsa04613	Neutrophil extracellular trap formation	2025-03-22	192/8848	0.0114326	0.0245098	0.0091149	3065/5594/6714	3	HDAC1/MAPK1/SRC
hsa04062	Chemokine signaling pathway	2025-03-22	193/8848	0.0115945	0.0245098	0.0091149	2885/5594/6714	3	GRB2/MAPK1/SRC
hsa05202	Transcriptional misregulation in cancer	2025-03-22	193/8848	0.0115945	0.0245098	0.0091149	1026/3065/7157	3	CDKN1A/HDAC1/TP53
hsa05221	Acute myeloid leukemia	2025-02-22	68/8848	0.012175	0.0254153	0.00945163	2885/5594	2	GRB2/MAPK1
hsa05230	Central carbon metabolism in cancer	2025-02-22	71/8848	0.0132218	0.0267344	0.00994222	5594/7157	2	MAPK1/TP53
hsa05130	Pathogenic Escherichia coli infection	2025-03-22	203/8848	0.0132872	0.0267344	0.00994222	2534/5594/6714	3	FYN/MAPK1/SRC
hsa05169	Epstein-Barr virus infection	2025-03-22	203/8848	0.0132872	0.0267344	0.00994222	1026/3065/7157	3	CDKN1A/HDAC1/TP53
hsa05415	Diabetic cardiomyopathy	2025-03-22	205/8848	0.0136419	0.0271215	0.0100861	4700/4087/4088	3	NDUFA6/SMAD2/SMAD3
hsa05010	Alzheimer disease	2025-04-22	391/8848	0.0145937	0.0284999	0.0105988	1457/5594/4700/9821	4	CSNK2A1/MAPK1/NDUFA6/RB1CC1
hsa04115	p53 signaling pathway	2025-02-22	75/8848	0.0146766	0.0284999	0.0105988	1026/7157	2	CDKN1A/TP53
hsa05417	Lipid and atherosclerosis	2025-03-22	216/8848	0.0156906	0.0301187	0.0112008	5594/6714/7157	3	MAPK1/SRC/TP53
hsa04024	cAMP signaling pathway	2025-03-22	226/8848	0.0176973	0.0335847	0.0124897	1387/2033/5594	3	CREBBP/EP300/MAPK1
hsa04211	Longevity regulating pathway	2025-02-22	90/8848	0.0207121	0.0384325	0.0142926	9821/7157	2	RB1CC1/TP53
hsa05235	PD-L1 expression and PD-1 checkpoint pathway in cancer	2025-02-22	90/8848	0.0207121	0.0384325	0.0142926	1457/5594	2	CSNK2A1/MAPK1
hsa04662	B cell receptor signaling pathway	2025-02-22	91/8848	0.0211459	0.0388063	0.0144316	2885/5594	2	GRB2/MAPK1
hsa05222	Small cell lung cancer	2025-02-22	93/8848	0.022025	0.0399802	0.0148682	1026/7157	2	CDKN1A/TP53
hsa05131	Shigellosis	2025-03-22	249/8848	0.0228406	0.0410149	0.0152529	5594/6714/7157	3	MAPK1/SRC/TP53
hsa04144	Endocytosis	2025-03-22	252/8848	0.0235661	0.0418674	0.01557	4087/4088/6714	3	SMAD2/SMAD3/SRC
hsa05231	Choline metabolism in cancer	2025-02-22	99/8848	0.0247524	0.0435121	0.0161816	2885/5594	2	GRB2/MAPK1
hsa05142	Chagas disease	2025-02-22	103/8848	0.0266441	0.0463496	0.0172369	5594/4087	2	MAPK1/SMAD2
hsa04625	C-type lectin receptor signaling pathway	2025-02-22	105/8848	0.0276115	0.0475374	0.0176786	5594/6714	2	MAPK1/SRC
hsa04922	Glucagon signaling pathway	2025-02-22	107/8848	0.0285932	0.0487251	0.0181203	1387/2033	2	CREBBP/EP300
hsa05022	Pathways of neurodegeneration - multiple diseases	2025-04-22	483/8848	0.0293051	0.0494339	0.0183838	1457/5594/4700/9821	4	CSNK2A1/MAPK1/NDUFA6/RB1CC1

## Sheet: Sheet3
ID	Description	GeneRatio	BgRatio	pvalue	p.adjust	qvalue	geneID	Count	gene_names
hsa04110	Cell cycle	2025-09-22	158/8848	5.9943e-11	1.00105e-08	3.72278e-09	246184/1026/1387/2033/3065/4087/4088/7157/7532	9	CDC26/CDKN1A/CREBBP/EP300/HDAC1/SMAD2/SMAD3/TP53/YWHAG
hsa05203	Viral carcinogenesis	2025-09-22	205/8848	6.18851e-10	5.16741e-08	1.9217e-08	1026/1387/2033/2885/3065/5594/6714/7157/7532	9	CDKN1A/CREBBP/EP300/GRB2/HDAC1/MAPK1/SRC/TP53/YWHAG
hsa04520	Adherens junction	2025-07-22	93/8848	1.69133e-09	9.41506e-08	3.50135e-08	1387/1457/2033/2534/5594/4088/6714	7	CREBBP/CSNK2A1/EP300/FYN/MAPK1/SMAD3/SRC
hsa05215	Prostate cancer	2025-07-22	98/8848	2.45146e-09	9.58247e-08	3.5636e-08	367/1026/1387/2033/2885/5594/7157	7	AR/CDKN1A/CREBBP/EP300/GRB2/MAPK1/TP53
hsa05161	Hepatitis B	2025-08-22	163/8848	2.869e-09	9.58247e-08	3.5636e-08	1026/1387/2033/2885/5594/4088/6714/7157	8	CDKN1A/CREBBP/EP300/GRB2/MAPK1/SMAD3/SRC/TP53
hsa04919	Thyroid hormone signaling pathway	2025-07-22	122/8848	1.14505e-08	3.18706e-07	1.18523e-07	1387/2033/2099/3065/5594/6714/7157	7	CREBBP/EP300/ESR1/HDAC1/MAPK1/SRC/TP53
hsa05220	Chronic myeloid leukemia	2025-06-22	77/8848	2.38099e-08	5.68037e-07	2.11246e-07	1026/2885/3065/5594/4088/7157	6	CDKN1A/GRB2/HDAC1/MAPK1/SMAD3/TP53
hsa05166	Human T-cell leukemia virus 1 infection	2025-08-22	223/8848	3.3885e-08	7.0735e-07	2.63055e-07	246184/1026/1387/2033/5594/4087/4088/7157	8	CDC26/CDKN1A/CREBBP/EP300/MAPK1/SMAD2/SMAD3/TP53
hsa05210	Colorectal cancer	2025-06-22	87/8848	4.99273e-08	9.26429e-07	3.44528e-07	1026/2885/5594/4087/4088/7157	6	CDKN1A/GRB2/MAPK1/SMAD2/SMAD3/TP53
hsa01522	Endocrine resistance	2025-06-22	99/8848	1.0873e-07	1.81579e-06	6.75272e-07	1026/2099/2885/5594/6714/7157	6	CDKN1A/ESR1/GRB2/MAPK1/SRC/TP53
hsa04350	TGF-beta signaling pathway	2025-06-22	108/8848	1.83089e-07	2.77962e-06	1.03371e-06	1387/2033/3065/5594/4087/4088	6	CREBBP/EP300/HDAC1/MAPK1/SMAD2/SMAD3
hsa05205	Proteoglycans in cancer	2025-07-22	204/8848	3.97289e-07	5.52893e-06	2.05614e-06	1026/2099/2885/5594/4087/6714/7157	7	CDKN1A/ESR1/GRB2/MAPK1/SMAD2/SRC/TP53
hsa04068	FoxO signaling pathway	2025-06-22	133/8848	6.30881e-07	7.58773e-06	2.82179e-06	1026/1387/2033/2885/5594/4088	6	CDKN1A/CREBBP/EP300/GRB2/MAPK1/SMAD3
hsa05211	Renal cell carcinoma	2025-05-22	70/8848	6.36097e-07	7.58773e-06	2.82179e-06	1026/1387/2033/2885/5594	5	CDKN1A/CREBBP/EP300/GRB2/MAPK1
hsa05212	Pancreatic cancer	2025-05-22	77/8848	1.02678e-06	1.14315e-05	4.25124e-06	1026/5594/4087/4088/7157	5	CDKN1A/MAPK1/SMAD2/SMAD3/TP53
hsa05226	Gastric cancer	2025-06-22	150/8848	1.28092e-06	1.33696e-05	4.972e-06	1026/2885/5594/4087/4088/7157	6	CDKN1A/GRB2/MAPK1/SMAD2/SMAD3/TP53
hsa05225	Hepatocellular carcinoma	2025-06-22	170/8848	2.66244e-06	2.53552e-05	9.42929e-06	1026/2885/5594/4087/4088/7157	6	CDKN1A/GRB2/MAPK1/SMAD2/SMAD3/TP53
hsa05219	Bladder cancer	2025-04-22	41/8848	2.7329e-06	2.53552e-05	9.42929e-06	1026/5594/6714/7157	4	CDKN1A/MAPK1/SRC/TP53
hsa05167	Kaposi sarcoma-associated herpesvirus infection	2025-06-22	196/8848	6.07545e-06	5.34e-05	1.98588e-05	1026/1387/2033/5594/6714/7157	6	CDKN1A/CREBBP/EP300/MAPK1/SRC/TP53
hsa05206	MicroRNAs in cancer	2025-07-22	312/8848	6.84701e-06	5.71725e-05	2.12618e-05	1026/1387/2033/2885/3065/5594/7157	7	CDKN1A/CREBBP/EP300/GRB2/HDAC1/MAPK1/TP53
hsa05165	Human papillomavirus infection	2025-07-22	333/8848	1.0508e-05	8.35633e-05	3.10762e-05	1026/1387/2033/2885/3065/5594/7157	7	CDKN1A/CREBBP/EP300/GRB2/HDAC1/MAPK1/TP53
hsa05213	Endometrial cancer	2025-04-22	59/8848	1.19267e-05	9.05346e-05	3.36687e-05	1026/2885/5594/7157	4	CDKN1A/GRB2/MAPK1/TP53
hsa04917	Prolactin signaling pathway	2025-04-22	71/8848	2.49682e-05	0.000178247	6.6288e-05	2099/2885/5594/6714	4	ESR1/GRB2/MAPK1/SRC
hsa05224	Breast cancer	2025-05-22	148/8848	2.56164e-05	0.000178247	6.6288e-05	1026/2099/2885/5594/7157	5	CDKN1A/ESR1/GRB2/MAPK1/TP53
hsa05223	Non-small cell lung cancer	2025-04-22	73/8848	2.78783e-05	0.000186227	6.92556e-05	1026/2885/5594/7157	4	CDKN1A/GRB2/MAPK1/TP53
hsa05214	Glioma	2025-04-22	76/8848	3.27007e-05	0.000210039	7.8111e-05	1026/2885/5594/7157	4	CDKN1A/GRB2/MAPK1/TP53
hsa04218	Cellular senescence	2025-05-22	157/8848	3.40495e-05	0.000210603	7.83206e-05	1026/5594/4087/4088/7157	5	CDKN1A/MAPK1/SMAD2/SMAD3/TP53
hsa05160	Hepatitis C	2025-05-22	159/8848	3.61868e-05	0.000215828	8.02639e-05	1026/2885/5594/7157/7532	5	CDKN1A/GRB2/MAPK1/TP53/YWHAG
hsa04012	ErbB signaling pathway	2025-04-22	86/8848	5.32491e-05	0.000306641	0.000114036	1026/2885/5594/6714	4	CDKN1A/GRB2/MAPK1/SRC
hsa04310	Wnt signaling pathway	2025-05-22	174/8848	5.57418e-05	0.000310296	0.000115395	1387/1457/2033/4088/7157	5	CREBBP/CSNK2A1/EP300/SMAD3/TP53
hsa05016	Huntington disease	2025-06-22	311/8848	8.32345e-05	0.000448392	0.000166752	1387/2033/3065/4700/9821/7157	6	CREBBP/EP300/HDAC1/NDUFA6/RB1CC1/TP53
hsa05216	Thyroid cancer	2025-03-22	37/8848	9.8153e-05	0.000512236	0.000190494	1026/5594/7157	3	CDKN1A/MAPK1/TP53
hsa04066	HIF-1 signaling pathway	2025-04-22	109/8848	0.000134358	0.000679932	0.000252858	1026/1387/2033/5594	4	CDKN1A/CREBBP/EP300/MAPK1
hsa05207	Chemical carcinogenesis - receptor activation	2025-05-22	215/8848	0.000151932	0.000746253	0.000277522	367/2099/2885/5594/6714	5	AR/ESR1/GRB2/MAPK1/SRC
hsa05163	Human cytomegalovirus infection	2025-05-22	226/8848	0.00019198	0.000916017	0.000340656	1026/2885/5594/6714/7157	5	CDKN1A/GRB2/MAPK1/SRC/TP53
hsa04071	Sphingolipid signaling pathway	2025-04-22	122/8848	0.000207669	0.000937317	0.000348577	79603/2534/5594/7157	4	CERS4/FYN/MAPK1/TP53
hsa04935	Growth hormone synthesis, secretion and action	2025-04-22	122/8848	0.000207669	0.000937317	0.000348577	1387/2033/2885/5594	4	CREBBP/EP300/GRB2/MAPK1
hsa04926	Relaxin signaling pathway	2025-04-22	130/8848	0.000265074	0.00116493	0.000433223	2885/5594/4087/6714	4	GRB2/MAPK1/SMAD2/SRC
hsa04114	Oocyte meiosis	2025-04-22	139/8848	0.00034244	0.00142969	0.000531684	367/246184/5594/7532	4	AR/CDC26/MAPK1/YWHAG
hsa04915	Estrogen signaling pathway	2025-04-22	139/8848	0.00034244	0.00142969	0.000531684	2099/2885/5594/6714	4	ESR1/GRB2/MAPK1/SRC
hsa04550	Signaling pathways regulating pluripotency of stem cells	2025-04-22	144/8848	0.000391821	0.00159595	0.000593515	2885/5594/4087/4088	4	GRB2/MAPK1/SMAD2/SMAD3
hsa04330	Notch signaling pathway	2025-03-22	62/8848	0.000458895	0.00182465	0.000678566	1387/2033/3065	3	CREBBP/EP300/HDAC1
hsa04720	Long-term potentiation	2025-03-22	67/8848	0.000576601	0.00223936	0.000832789	1387/2033/5594	3	CREBBP/EP300/MAPK1
hsa04664	Fc epsilon RI signaling pathway	2025-03-22	69/8848	0.000628604	0.00238584	0.000887264	2534/2885/5594	3	FYN/GRB2/MAPK1
hsa04630	JAK-STAT signaling pathway	2025-04-22	168/8848	0.00070219	0.00260591	0.000969104	1026/1387/2033/2885	4	CDKN1A/CREBBP/EP300/GRB2
hsa05218	Melanoma	2025-03-22	73/8848	0.000741414	0.00269166	0.00100099	1026/5594/7157	3	CDKN1A/MAPK1/TP53
hsa01524	Platinum drug resistance	2025-03-22	75/8848	0.000802351	0.00285091	0.00106022	1026/5594/7157	3	CDKN1A/MAPK1/TP53
hsa05152	Tuberculosis	2025-04-22	180/8848	0.000909558	0.0031645	0.00117684	1387/2033/5594/6714	4	CREBBP/EP300/MAPK1/SRC
hsa01521	EGFR tyrosine kinase inhibitor resistance	2025-03-22	80/8848	0.000968421	0.00330054	0.00122743	2885/5594/6714	3	GRB2/MAPK1/SRC
hsa03083	Polycomb repressive complex	2025-03-22	83/8848	0.00107778	0.0035998	0.00133872	1387/2033/3065	3	CREBBP/EP300/HDAC1
hsa04510	Focal adhesion	2025-04-22	203/8848	0.00142246	0.00465785	0.0017322	2534/2885/5594/6714	4	FYN/GRB2/MAPK1/SRC
hsa04540	Gap junction	2025-03-22	92/8848	0.00145189	0.00466282	0.00173404	2885/5594/6714	3	GRB2/MAPK1/SRC
hsa04912	GnRH signaling pathway	2025-03-22	93/8848	0.00149788	0.00471973	0.00175521	2885/5594/6714	3	GRB2/MAPK1/SRC
hsa04151	PI3K-Akt signaling pathway	2025-05-22	362/8848	0.00165023	0.0051035	0.00189793	1026/2885/5594/7157/7532	5	CDKN1A/GRB2/MAPK1/TP53/YWHAG
hsa04916	Melanogenesis	2025-03-22	101/8848	0.00189902	0.00566315	0.00210606	1387/2033/5594	3	CREBBP/EP300/MAPK1
hsa04933	AGE-RAGE signaling pathway in diabetic complications	2025-03-22	101/8848	0.00189902	0.00566315	0.00210606	5594/4087/4088	3	MAPK1/SMAD2/SMAD3
hsa05208	Chemical carcinogenesis - reactive oxygen species	2025-04-22	226/8848	0.00211085	0.0061112	0.00227268	2885/5594/4700/6714	4	GRB2/MAPK1/NDUFA6/SRC
hsa04137	Mitophagy - animal	2025-03-22	105/8848	0.00212245	0.0061112	0.00227268	1457/6714/7157	3	CSNK2A1/SRC/TP53
hsa04659	Th17 cell differentiation	2025-03-22	108/8848	0.00230036	0.00651118	0.00242143	5594/4087/4088	3	MAPK1/SMAD2/SMAD3
hsa04722	Neurotrophin signaling pathway	2025-03-22	120/8848	0.00310391	0.00863921	0.00321282	2885/5594/7157	3	GRB2/MAPK1/TP53
hsa04660	T cell receptor signaling pathway	2025-03-22	122/8848	0.00325258	0.0089046	0.00331151	2534/2885/5594	3	FYN/GRB2/MAPK1
hsa04611	Platelet activation	2025-03-22	126/8848	0.00356295	0.00959698	0.003569	2534/5594/6714	3	FYN/MAPK1/SRC
hsa04650	Natural killer cell mediated cytotoxicity	2025-03-22	135/8848	0.00432626	0.011468	0.00426482	2534/2885/5594	3	FYN/GRB2/MAPK1
hsa05020	Prion disease	2025-04-22	278/8848	0.00446053	0.0116392	0.00432848	1457/2534/5594/4700	4	CSNK2A1/FYN/MAPK1/NDUFA6
hsa04371	Apelin signaling pathway	2025-03-22	140/8848	0.0047902	0.0123071	0.00457687	5594/4087/4088	3	MAPK1/SMAD2/SMAD3
hsa04380	Osteoclast differentiation	2025-03-22	142/8848	0.00498392	0.0126108	0.00468981	2534/2885/5594	3	FYN/GRB2/MAPK1
hsa04072	Phospholipase D signaling pathway	2025-03-22	149/8848	0.00569921	0.0142055	0.00528285	2534/2885/5594	3	FYN/GRB2/MAPK1
hsa04921	Oxytocin signaling pathway	2025-03-22	154/8848	0.0062462	0.0153399	0.00570473	1026/5594/6714	3	CDKN1A/MAPK1/SRC
hsa04390	Hippo signaling pathway	2025-03-22	157/8848	0.00658904	0.0159474	0.00593064	4087/4088/7532	3	SMAD2/SMAD3/YWHAG
hsa05164	Influenza A	2025-03-22	172/8848	0.00847179	0.0202113	0.00751632	1387/2033/5594	3	CREBBP/EP300/MAPK1
hsa04370	VEGF signaling pathway	2025-02-22	60/8848	0.00957401	0.0225191	0.00837459	5594/6714	2	MAPK1/SRC
hsa04360	Axon guidance	2025-03-22	184/8848	0.0101853	0.0236242	0.00878556	2534/5594/6714	3	FYN/MAPK1/SRC
hsa05217	Basal cell carcinoma	2025-02-22	63/8848	0.0105165	0.0240582	0.00894696	1026/7157	2	CDKN1A/TP53
hsa05034	Alcoholism	2025-03-22	188/8848	0.0107983	0.0241358	0.00897583	2885/3065/5594	3	GRB2/HDAC1/MAPK1
hsa03250	Viral life cycle - HIV-1	2025-02-22	64/8848	0.0108395	0.0241358	0.00897583	1387/2033	2	CREBBP/EP300
hsa05321	Inflammatory bowel disease	2025-02-22	65/8848	0.0111668	0.0245098	0.0091149	4087/4088	2	SMAD2/SMAD3
hsa04613	Neutrophil extracellular trap formation	2025-03-22	192/8848	0.0114326	0.0245098	0.0091149	3065/5594/6714	3	HDAC1/MAPK1/SRC
hsa04062	Chemokine signaling pathway	2025-03-22	193/8848	0.0115945	0.0245098	0.0091149	2885/5594/6714	3	GRB2/MAPK1/SRC
hsa05202	Transcriptional misregulation in cancer	2025-03-22	193/8848	0.0115945	0.0245098	0.0091149	1026/3065/7157	3	CDKN1A/HDAC1/TP53
hsa05221	Acute myeloid leukemia	2025-02-22	68/8848	0.012175	0.0254153	0.00945163	2885/5594	2	GRB2/MAPK1
hsa05230	Central carbon metabolism in cancer	2025-02-22	71/8848	0.0132218	0.0267344	0.00994222	5594/7157	2	MAPK1/TP53
hsa05130	Pathogenic Escherichia coli infection	2025-03-22	203/8848	0.0132872	0.0267344	0.00994222	2534/5594/6714	3	FYN/MAPK1/SRC
hsa05169	Epstein-Barr virus infection	2025-03-22	203/8848	0.0132872	0.0267344	0.00994222	1026/3065/7157	3	CDKN1A/HDAC1/TP53
hsa05415	Diabetic cardiomyopathy	2025-03-22	205/8848	0.0136419	0.0271215	0.0100861	4700/4087/4088	3	NDUFA6/SMAD2/SMAD3
hsa05010	Alzheimer disease	2025-04-22	391/8848	0.0145937	0.0284999	0.0105988	1457/5594/4700/9821	4	CSNK2A1/MAPK1/NDUFA6/RB1CC1
hsa04115	p53 signaling pathway	2025-02-22	75/8848	0.0146766	0.0284999	0.0105988	1026/7157	2	CDKN1A/TP53
hsa05417	Lipid and atherosclerosis	2025-03-22	216/8848	0.0156906	0.0301187	0.0112008	5594/6714/7157	3	MAPK1/SRC/TP53
hsa04024	cAMP signaling pathway	2025-03-22	226/8848	0.0176973	0.0335847	0.0124897	1387/2033/5594	3	CREBBP/EP300/MAPK1
hsa04211	Longevity regulating pathway	2025-02-22	90/8848	0.0207121	0.0384325	0.0142926	9821/7157	2	RB1CC1/TP53
hsa05235	PD-L1 expression and PD-1 checkpoint pathway in cancer	2025-02-22	90/8848	0.0207121	0.0384325	0.0142926	1457/5594	2	CSNK2A1/MAPK1
hsa04662	B cell receptor signaling pathway	2025-02-22	91/8848	0.0211459	0.0388063	0.0144316	2885/5594	2	GRB2/MAPK1
hsa05222	Small cell lung cancer	2025-02-22	93/8848	0.022025	0.0399802	0.0148682	1026/7157	2	CDKN1A/TP53
hsa05131	Shigellosis	2025-03-22	249/8848	0.0228406	0.0410149	0.0152529	5594/6714/7157	3	MAPK1/SRC/TP53
hsa04144	Endocytosis	2025-03-22	252/8848	0.0235661	0.0418674	0.01557	4087/4088/6714	3	SMAD2/SMAD3/SRC
hsa05231	Choline metabolism in cancer	2025-02-22	99/8848	0.0247524	0.0435121	0.0161816	2885/5594	2	GRB2/MAPK1
hsa05142	Chagas disease	2025-02-22	103/8848	0.0266441	0.0463496	0.0172369	5594/4087	2	MAPK1/SMAD2
hsa04625	C-type lectin receptor signaling pathway	2025-02-22	105/8848	0.0276115	0.0475374	0.0176786	5594/6714	2	MAPK1/SRC
hsa04922	Glucagon signaling pathway	2025-02-22	107/8848	0.0285932	0.0487251	0.0181203	1387/2033	2	CREBBP/EP300
hsa05022	Pathways of neurodegeneration - multiple diseases	2025-04-22	483/8848	0.0293051	0.0494339	0.0183838	1457/5594/4700/9821	4	CSNK2A1/MAPK1/NDUFA6/RB1CC1

## Sheet: Sheet4
Gene_Set_ID	Ensembl_Gene_ID	Entrez_Gene_ID	Gene_Symbol	Synonyms	Gene_Function	Gene_Description_NCBI	Database	Ontology	Path_ID	Path_Description	Gene_Ratio	Bg_Ratio	p_value	p_adjust	q_value	Count	Possible_Long-COVID_Symptoms
1	ENSG00000158825	978	CDA	CDD	Cytidine Deaminase	Encodes a deaminase enzyme crucial for pyrimidine salvage and nucleotide pool balance, with implications in leukemia treatment response	GO	BP	GO:0006216	Cytidine Breakdown	2025-01-06	12/18614	0.0039	0.0388	0.0179	1	Fatigue and muscle weakness due to impaired energy metabolism
1	ENSG00000158825	978	CDA	CDD	Cytidine Deaminase	Encodes a deaminase enzyme crucial for pyrimidine salvage and nucleotide pool balance, with implications in leukemia treatment response	GO	MF	GO:0004126	Cytidine Deaminase Activity	2025-01-06	12/18369	0.0039	0.0093	0.0018	1	Dysfunctional cytidine deamination, affected RNA integrity and immune system function
1	ENSG00000158825	978	CDA	CDD	Cytidine Deaminase	Encodes a deaminase enzyme crucial for pyrimidine salvage and nucleotide pool balance, with implications in leukemia treatment response	GO	BP	GO:0009972	Cytidine Deamination	2025-01-06	12/18614	0.0039	0.0388	0.0179	1	Cognitive impairments and mood fluctuations from altered neurotransmitter levels
1	ENSG00000158825	978	CDA	CDD	Cytidine Deaminase	Encodes a deaminase enzyme crucial for pyrimidine salvage and nucleotide pool balance, with implications in leukemia treatment response	GO	BP	GO:0046087	Cytidine Metabolism	2025-01-06	12/18614	0.0039	0.0388	0.0179	1	Digestive issues and malabsorption symptoms from disrupted glycosyl compound processing
1	ENSG00000158825	978	CDA	CDD	Cytidine Deaminase	Encodes a deaminase enzyme crucial for pyrimidine salvage and nucleotide pool balance, with implications in leukemia treatment response	GO	BP	GO:1901658	Glycosyl Compound Breakdown	2025-01-06	34/18614	0.0109	0.0388	0.0179	1	Increased susceptibility to infections due to compromised nucleotide salvage pathways
1	ENSG00000158825	978	CDA	CDD	Cytidine Deaminase	Encodes a deaminase enzyme crucial for pyrimidine salvage and nucleotide pool balance, with implications in leukemia treatment response	GO	BP	GO:0043094	Metabolic Compound Salvage	2025-01-06	30/18614	0.0096	0.0388	0.0179	1	DNA repair issues and increased risk of mutations from nucleobase metabolism dysregulation
1	ENSG00000158825	978	CDA	CDD	Cytidine Deaminase	Encodes a deaminase enzyme crucial for pyrimidine salvage and nucleotide pool balance, with implications in leukemia treatment response	GO	BP	GO:0009112	Nucleobase Metabolism	2025-01-06	34/18614	0.0109	0.0388	0.0179	1	Potential toxicity and cellular stress from inefficient nucleobase and nucleoside breakdown
1	ENSG00000158825	978	CDA	CDD	Cytidine Deaminase	Encodes a deaminase enzyme crucial for pyrimidine salvage and nucleotide pool balance, with implications in leukemia treatment response	GO	BP	GO:0034656	Nucleobase Molecule Breakdown	2025-01-06	30/18614	0.0096	0.0388	0.0179	1	Altered immune response and inflammation from nucleotide metabolism dysregulation
1	ENSG00000158825	978	CDA	CDD	Cytidine Deaminase	Encodes a deaminase enzyme crucial for pyrimidine salvage and nucleotide pool balance, with implications in leukemia treatment response	GO	BP	GO:0009164	Nucleoside Breakdown	2025-01-06	25/18614	0.008	0.0388	0.0179	1	Chronic pain and joint discomfort related to metabolic disturbances
1	ENSG00000158825	978	CDA	CDD	Cytidine Deaminase	Encodes a deaminase enzyme crucial for pyrimidine salvage and nucleotide pool balance, with implications in leukemia treatment response	GO	BP	GO:0045980	Nucleotide Metabolism Negative Regulation	2025-01-06	25/18614	0.008	0.0388	0.0179	1	Impaired cellular growth and repair mechanisms from nucleotide salvage dysregulation
1	ENSG00000158825	978	CDA	CDD	Cytidine Deaminase	Encodes a deaminase enzyme crucial for pyrimidine salvage and nucleotide pool balance, with implications in leukemia treatment response	GO	BP	GO:0043173	Nucleotide Salvage	2025-01-06	18/18614	0.0058	0.0388	0.0179	1	Energy balance issues and metabolic syndrome from disturbed nucleotide metabolism
1	ENSG00000158825	978	CDA	CDD	Cytidine Deaminase	Encodes a deaminase enzyme crucial for pyrimidine salvage and nucleotide pool balance, with implications in leukemia treatment response	GO	BP	GO:0009124	Nucleotide Synthesis	2025-01-06	42/18614	0.0135	0.0415	0.0192	1	Dysregulation of overall nucleotide synthesis, impacted energy homeostasis and cellular repair processes
1	ENSG00000158825	978	CDA	CDD	Cytidine Deaminase	Encodes a deaminase enzyme crucial for pyrimidine salvage and nucleotide pool balance, with implications in leukemia treatment response	GO	BP	GO:0072529	Pyrimidine Compound Breakdown	2025-01-06	38/18614	0.0122	0.0397	0.0183	1	Impaired breakdown of pyrimidine compounds, toxic metabolite accumulation and cellular damage
1	ENSG00000158825	978	CDA	CDD	Cytidine Deaminase	Encodes a deaminase enzyme crucial for pyrimidine salvage and nucleotide pool balance, with implications in leukemia treatment response	GO	BP	GO:0072528	Pyrimidine Compound Synthesis	2025-01-06	37/18614	0.0119	0.0397	0.0183	1	Disruption in the synthesis of pyrimidine compounds, affected DNA and RNA synthesis and cellular replication
1	ENSG00000158825	978	CDA	CDD	Cytidine Deaminase	Encodes a deaminase enzyme crucial for pyrimidine salvage and nucleotide pool balance, with implications in leukemia treatment response	GO	BP	GO:0006206	Pyrimidine Nucleobase Metabolism	2025-01-06	15/18614	0.0048	0.0388	0.0179	1	Fatigue and muscle weakness due to impaired energy metabolism
1	ENSG00000158825	978	CDA	CDD	Cytidine Deaminase	Encodes a deaminase enzyme crucial for pyrimidine salvage and nucleotide pool balance, with implications in leukemia treatment response	GO	BP	GO:0046135	Pyrimidine Nucleoside Breakdown	2025-01-06	16/18614	0.0051	0.0388	0.0179	1	Cognitive impairments and mood fluctuations from altered neurotransmitter levels
1	ENSG00000158825	978	CDA	CDD	Cytidine Deaminase	Encodes a deaminase enzyme crucial for pyrimidine salvage and nucleotide pool balance, with implications in leukemia treatment response	GO	BP	GO:0006213	Pyrimidine Nucleoside Metabolism	2025-01-06	24/18614	0.0077	0.0388	0.0179	1	Digestive issues and malabsorption symptoms from disrupted glycosyl compound processing
1	ENSG00000158825	978	CDA	CDD	Cytidine Deaminase	Encodes a deaminase enzyme crucial for pyrimidine salvage and nucleotide pool balance, with implications in leukemia treatment response	GO	BP	GO:0006220	Pyrimidine Nucleotide Metabolism	2025-01-06	53/18614	0.017	0.0496	0.0229	1	Altered pyrimidine nucleotide metabolism, imbalances that affect RNA and DNA synthesis and repair
1	ENSG00000158825	978	CDA	CDD	Cytidine Deaminase	Encodes a deaminase enzyme crucial for pyrimidine salvage and nucleotide pool balance, with implications in leukemia treatment response	GO	BP	GO:0009129	Pyrimidine Nucleotide Metabolism	2025-01-06	21/18614	0.0068	0.0388	0.0179	1	Increased susceptibility to infections due to compromised nucleotide salvage pathways
1	ENSG00000158825	978	CDA	CDD	Cytidine Deaminase	Encodes a deaminase enzyme crucial for pyrimidine salvage and nucleotide pool balance, with implications in leukemia treatment response	GO	BP	GO:0006221	Pyrimidine Nucleotide Synthesis	2025-01-06	32/18614	0.0103	0.0388	0.0179	1	DNA repair issues and increased risk of mutations from nucleobase metabolism dysregulation
1	ENSG00000158825	978	CDA	CDD	Cytidine Deaminase	Encodes a deaminase enzyme crucial for pyrimidine salvage and nucleotide pool balance, with implications in leukemia treatment response	GO	BP	GO:0009130	Pyrimidine Nucleotide Synthesis	2025-01-06	15/18614	0.0048	0.0388	0.0179	1	Potential toxicity and cellular stress from inefficient nucleobase and nucleoside breakdown
1	ENSG00000158825	978	CDA	CDD	Cytidine Deaminase	Encodes a deaminase enzyme crucial for pyrimidine salvage and nucleotide pool balance, with implications in leukemia treatment response	GO	BP	GO:0046133	Pyrimidine Ribonucleoside Breakdown	2025-01-06	14/18614	0.0045	0.0388	0.0179	1	Altered immune response and inflammation from nucleotide metabolism dysregulation
1	ENSG00000158825	978	CDA	CDD	Cytidine Deaminase	Encodes a deaminase enzyme crucial for pyrimidine salvage and nucleotide pool balance, with implications in leukemia treatment response	GO	BP	GO:0046131	Pyrimidine Ribonucleoside Metabolism	2025-01-06	14/18614	0.0045	0.0388	0.0179	1	Chronic pain and joint discomfort related to metabolic disturbances
1	ENSG00000158825	978	CDA	CDD	Cytidine Deaminase	Encodes a deaminase enzyme crucial for pyrimidine salvage and nucleotide pool balance, with implications in leukemia treatment response	GO	BP	GO:0009218	Pyrimidine Ribonucleotide Metabolism	2025-01-06	31/18614	0.01	0.0388	0.0179	1	Impaired cellular growth and repair mechanisms from nucleotide salvage dysregulation
1	ENSG00000158825	978	CDA	CDD	Cytidine Deaminase	Encodes a deaminase enzyme crucial for pyrimidine salvage and nucleotide pool balance, with implications in leukemia treatment response	GO	BP	GO:0009173	Pyrimidine Ribonucleotide Metabolism	2025-01-06	15/18614	0.0048	0.0388	0.0179	1	Energy balance issues and metabolic syndrome from disturbed nucleotide metabolism
1	ENSG00000158825	978	CDA	CDD	Cytidine Deaminase	Encodes a deaminase enzyme crucial for pyrimidine salvage and nucleotide pool balance, with implications in leukemia treatment response	GO	BP	GO:0009220	Pyrimidine Ribonucleotide Synthesis	2025-01-06	23/18614	0.0074	0.0388	0.0179	1	Impaired DNA and RNA synthesis, reduced cellular repair and regeneration capabilities
1	ENSG00000158825	978	CDA	CDD	Cytidine Deaminase	Encodes a deaminase enzyme crucial for pyrimidine salvage and nucleotide pool balance, with implications in leukemia treatment response	GO	BP	GO:0009174	Pyrimidine Ribonucleotide Synthesis	2025-01-06	11/18614	0.0035	0.0388	0.0179	1	Altered cellular energy and protein synthesis, fatigue and muscle weakness
1	ENSG00000158825	978	CDA	CDD	Cytidine Deaminase	Encodes a deaminase enzyme crucial for pyrimidine salvage and nucleotide pool balance, with implications in leukemia treatment response	GO	BP	GO:0042454	Ribonucleoside Breakdown	2025-01-06	20/18614	0.0064	0.0388	0.0179	1	Dysregulation in cellular metabolism, affected immune response and persistent inflammation
1	ENSG00000158825	978	CDA	CDD	Cytidine Deaminase	Encodes a deaminase enzyme crucial for pyrimidine salvage and nucleotide pool balance, with implications in leukemia treatment response	GO	BP	GO:0009119	Ribonucleoside Metabolism	2025-01-06	35/18614	0.0112	0.0388	0.0179	1	Imbalance in nucleotide pools, genomic instability and affected cellular stress responses
1	ENSG00000158825	978	CDA	CDD	Cytidine Deaminase	Encodes a deaminase enzyme crucial for pyrimidine salvage and nucleotide pool balance, with implications in leukemia treatment response	GO	BP	GO:0009156	Ribonucleotide Synthesis	2025-01-06	34/18614	0.0109	0.0388	0.0179	1	Compromised synthesis of critical cellular components, impaired cell function and delayed recovery from infection
1	ENSG00000158825	978	CDA	CDD	Cytidine Deaminase	Encodes a deaminase enzyme crucial for pyrimidine salvage and nucleotide pool balance, with implications in leukemia treatment response	GO	CC	GO:1904724	Tertiary Granule Lumen	2025-01-05	55/19518	0.014	0.0455	0.0184	1	Changes in the chemical composition within tertiary granule lumens, affected neutrophil function and chronic inflammation
1	ENSG00000158825	978	CDA	CDD	Cytidine Deaminase	Encodes a deaminase enzyme crucial for pyrimidine salvage and nucleotide pool balance, with implications in leukemia treatment response	GO	BP	GO:0046049	UMP Metabolism	2025-01-06	14/18614	0.0045	0.0388	0.0179	1	Dysfunction in UMP metabolism, affected RNA synthesis and impacted cellular energy levels
1	ENSG00000158825	978	CDA	CDD	Cytidine Deaminase	Encodes a deaminase enzyme crucial for pyrimidine salvage and nucleotide pool balance, with implications in leukemia treatment response	GO	BP	GO:0006222	UMP Synthesis	2025-01-06	10/18614	0.0032	0.0388	0.0179	1	Altered synthesis pathways, deficiencies in nucleotide availability and affected DNA repair mechanisms
2	ENSG00000026950	11119	BTN3A1	BT3.1, BTF5, BTN3.1, CD277	Butyrophilin Subfamily 3 Member A1	Associated with the MHC complex, encode membrane proteins featuring extracellular Ig domains and a B30.2 domain. They include single-copy BTN1A1 and duplicated BTN2 and BTN3 genes within the MHC class I region	GO	BP	GO:0050798	T Cell Proliferation	2025-01-06	48/18614	0.0154	0.0461	0.0213	1	Impaired T cell proliferation, weakened immune response and increased susceptibility to prolonged or recurrent infections
3	ENSG00000065457	23536	ADAT1	HADAT1	Adenosine Deaminase tRNA Specific 1	Belongs to the ADAR family, involved in pre-mRNA editing via adenosine modification. It encodes tRNA-specific adenosine deaminase 1, which converts adenosine 37 to inosine in eukaryotic tRNA. Multiple transcript variants exist.	GO	MF	GO:0004000	Adenosine Deaminase Activity	2025-01-06	13/18369	0.0042	0.0093	0.0018	1	Dysregulation in adenosine deaminase activity, affected purine metabolism and immune system abnormalities and inflammatory responses
4	ENSG00000090661	79603	CERS4	LASS4, Trh1	Ceramide Synthase 4	Facilitates sphingosine N-acyltransferase activity and is involved in ceramide synthesis, localized to and active within the endoplasmic reticulum membrane.	GO	MF	GO:0016410	N-Acyltransferase Activity	2025-01-06	93/18369	0.03	0.0367	0.007	1	Altered N-acyltransferase activity, impacted lipid metabolism and signaling pathways, metabolic disturbances and cellular dysfunction
5	ENSG00000176386	246184	CDC26	ANAPC12, APC12, C9orf17	Cell Division Cycle 26	Encodes a protein akin to yeast Cdc26, part of the anaphase-promoting complex (APC) involved in cell cycle regulation. The APC, a conserved protein group, acts as a ubiquitin-protein ligase, managing the proteolysis of cell cycle proteins.	GO	CC	GO:0005680	Anaphase-Promoting Complex	2025-01-05	21/19518	0.0054	0.0349	0.0141	1	Dysfunction in the Anaphase-Promoting Complex, errors in chromosome segregation and cell division, cellular aging and senescence
5	ENSG00000176386	246184	CDC26	ANAPC12, APC12, C9orf17	Cell Division Cycle 26	Encodes a protein akin to yeast Cdc26, part of the anaphase-promoting complex (APC) involved in cell cycle regulation. The APC, a conserved protein group, acts as a ubiquitin-protein ligase, managing the proteolysis of cell cycle proteins.	GO	BP	GO:0031145	APC-Dependent Catabolism	2025-01-06	24/18614	0.0077	0.0388	0.0179	1	Disruption in APC-dependent catabolism, affected cell cycle regulation and abnormal cell proliferation or apoptosis
5	ENSG00000176386	246184	CDC26	ANAPC12, APC12, C9orf17	Cell Division Cycle 26	Encodes a protein akin to yeast Cdc26, part of the anaphase-promoting complex (APC) involved in cell cycle regulation. The APC, a conserved protein group, acts as a ubiquitin-protein ligase, managing the proteolysis of cell cycle proteins.	GO	BP	GO:0070979	K11-Linked Ubiquitination	2025-01-06	30/18614	0.0096	0.0388	0.0179	1	Impaired K11-linked ubiquitination, affected protein degradation pathways, accumulation of damaged proteins and cellular stress
5	ENSG00000176386	246184	CDC26	ANAPC12, APC12, C9orf17	Cell Division Cycle 26	Encodes a protein akin to yeast Cdc26, part of the anaphase-promoting complex (APC) involved in cell cycle regulation. The APC, a conserved protein group, acts as a ubiquitin-protein ligase, managing the proteolysis of cell cycle proteins.	GO	CC	GO:0000152	Nuclear Ubiquitin Ligase Complex	2025-01-05	44/19518	0.0112	0.0455	0.0184	1	Altered function of nuclear ubiquitin ligase complex, impacted DNA repair processes and genomic instability and increased risk of cellular malfunction
6	ENSG00000183336	552900	BOLA2	BOLA2A, BOLA2B, My016	BolA Family Member 2	Encodes a protein implicated in iron maturation, part of a conserved family. It undergoes alternative splicing, producing variants, some of which may form fusion proteins with SMG1 kinase. It's associated with pseudogenes on multiple chromosomes and has a readthrough locus.	GO	MF	GO:0051537	2Fe-2S Cluster Binding	2025-01-06	25/18369	0.0081	0.0149	0.0029	1	Deficiency in 2Fe-2S cluster binding, electron transport, energy metabolism impact, contributing to fatigue, muscle weakness
6	ENSG00000183336	552900	BOLA2	BOLA2A, BOLA2B, My016	BolA Family Member 2	Encodes a protein implicated in iron maturation, part of a conserved family. It undergoes alternative splicing, producing variants, some of which may form fusion proteins with SMG1 kinase. It's associated with pseudogenes on multiple chromosomes and has a readthrough locus.	GO	BP	GO:0045454	Cell Redox Homeostasis	2025-01-06	40/18614	0.0128	0.0406	0.0188	1	Altered Cell Redox Homeostasis, antioxidant defense imbalance, increased oxidative stress, inflammation, tissue damage
6	ENSG00000183336	552900	BOLA2	BOLA2A, BOLA2B, My016	BolA Family Member 2	Encodes a protein implicated in iron maturation, part of a conserved family. It undergoes alternative splicing, producing variants, some of which may form fusion proteins with SMG1 kinase. It's associated with pseudogenes on multiple chromosomes and has a readthrough locus.	GO	BP	GO:0016226	Iron-Sulfur Cluster Assembly	2025-01-06	30/18614	0.0096	0.0388	0.0179	1	Dysregulation in Iron-Sulfur Cluster Assembly, enzyme impact critical for DNA repair, replication, cellular respiration, oxidative stress, cellular damage increase
6	ENSG00000183336	552900	BOLA2	BOLA2A, BOLA2B, My016	BolA Family Member 2	Encodes a protein implicated in iron maturation, part of a conserved family. It undergoes alternative splicing, producing variants, some of which may form fusion proteins with SMG1 kinase. It's associated with pseudogenes on multiple chromosomes and has a readthrough locus.	GO	BP	GO:0044571	Iron-Sulfur Cluster Assembly	2025-01-05	11/18614	0.0035	0.0388	0.0179	1	Dysregulation in Iron-Sulfur Cluster Assembly, enzyme impact for DNA repair, replication, cellular respiration, oxidative stress, cellular damage increase
6	ENSG00000183336	552900	BOLA2	BOLA2A, BOLA2B, My016	BolA Family Member 2	Encodes a protein implicated in iron maturation, part of a conserved family. It undergoes alternative splicing, producing variants, some of which may form fusion proteins with SMG1 kinase. It's associated with pseudogenes on multiple chromosomes and has a readthrough locus.	GO	CC	GO:1990229	Iron-Sulfur Cluster Assembly complex	2025-01-06	12/19518	0.0031	0.0349	0.0141	1	Impairments in Iron-Sulfur Cluster Assembly complex, electron transport, mitochondrial function disruptions, energy metabolism issues, chronic fatigue
6	ENSG00000183336	552900	BOLA2	BOLA2A, BOLA2B, My016	BolA Family Member 2	Encodes a protein implicated in iron maturation, part of a conserved family. It undergoes alternative splicing, producing variants, some of which may form fusion proteins with SMG1 kinase. It's associated with pseudogenes on multiple chromosomes and has a readthrough locus.	GO	MF	GO:0051536	Iron-Sulfur Cluster Binding	2025-01-06	69/18369	0.0223	0.0307	0.0059	1	Impaired iron-sulfur cluster binding, enzymatic function disruptions, cellular respiration, metabolism impact
6	ENSG00000183336	552900	BOLA2	BOLA2A, BOLA2B, My016	BolA Family Member 2	Encodes a protein implicated in iron maturation, part of a conserved family. It undergoes alternative splicing, producing variants, some of which may form fusion proteins with SMG1 kinase. It's associated with pseudogenes on multiple chromosomes and has a readthrough locus.	GO	MF	GO:0051540	Metal Cluster Binding	2025-01-06	69/18369	0.0223	0.0307	0.0059	1	Dysfunction in metal cluster binding, affecting metabolic, signaling pathways, oxidative stress, impaired cellular function
6	ENSG00000183336	552900	BOLA2	BOLA2A, BOLA2B, My016	BolA Family Member 2	Encodes a protein implicated in iron maturation, part of a conserved family. It undergoes alternative splicing, producing variants, some of which may form fusion proteins with SMG1 kinase. It's associated with pseudogenes on multiple chromosomes and has a readthrough locus.	GO	BP	GO:0031163	Metallo-Sulfur Cluster Assembly	2025-01-06	30/18614	0.0096	0.0388	0.0179	1	Defects in Metallo-Sulfur Cluster Assembly, metabolic enzymes, protein function impact, altered metabolic processes, energy production issues
6	ENSG00000183336	552900	BOLA2	BOLA2A, BOLA2B, My016	BolA Family Member 2	Encodes a protein implicated in iron maturation, part of a conserved family. It undergoes alternative splicing, producing variants, some of which may form fusion proteins with SMG1 kinase. It's associated with pseudogenes on multiple chromosomes and has a readthrough locus.	GO	BP	GO:0097428	Protein Iron-Sulfur Cluster Maturation	2025-01-06	16/18614	0.0051	0.0388	0.0179	1	Disruption in Protein Iron-Sulfur Cluster Maturation, critical cellular process protein functionality impact, impaired cellular repair, increased cell damage susceptibility
7	ENSG00000065457/ENSG00000158825	23536/978	ADAT1/CDA	HADAT1/CDD	Adenosine Deaminase tRNA Specific 1/Cytidine Deaminase	Encodes tRNA-specific adenosine deaminase 1, which converts adenosine to inosine in eukaryotic tRNA, affecting pre-mRNA editing. It has multiple transcript variants./Encodes a deaminase enzyme crucial for pyrimidine salvage and nucleotide pool balance, with implications in leukemia treatment response	GO	MF	GO:0016810	C-N Bond Hydrolase Activity	2025-01-06	131/18369	0.0007	0.0027	0.0005	2	Altered C-N Bond Hydrolase Activity, biomolecule breakdown, synthesis impact, amino acid metabolism, protein synthesis disturbances, muscle weakness, repair issues
7	ENSG00000065457/ENSG00000158825	23536/978	ADAT1/CDA	HADAT1/CDD	Adenosine Deaminase tRNA Specific 1/Cytidine Deaminase	Encodes tRNA-specific adenosine deaminase 1, which converts adenosine to inosine in eukaryotic tRNA, affecting pre-mRNA editing. It has multiple transcript variants./Encodes a deaminase enzyme crucial for pyrimidine salvage and nucleotide pool balance, with implications in leukemia treatment response	GO	MF	GO:0016814	Cyclic Amidines Hydrolase Activity	2025-01-06	35/18369	0.0001	0.0003	0.0001	2	Dysfunction in Cyclic Amidines Hydrolase Activity, certain biomolecule metabolism impact, metabolic imbalances, nucleotide metabolism disturbances
7	ENSG00000065457/ENSG00000158825	23536/978	ADAT1/CDA	HADAT1/CDD	Adenosine Deaminase tRNA Specific 1/Cytidine Deaminase	Encodes tRNA-specific adenosine deaminase 1, which converts adenosine to inosine in eukaryotic tRNA, affecting pre-mRNA editing. It has multiple transcript variants./Encodes a deaminase enzyme crucial for pyrimidine salvage and nucleotide pool balance, with implications in leukemia treatment response	GO	MF	GO:0019239	Deaminase Activity	2025-02-06	32/18369	0	0.0003	0.0001	2	Impairments in Deaminase Activity, nucleotide metabolism disturbances, RNA, DNA metabolism disturbances, impaired immune function, cellular repair

## Sheet: Sheet5
GENE	ONTOLOGY	ID	Description	GeneRatio	BgRatio	pvalue	p.adjust	qvalue	geneID	Count	gene_names
AR	BP	GO:0030518	intracellular steroid hormone receptor signaling pathway	2025-05-29	115/18614	8.7e-07	9.37e-05	4.98e-05	367/2033/2099/3065/6714	5	AR/EP300/ESR1/HDAC1/SRC
AR	BP	GO:2001233	regulation of apoptotic signaling pathway	2025-07-29	381/18614	1.51e-06	0.000152	8.09e-05	367/1457/1984/3065/9821/6714/7157	7	AR/CSNK2A1/EIF5A/HDAC1/RB1CC1/SRC/TP53
AR	BP	GO:0043401	steroid hormone mediated signaling pathway	2025-05-29	135/18614	1.92e-06	0.000181	9.62e-05	367/2033/2099/3065/6714	5	AR/EP300/ESR1/HDAC1/SRC
AR	BP	GO:0061180	mammary gland epithelium development	2025-04-29	68/18614	3.61e-06	0.000292	0.000155	367/2099/5594/6714	4	AR/ESR1/MAPK1/SRC
AR	BP	GO:1902893	regulation of miRNA transcription	2025-04-29	68/18614	3.61e-06	0.000292	0.000155	367/2099/4088/7157	4	AR/ESR1/SMAD3/TP53
AR	BP	GO:0061614	miRNA transcription	2025-04-29	69/18614	3.83e-06	0.000292	0.000155	367/2099/4088/7157	4	AR/ESR1/SMAD3/TP53
AR	BP	GO:0048732	gland development	2025-07-29	441/18614	3.97e-06	0.000292	0.000155	367/2099/5594/9821/4087/4088/6714	7	AR/ESR1/MAPK1/RB1CC1/SMAD2/SMAD3/SRC
AR	BP	GO:0033143	regulation of intracellular steroid hormone receptor signaling pathway	2025-04-29	72/18614	4.54e-06	0.000319	0.00017	367/2033/3065/6714	4	AR/EP300/HDAC1/SRC
AR	BP	GO:0060444	branching involved in mammary gland duct morphogenesis	2025-03-29	22/18614	5.13e-06	0.000346	0.000184	367/2099/6714	3	AR/ESR1/SRC
AR	BP	GO:2000628	regulation of miRNA metabolic process	2025-04-29	81/18614	7.27e-06	0.000405	0.000215	367/2099/4088/7157	4	AR/ESR1/SMAD3/TP53
AR	BP	GO:0009755	hormone-mediated signaling pathway	2025-05-29	192/18614	1.08e-05	0.000497	0.000264	367/2033/2099/3065/6714	5	AR/EP300/ESR1/HDAC1/SRC
AR	BP	GO:0060603	mammary gland duct morphogenesis	2025-03-29	30/18614	1.34e-05	0.000571	0.000303	367/2099/6714	3	AR/ESR1/SRC
AR	BP	GO:0010586	miRNA metabolic process	2025-04-29	97/18614	1.49e-05	0.000617	0.000328	367/2099/4088/7157	4	AR/ESR1/SMAD3/TP53
AR	BP	GO:0071383	cellular response to steroid hormone stimulus	2025-05-29	209/18614	1.62e-05	0.000639	0.00034	367/2033/2099/3065/6714	5	AR/EP300/ESR1/HDAC1/SRC
AR	BP	GO:2001234	negative regulation of apoptotic signaling pathway	2025-05-29	233/18614	2.74e-05	0.000982	0.000522	367/1457/3065/9821/6714	5	AR/CSNK2A1/HDAC1/RB1CC1/SRC
AR	BP	GO:0001701	in utero embryonic development	2025-06-29	398/18614	2.88e-05	0.00101216	0.000538	367/2885/5594/4087/4088/7157	6	AR/GRB2/MAPK1/SMAD2/SMAD3/TP53
AR	BP	GO:0060443	mammary gland morphogenesis	2025-03-29	45/18614	4.62e-05	0.00149215	0.000793	367/2099/6714	3	AR/ESR1/SRC
AR	BP	GO:0030521	androgen receptor signaling pathway	2025-03-29	47/18614	5.26e-05	0.00160521	0.000853	367/2033/3065	3	AR/EP300/HDAC1
AR	BP	GO:0030879	mammary gland development	2025-04-29	136/18614	5.62e-05	0.00165094	0.000878	367/2099/5594/6714	4	AR/ESR1/MAPK1/SRC
AR	BP	GO:0048009	insulin-like growth factor receptor signaling pathway	2025-03-29	50/18614	6.34e-05	0.00183061	0.000973	367/2885/5594	3	AR/GRB2/MAPK1
AR	BP	GO:1902895	positive regulation of miRNA transcription	2025-03-29	51/18614	6.73e-05	0.0019089	0.00101463	367/4088/7157	3	AR/SMAD3/TP53
AR	BP	GO:0030520	intracellular estrogen receptor signaling pathway	2025-03-29	54/18614	7.99e-05	0.00221531	0.0011775	367/2099/6714	3	AR/ESR1/SRC
AR	BP	GO:0030522	intracellular receptor signaling pathway	2025-05-29	299/18614	8.95e-05	0.00233643	0.00124188	367/2033/2099/3065/6714	5	AR/EP300/ESR1/HDAC1/SRC
AR	BP	GO:2000630	positive regulation of miRNA metabolic process	2025-03-29	60/18614	0.00011	0.00256692	0.00136439	367/4088/7157	3	AR/SMAD3/TP53
AR	BP	GO:0060736	prostate gland growth	2029-02-01	11/18614	0.000128	0.00290847	0.00154593	367/2099	2	AR/ESR1
AR	BP	GO:0048545	response to steroid hormone	2025-05-29	339/18614	0.000161	0.00325701	0.00173119	367/2033/2099/3065/6714	5	AR/EP300/ESR1/HDAC1/SRC
AR	BP	GO:0043627	response to estrogen	2025-03-29	70/18614	0.000174	0.00341922	0.00181741	367/2033/2099	3	AR/EP300/ESR1
AR	BP	GO:0061138	morphogenesis of a branching epithelium	2025-04-29	188/18614	0.000196	0.00369125	0.001962	367/2099/2885/6714	4	AR/ESR1/GRB2/SRC
AR	BP	GO:0001763	morphogenesis of a branching structure	2025-04-29	203/18614	0.000263	0.00443392	0.00235675	367/2099/2885/6714	4	AR/ESR1/GRB2/SRC
AR	BP	GO:2000241	regulation of reproductive process	2025-04-29	206/18614	0.000279	0.0045931	0.00244136	367/246184/2099/6714	4	AR/CDC26/ESR1/SRC
AR	BP	GO:0071391	cellular response to estrogen stimulus	2029-02-01	18/18614	0.000353	0.00514032	0.00273222	367/2099	2	AR/ESR1
AR	BP	GO:0097191	extrinsic apoptotic signaling pathway	2025-04-29	227/18614	0.000403	0.00560905	0.00298136	367/9821/4088/6714	4	AR/RB1CC1/SMAD3/SRC
AR	BP	GO:0060749	mammary gland alveolus development	2029-02-01	20/18614	0.000438	0.00589325	0.00313242	367/2099	2	AR/ESR1
AR	BP	GO:0061377	mammary gland lobule development	2029-02-01	20/18614	0.000438	0.00589325	0.00313242	367/2099	2	AR/ESR1
AR	BP	GO:0003002	regionalization	2025-05-29	422/18614	0.000443	0.00591931	0.00314627	367/2033/4087/4088/7157	5	AR/EP300/SMAD2/SMAD3/TP53
AR	BP	GO:2001237	negative regulation of extrinsic apoptotic signaling pathway	2025-03-29	99/18614	0.000482	0.00623498	0.00331406	367/9821/6714	3	AR/RB1CC1/SRC
AR	BP	GO:0042659	regulation of cell fate specification	2029-02-01	25/18614	0.000688	0.0078256	0.00415952	367/3065	2	AR/HDAC1
AR	BP	GO:0007389	pattern specification process	2025-05-29	467/18614	0.000702	0.00793607	0.00421824	367/2033/4087/4088/7157	5	AR/EP300/SMAD2/SMAD3/TP53
AR	BP	GO:0060740	prostate gland epithelium morphogenesis	2029-02-01	26/18614	0.000744	0.00812619	0.00431929	367/2099	2	AR/ESR1
AR	BP	GO:0051091	positive regulation of DNA-binding transcription factor activity	2025-04-29	271/18614	0.000783	0.00844063	0.00448642	367/2033/2099/4088	4	AR/EP300/ESR1/SMAD3
AR	BP	GO:0060512	prostate gland morphogenesis	2029-02-01	28/18614	0.000864	0.0089494	0.00475685	367/2099	2	AR/ESR1
AR	BP	GO:0045165	cell fate commitment	2025-04-29	281/18614	0.000897	0.00907924	0.00482586	367/3065/4087/7157	4	AR/HDAC1/SMAD2/TP53
AR	BP	GO:0022612	gland morphogenesis	2025-03-29	123/18614	0.000907	0.00907924	0.00482586	367/2099/6714	3	AR/ESR1/SRC
AR	BP	GO:0033146	regulation of intracellular estrogen receptor signaling pathway	2029-02-01	35/18614	0.00135073	0.0115491	0.00613864	367/6714	2	AR/SRC
AR	BP	GO:0035264	multicellular organism growth	2025-03-29	145/18614	0.00145836	0.0122745	0.00652425	367/2033/7157	3	AR/EP300/TP53
AR	BP	GO:0060562	epithelial tube morphogenesis	2025-04-29	334/18614	0.00169654	0.0134393	0.00714333	367/2099/4088/6714	4	AR/ESR1/SMAD3/SRC
AR	BP	GO:2001236	regulation of extrinsic apoptotic signaling pathway	2025-03-29	156/18614	0.001798	0.0140365	0.0074608	367/9821/6714	3	AR/RB1CC1/SRC
AR	BP	GO:0048754	branching morphogenesis of an epithelial tube	2025-03-29	157/18614	0.00183111	0.0142263	0.00756167	367/2099/6714	3	AR/ESR1/SRC
AR	BP	GO:0010453	regulation of cell fate commitment	2029-02-01	42/18614	0.00194143	0.0149397	0.00794087	367/3065	2	AR/HDAC1
AR	BP	GO:0048806	genitalia development	2029-02-01	47/18614	0.00242577	0.0174224	0.00926049	367/2099	2	AR/ESR1
AR	BP	GO:0030850	prostate gland development	2029-02-01	48/18614	0.0025288	0.0179621	0.00954732	367/2099	2	AR/ESR1
AR	BP	GO:0035265	organ growth	2025-03-29	180/18614	0.00270074	0.0188935	0.0100424	367/2099/4087	3	AR/ESR1/SMAD2
AR	BP	GO:0060688	regulation of morphogenesis of a branching structure	2029-02-01	51/18614	0.0028501	0.019271	0.010243	367/2099	2	AR/ESR1
AR	BP	GO:0060135	maternal process involved in female pregnancy	2029-02-01	61/18614	0.00405151	0.0240127	0.0127634	367/2099	2	AR/ESR1
AR	BP	GO:1901654	response to ketone	2025-03-29	208/18614	0.00405661	0.0240127	0.0127634	367/978/6714	3	AR/CDA/SRC
AR	BP	GO:0002064	epithelial cell development	2025-03-29	210/18614	0.00416664	0.0244847	0.0130143	367/2099/6714	3	AR/ESR1/SRC
AR	BP	GO:1905330	regulation of morphogenesis of an epithelium	2029-02-01	65/18614	0.00458729	0.0258295	0.0137291	367/2099	2	AR/ESR1
AR	BP	GO:0001655	urogenital system development	2029-02-01	66/18614	0.0047261	0.0265186	0.0140954	367/2099	2	AR/ESR1
AR	BP	GO:0048645	animal organ formation	2029-02-01	68/18614	0.00500948	0.0277237	0.0147359	367/5594	2	AR/MAPK1
AR	BP	GO:0008406	gonad development	2025-03-29	228/18614	0.00523943	0.0285082	0.0151528	367/2099/6714	3	AR/ESR1/SRC
AR	BP	GO:0045137	development of primary sexual characteristics	2025-03-29	233/18614	0.0055643	0.0295698	0.0157171	367/2099/6714	3	AR/ESR1/SRC
AR	BP	GO:0051090	regulation of DNA-binding transcription factor activity	2025-04-29	465/18614	0.0055656	0.0295698	0.0157171	367/2033/2099/4088	4	AR/EP300/ESR1/SMAD3
AR	BP	GO:0050673	epithelial cell proliferation	2025-04-29	488/18614	0.00659062	0.0328717	0.0174722	367/2099/5594/4088	4	AR/ESR1/MAPK1/SMAD3
AR	BP	GO:2000243	positive regulation of reproductive process	2029-02-01	87/18614	0.00807778	0.0374031	0.0198808	367/6714	2	AR/SRC
AR	BP	GO:0007548	sex differentiation	2025-03-29	283/18614	0.00948657	0.0424662	0.0225719	367/2099/6714	3	AR/ESR1/SRC
AR	BP	GO:0048608	reproductive structure development	2025-03-29	301/18614	0.01121	0.0475468	0.0252724	367/2099/6714	3	AR/ESR1/SRC
AR	BP	GO:0061458	reproductive system development	2025-03-29	305/18614	0.011616	0.0490118	0.0260511	367/2099/6714	3	AR/ESR1/SRC
AR	MF	GO:0061629	RNA polymerase II-specific DNA-binding transcription factor binding	1932-09-01	348/18369	5.42e-09	9.45e-07	4.03e-07	367/1387/2033/2099/3065/4087/4088/6714/7157	9	AR/CREBBP/EP300/ESR1/HDAC1/SMAD2/SMAD3/SRC/TP53
AR	MF	GO:0001223	transcription coactivator binding	1932-05-01	43/18369	1.06e-08	9.45e-07	4.03e-07	367/1387/2033/2099/4088	5	AR/CREBBP/EP300/ESR1/SMAD3
AR	MF	GO:0001221	transcription coregulator binding	1932-06-01	111/18369	3.39e-08	2.01e-06	8.56e-07	367/1387/2033/2099/3065/4088	6	AR/CREBBP/EP300/ESR1/HDAC1/SMAD3
AR	MF	GO:0140297	DNA-binding transcription factor binding	1932-09-01	478/18369	8.36e-08	3.72e-06	1.58e-06	367/1387/2033/2099/3065/4087/4088/6714/7157	9	AR/CREBBP/EP300/ESR1/HDAC1/SMAD2/SMAD3/SRC/TP53
AR	MF	GO:0001091	RNA polymerase II general transcription initiation factor binding	1932-03-01	26/18369	1.22e-05	0.000337	0.000143	367/2099/7157	3	AR/ESR1/TP53
AR	MF	GO:0008013	beta-catenin binding	1932-04-01	88/18369	1.6e-05	0.000337	0.000143	367/2033/2099/4088	4	AR/EP300/ESR1/SMAD3
AR	MF	GO:0140296	general transcription initiation factor binding	1932-03-01	53/18369	0.000106	0.00134812	0.000574	367/2099/7157	3	AR/ESR1/TP53
AR	MF	GO:0001098	basal transcription machinery binding	1932-03-01	61/18369	0.000161	0.0016896	0.000719	367/2099/7157	3	AR/ESR1/TP53
AR	MF	GO:0001099	basal RNA polymerase II transcription machinery binding	1932-03-01	61/18369	0.000161	0.0016896	0.000719	367/2099/7157	3	AR/ESR1/TP53
AR	MF	GO:0051117	ATPase binding	1932-03-01	86/18369	0.000445	0.0037761	0.0016078	367/2099/6714	3	AR/ESR1/SRC
AR	MF	GO:0001228	DNA-binding transcription activator activity, RNA polymerase II-specific	1932-05-01	468/18369	0.0011986	0.00713698	0.00303881	367/2099/4087/4088/7157	5	AR/ESR1/SMAD2/SMAD3/TP53
AR	MF	GO:0001216	DNA-binding transcription activator activity	1932-05-01	472/18369	0.00124479	0.00714529	0.00304235	367/2099/4087/4088/7157	5	AR/ESR1/SMAD2/SMAD3/TP53
AR	MF	GO:0004879	nuclear receptor activity	1932-02-01	46/18369	0.00290087	0.0107574	0.00458032	367/2099	2	AR/ESR1
AR	MF	GO:0098531	ligand-activated transcription factor activity	1932-02-01	46/18369	0.00290087	0.0107574	0.00458032	367/2099	2	AR/ESR1
AR	MF	GO:0005496	steroid binding	1932-02-01	99/18369	0.0128385	0.037463	0.0159511	367/2099	2	AR/ESR1
AR	NA	hsa05215	Prostate cancer	2025-07-22	98/8848	2.45e-09	9.58e-08	3.56e-08	367/1026/1387/2033/2885/5594/7157	7	AR/CDKN1A/CREBBP/EP300/GRB2/MAPK1/TP53
AR	NA	hsa05207	Chemical carcinogenesis - receptor activation	2025-05-22	215/8848	0.000152	0.000746	0.000278	367/2099/2885/5594/6714	5	AR/ESR1/GRB2/MAPK1/SRC
AR	NA	hsa04114	Oocyte meiosis	2025-04-22	139/8848	0.000342	0.00142969	0.000532	367/246184/5594/7532	4	AR/CDC26/MAPK1/YWHAG
AR	NA	hsa05215	Prostate cancer	2025-07-22	98/8848	2.45e-09	9.58e-08	3.56e-08	367/1026/1387/2033/2885/5594/7157	7	AR/CDKN1A/CREBBP/EP300/GRB2/MAPK1/TP53
AR	NA	hsa05207	Chemical carcinogenesis - receptor activation	2025-05-22	215/8848	0.000152	0.000746	0.000278	367/2099/2885/5594/6714	5	AR/ESR1/GRB2/MAPK1/SRC
AR	NA	hsa04114	Oocyte meiosis	2025-04-22	139/8848	0.000342	0.00142969	0.000532	367/246184/5594/7532	4	AR/CDC26/MAPK1/YWHAG
BNIP1	BP	GO:0097194	execution phase of apoptosis	2029-02-01	87/18614	0.00807778	0.0374031	0.0198808	662/7157	2	BNIP1/TP53
BOLA2	BP	GO:0051604	protein maturation	2025-04-29	332/18614	0.00165965	0.0133545	0.00709826	552900/1387/2033/6714	4	BOLA2/CREBBP/EP300/SRC
BTN3A1	BP	GO:0002757	immune response-activating signaling pathway	2025-08-29	423/18614	1.88e-07	3.38e-05	1.79e-05	11119/1387/2033/2099/2534/2885/5594/6714	8	BTN3A1/CREBBP/EP300/ESR1/FYN/GRB2/MAPK1/SRC
BTN3A1	BP	GO:0002764	immune response-regulating signaling pathway	2025-08-29	450/18614	3.01e-07	4.37e-05	2.32e-05	11119/1387/2033/2099/2534/2885/5594/6714	8	BTN3A1/CREBBP/EP300/ESR1/FYN/GRB2/MAPK1/SRC
BTN3A1	BP	GO:0002429	immune response-activating cell surface receptor signaling pathway	2025-07-29	302/18614	3.17e-07	4.37e-05	2.32e-05	11119/1387/2033/2534/2885/5594/6714	7	BTN3A1/CREBBP/EP300/FYN/GRB2/MAPK1/SRC
BTN3A1	BP	GO:0002768	immune response-regulating cell surface receptor signaling pathway	2025-07-29	329/18614	5.65e-07	7.02e-05	3.73e-05	11119/1387/2033/2534/2885/5594/6714	7	BTN3A1/CREBBP/EP300/FYN/GRB2/MAPK1/SRC
BTN3A1	BP	GO:0002253	activation of immune response	2025-08-29	495/18614	6.2e-07	7.16e-05	3.81e-05	11119/1387/2033/2099/2534/2885/5594/6714	8	BTN3A1/CREBBP/EP300/ESR1/FYN/GRB2/MAPK1/SRC
BTN3A1	BP	GO:0070661	leukocyte proliferation	2025-05-29	348/18614	0.000182	0.00346338	0.00184088	11119/1026/2534/5594/7157	5	BTN3A1/CDKN1A/FYN/MAPK1/TP53
BTN3A1	BP	GO:0050851	antigen receptor-mediated signaling pathway	2025-04-29	201/18614	0.000254	0.00431459	0.00229332	11119/2534/2885/5594	4	BTN3A1/FYN/GRB2/MAPK1
BTN3A1	BP	GO:0046651	lymphocyte proliferation	2025-04-29	306/18614	0.00122973	0.0110402	0.00586818	11119/1026/2534/7157	4	BTN3A1/CDKN1A/FYN/TP53
BTN3A1	BP	GO:0050852	T cell receptor signaling pathway	2025-03-29	140/18614	0.00131852	0.0114556	0.00608894	11119/2534/5594	3	BTN3A1/FYN/MAPK1
BTN3A1	BP	GO:0032943	mononuclear cell proliferation	2025-04-29	313/18614	0.00133668	0.0115491	0.00613864	11119/1026/2534/7157	4	BTN3A1/CDKN1A/FYN/TP53
BTN3A1	BP	GO:0050798	activated T cell proliferation	2029-02-01	48/18614	0.0025288	0.0179621	0.00954732	11119/2534	2	BTN3A1/FYN
BTN3A1	BP	GO:0042098	T cell proliferation	2025-03-29	213/18614	0.00433509	0.0249306	0.0132513	11119/2534/7157	3	BTN3A1/FYN/TP53
CDA	BP	GO:0030308	negative regulation of cell growth	2025-04-29	191/18614	0.000209	0.00387681	0.00206063	978/1026/4088/7157	4	CDA/CDKN1A/SMAD3/TP53
CDA	BP	GO:0006206	pyrimidine nucleobase metabolic process	2029-02-01	15/18614	0.000243	0.00422267	0.00224446	978/5594	2	CDA/MAPK1
CDA	BP	GO:0006140	regulation of nucleotide metabolic process	2025-03-29	94/18614	0.000414	0.00572262	0.00304173	978/2033/7157	3	CDA/EP300/TP53
CDA	BP	GO:0001558	regulation of cell growth	2025-05-29	420/18614	0.000434	0.00589325	0.00313242	978/1026/1457/4088/7157	5	CDA/CDKN1A/CSNK2A1/SMAD3/TP53
CDA	BP	GO:0045926	negative regulation of growth	2025-04-29	252/18614	0.000597	0.00709232	0.00376976	978/1026/4088/7157	4	CDA/CDKN1A/SMAD3/TP53
CDA	BP	GO:0062014	negative regulation of small molecule metabolic process	2025-03-29	107/18614	0.000605	0.00709424	0.00377078	978/2033/7157	3	CDA/EP300/TP53
CDA	BP	GO:0045980	negative regulation of nucleotide metabolic process	2029-02-01	25/18614	0.000688	0.0078256	0.00415952	978/7157	2	CDA/TP53
CDA	BP	GO:0071216	cellular response to biotic stimulus	2025-04-29	264/18614	0.000711	0.00797355	0.00423816	978/5594/6714/7157	4	CDA/MAPK1/SRC/TP53
CDA	BP	GO:0016049	cell growth	2025-05-29	495/18614	0.000913	0.00907924	0.00482586	978/1026/1457/4088/7157	5	CDA/CDKN1A/CSNK2A1/SMAD3/TP53
CDA	BP	GO:0009112	nucleobase metabolic process	2029-02-01	34/18614	0.00127477	0.0111353	0.00591872	978/5594	2	CDA/MAPK1
CDA	BP	GO:0071496	cellular response to external stimulus	2025-04-29	327/18614	0.00156988	0.0128778	0.00684491	978/1026/5594/7157	4	CDA/CDKN1A/MAPK1/TP53
CDA	BP	GO:0062012	regulation of small molecule metabolic process	2025-04-29	331/18614	0.00164142	0.0133545	0.00709826	978/2033/6714/7157	4	CDA/EP300/SRC/TP53
CDA	BP	GO:1901654	response to ketone	2025-03-29	208/18614	0.00405661	0.0240127	0.0127634	367/978/6714	3	AR/CDA/SRC
CDA	BP	GO:0045936	negative regulation of phosphate metabolic process	2025-04-29	439/18614	0.00454302	0.0257597	0.013692	978/1026/7157/7532	4	CDA/CDKN1A/TP53/YWHAG
CDA	BP	GO:0010563	negative regulation of phosphorus metabolic process	2025-04-29	440/18614	0.00457978	0.0258295	0.0137291	978/1026/7157/7532	4	CDA/CDKN1A/TP53/YWHAG
CDA	BP	GO:0097305	response to alcohol	2025-03-29	252/18614	0.00690845	0.0340368	0.0180915	978/2534/4087	3	CDA/FYN/SMAD2
CDA	BP	GO:0072527	pyrimidine-containing compound metabolic process	2029-02-01	83/18614	0.00737625	0.0352663	0.018745	978/5594	2	CDA/MAPK1
CDA	MF	GO:0019239	deaminase activity	1932-02-01	32/18369	0.00141147	0.00738945	0.0031463	23536/978	2	ADAT1/CDA
CDA	MF	GO:0016810	hydrolase activity, acting on carbon-nitrogen (but not peptide) bonds	1932-03-01	131/18369	0.00151141	0.00768662	0.00327284	23536/978/3065	3	ADAT1/CDA/HDAC1
CDA	MF	GO:0016814	hydrolase activity, acting on carbon-nitrogen (but not peptide) bonds, in cyclic amidines	1932-02-01	35/18369	0.00168768	0.00814701	0.00346886	23536/978	2	ADAT1/CDA
CDC26	BP	GO:2000241	regulation of reproductive process	2025-04-29	206/18614	0.000279	0.0045931	0.00244136	367/246184/2099/6714	4	AR/CDC26/ESR1/SRC
CDC26	BP	GO:0033044	regulation of chromosome organization	2025-03-29	250/18614	0.00675867	0.0335031	0.0178078	246184/5594/6714	3	CDC26/MAPK1/SRC
CDC26	NA	hsa04110	Cell cycle	2025-09-22	158/8848	5.99e-11	1e-08	3.72e-09	246184/1026/1387/2033/3065/4087/4088/7157/7532	9	CDC26/CDKN1A/CREBBP/EP300/HDAC1/SMAD2/SMAD3/TP53/YWHAG
CDC26	NA	hsa05166	Human T-cell leukemia virus 1 infection	2025-08-22	223/8848	3.39e-08	7.07e-07	2.63e-07	246184/1026/1387/2033/5594/4087/4088/7157	8	CDC26/CDKN1A/CREBBP/EP300/MAPK1/SMAD2/SMAD3/TP53
CDC26	NA	hsa04114	Oocyte meiosis	2025-04-22	139/8848	0.000342	0.00142969	0.000532	367/246184/5594/7532	4	AR/CDC26/MAPK1/YWHAG
CDC26	NA	hsa04110	Cell cycle	2025-09-22	158/8848	5.99e-11	1e-08	3.72e-09	246184/1026/1387/2033/3065/4087/4088/7157/7532	9	CDC26/CDKN1A/CREBBP/EP300/HDAC1/SMAD2/SMAD3/TP53/YWHAG
CDC26	NA	hsa05166	Human T-cell leukemia virus 1 infection	2025-08-22	223/8848	3.39e-08	7.07e-07	2.63e-07	246184/1026/1387/2033/5594/4087/4088/7157	8	CDC26/CDKN1A/CREBBP/EP300/MAPK1/SMAD2/SMAD3/TP53
CDC26	NA	hsa04114	Oocyte meiosis	2025-04-22	139/8848	0.000342	0.00142969	0.000532	367/246184/5594/7532	4	AR/CDC26/MAPK1/YWHAG
CDKN1A	BP	GO:0097193	intrinsic apoptotic signaling pathway	2025-06-29	301/18614	5.91e-06	0.000367	0.000195	1026/1984/2033/3065/6714/7157	6	CDKN1A/EIF5A/EP300/HDAC1/SRC/TP53
CDKN1A	BP	GO:0072332	intrinsic apoptotic signaling pathway by p53 class mediator	2025-04-29	83/18614	8.02e-06	0.000418	0.000222	1026/1984/2033/7157	4	CDKN1A/EIF5A/EP300/TP53
CDKN1A	BP	GO:0071478	cellular response to radiation	2025-05-29	191/18614	1.05e-05	0.000497	0.000264	1026/1387/2033/2885/7157	5	CDKN1A/CREBBP/EP300/GRB2/TP53
CDKN1A	BP	GO:0034644	cellular response to UV	2025-04-29	93/18614	1.26e-05	0.000562	0.000299	1026/1387/2033/7157	4	CDKN1A/CREBBP/EP300/TP53
CDKN1A	BP	GO:2000279	negative regulation of DNA biosynthetic process	2025-03-29	37/18614	2.55e-05	0.000958	0.000509	1026/6714/7157	3	CDKN1A/SRC/TP53
CDKN1A	BP	GO:2000278	regulation of DNA biosynthetic process	2025-04-29	121/18614	3.56e-05	0.0012234	0.00065	1026/5594/6714/7157	4	CDKN1A/MAPK1/SRC/TP53
CDKN1A	BP	GO:0071482	cellular response to light stimulus	2025-04-29	127/18614	4.3e-05	0.00142259	0.000756	1026/1387/2033/7157	4	CDKN1A/CREBBP/EP300/TP53
CDKN1A	BP	GO:0042771	intrinsic apoptotic signaling pathway in response to DNA damage by p53 class mediator	2025-03-29	44/18614	4.31e-05	0.00142259	0.000756	1026/2033/7157	3	CDKN1A/EP300/TP53
CDKN1A	BP	GO:2000377	regulation of reactive oxygen species metabolic process	2025-04-29	150/18614	8.23e-05	0.00221531	0.0011775	1026/2534/2885/7157	4	CDKN1A/FYN/GRB2/TP53
CDKN1A	BP	GO:0009411	response to UV	2025-04-29	154/18614	9.11e-05	0.00233643	0.00124188	1026/1387/2033/7157	4	CDKN1A/CREBBP/EP300/TP53
CDKN1A	BP	GO:0034504	protein localization to nucleus	2025-05-29	304/18614	9.68e-05	0.00244357	0.00129882	1026/2534/4088/6714/7157	5	CDKN1A/FYN/SMAD3/SRC/TP53
CDKN1A	BP	GO:0072331	signal transduction by p53 class mediator	2025-04-29	173/18614	0.000143	0.0031173	0.00165693	1026/1984/2033/7157	4	CDKN1A/EIF5A/EP300/TP53
CDKN1A	BP	GO:0071214	cellular response to abiotic stimulus	2025-05-29	339/18614	0.000161	0.00325701	0.00173119	1026/1387/2033/2885/7157	5	CDKN1A/CREBBP/EP300/GRB2/TP53
CDKN1A	BP	GO:0104004	cellular response to environmental stimulus	2025-05-29	339/18614	0.000161	0.00325701	0.00173119	1026/1387/2033/2885/7157	5	CDKN1A/CREBBP/EP300/GRB2/TP53
CDKN1A	BP	GO:2000379	positive regulation of reactive oxygen species metabolic process	2025-03-29	70/18614	0.000174	0.00341922	0.00181741	1026/2885/7157	3	CDKN1A/GRB2/TP53
CDKN1A	BP	GO:0070661	leukocyte proliferation	2025-05-29	348/18614	0.000182	0.00346338	0.00184088	11119/1026/2534/5594/7157	5	BTN3A1/CDKN1A/FYN/MAPK1/TP53
CDKN1A	BP	GO:0030308	negative regulation of cell growth	2025-04-29	191/18614	0.000209	0.00387681	0.00206063	978/1026/4088/7157	4	CDA/CDKN1A/SMAD3/TP53
CDKN1A	BP	GO:0071479	cellular response to ionizing radiation	2025-03-29	75/18614	0.000213	0.00390972	0.00207812	1026/2885/7157	3	CDKN1A/GRB2/TP53
CDKN1A	BP	GO:0051098	regulation of binding	2025-05-29	369/18614	0.000239	0.00420682	0.00223604	1026/2033/4087/4088/6714	5	CDKN1A/EP300/SMAD2/SMAD3/SRC
CDKN1A	BP	GO:0071897	DNA biosynthetic process	2025-04-29	198/18614	0.000239	0.00420682	0.00223604	1026/5594/6714/7157	4	CDKN1A/MAPK1/SRC/TP53
CDKN1A	BP	GO:0090399	replicative senescence	2029-02-01	17/18614	0.000314	0.00486302	0.00258483	1026/7157	2	CDKN1A/TP53
CDKN1A	BP	GO:0048145	regulation of fibroblast proliferation	2025-03-29	87/18614	0.00033	0.00498442	0.00264935	1026/2099/7157	3	CDKN1A/ESR1/TP53
CDKN1A	BP	GO:0006977	DNA damage response, signal transduction by p53 class mediator resulting in cell cycle arrest	2029-02-01	18/18614	0.000353	0.00514032	0.00273222	1026/7157	2	CDKN1A/TP53
CDKN1A	BP	GO:0006978	DNA damage response, signal transduction by p53 class mediator resulting in transcription of p21 class mediator	2029-02-01	18/18614	0.000353	0.00514032	0.00273222	1026/7157	2	CDKN1A/TP53
CDKN1A	BP	GO:0042772	DNA damage response, signal transduction resulting in transcription	2029-02-01	19/18614	0.000394	0.00553988	0.0029446	1026/7157	2	CDKN1A/TP53
CDKN1A	BP	GO:0001558	regulation of cell growth	2025-05-29	420/18614	0.000434	0.00589325	0.00313242	978/1026/1457/4088/7157	5	CDA/CDKN1A/CSNK2A1/SMAD3/TP53
CDKN1A	BP	GO:0072593	reactive oxygen species metabolic process	2025-04-29	237/18614	0.000474	0.006175	0.00328218	1026/2534/2885/7157	4	CDKN1A/FYN/GRB2/TP53
CDKN1A	BP	GO:0008630	intrinsic apoptotic signaling pathway in response to DNA damage	2025-03-29	103/18614	0.000542	0.00663189	0.00352503	1026/2033/7157	3	CDKN1A/EP300/TP53
CDKN1A	BP	GO:0048144	fibroblast proliferation	2025-03-29	103/18614	0.000542	0.00663189	0.00352503	1026/2099/7157	3	CDKN1A/ESR1/TP53
CDKN1A	BP	GO:0045926	negative regulation of growth	2025-04-29	252/18614	0.000597	0.00709232	0.00376976	978/1026/4088/7157	4	CDA/CDKN1A/SMAD3/TP53
CDKN1A	BP	GO:0009314	response to radiation	2025-05-29	452/18614	0.000606	0.00709424	0.00377078	1026/1387/2033/2885/7157	5	CDKN1A/CREBBP/EP300/GRB2/TP53
CDKN1A	BP	GO:0051348	negative regulation of transferase activity	2025-04-29	279/18614	0.000873	0.00898774	0.00477723	1026/6714/7157/7532	4	CDKN1A/SRC/TP53/YWHAG
CDKN1A	BP	GO:0016049	cell growth	2025-05-29	495/18614	0.000913	0.00907924	0.00482586	978/1026/1457/4088/7157	5	CDA/CDKN1A/CSNK2A1/SMAD3/TP53
CDKN1A	BP	GO:0031571	mitotic G1 DNA damage checkpoint signaling	2029-02-01	29/18614	0.000927	0.00907924	0.00482586	1026/7157	2	CDKN1A/TP53
CDKN1A	BP	GO:0044819	mitotic G1/S transition checkpoint signaling	2029-02-01	29/18614	0.000927	0.00907924	0.00482586	1026/7157	2	CDKN1A/TP53
CDKN1A	BP	GO:0071480	cellular response to gamma radiation	2029-02-01	30/18614	0.000992	0.00951922	0.00505972	1026/7157	2	CDKN1A/TP53
CDKN1A	BP	GO:0046651	lymphocyte proliferation	2025-04-29	306/18614	0.00122973	0.0110402	0.00586818	11119/1026/2534/7157	4	BTN3A1/CDKN1A/FYN/TP53
CDKN1A	BP	GO:0032943	mononuclear cell proliferation	2025-04-29	313/18614	0.00133668	0.0115491	0.00613864	11119/1026/2534/7157	4	BTN3A1/CDKN1A/FYN/TP53
CDKN1A	BP	GO:0010212	response to ionizing radiation	2025-03-29	143/18614	0.00140136	0.0118565	0.00630206	1026/2885/7157	3	CDKN1A/GRB2/TP53
CDKN1A	BP	GO:0009416	response to light stimulus	2025-04-29	323/18614	0.00150056	0.0124354	0.00660975	1026/1387/2033/7157	4	CDKN1A/CREBBP/EP300/TP53
CDKN1A	BP	GO:0051053	negative regulation of DNA metabolic process	2025-03-29	148/18614	0.00154657	0.0127513	0.00677768	1026/6714/7157	3	CDKN1A/SRC/TP53
CDKN1A	BP	GO:0071496	cellular response to external stimulus	2025-04-29	327/18614	0.00156988	0.0128778	0.00684491	978/1026/5594/7157	4	CDA/CDKN1A/MAPK1/TP53
CDKN1A	BP	GO:0007265	Ras protein signal transduction	2025-04-29	333/18614	0.00167803	0.0133581	0.00710017	1026/2885/6714/7157	4	CDKN1A/GRB2/SRC/TP53
CDKN1A	BP	GO:0006606	protein import into nucleus	2025-03-29	163/18614	0.00203783	0.0154607	0.00821779	1026/4088/7157	3	CDKN1A/SMAD3/TP53
CDKN1A	BP	GO:0051170	import into nucleus	2025-03-29	168/18614	0.00222079	0.0164246	0.0087301	1026/4088/7157	3	CDKN1A/SMAD3/TP53
CDKN1A	BP	GO:0009267	cellular response to starvation	2025-03-29	170/18614	0.00229675	0.0168706	0.00896719	1026/5594/7157	3	CDKN1A/MAPK1/TP53
CDKN1A	BP	GO:0048660	regulation of smooth muscle cell proliferation	2025-03-29	176/18614	0.00253425	0.0179621	0.00954732	1026/3065/6714	3	CDKN1A/HDAC1/SRC
CDKN1A	BP	GO:0034198	cellular response to amino acid starvation	2029-02-01	49/18614	0.00263387	0.0185866	0.00987928	1026/5594	2	CDKN1A/MAPK1
CDKN1A	BP	GO:0048659	smooth muscle cell proliferation	2025-03-29	180/18614	0.00270074	0.0188935	0.0100424	1026/3065/6714	3	CDKN1A/HDAC1/SRC
CDKN1A	BP	GO:0042770	signal transduction in response to DNA damage	2025-03-29	184/18614	0.00287387	0.0193507	0.0102854	1026/2885/7157	3	CDKN1A/GRB2/TP53
CDKN1A	BP	GO:1990928	response to amino acid starvation	2029-02-01	52/18614	0.00296125	0.0195433	0.0103878	1026/5594	2	CDKN1A/MAPK1
CDKN1A	BP	GO:0048146	positive regulation of fibroblast proliferation	2029-02-01	53/18614	0.00307441	0.019873	0.010563	1026/2099	2	CDKN1A/ESR1
CDKN1A	BP	GO:0010332	response to gamma radiation	2029-02-01	57/18614	0.00354709	0.0221316	0.0117636	1026/7157	2	CDKN1A/TP53
CDKN1A	BP	GO:0043393	regulation of protein binding	2025-03-29	201/18614	0.00368561	0.0224895	0.0119538	1026/2033/6714	3	CDKN1A/EP300/SRC
CDKN1A	BP	GO:0042594	response to starvation	2025-03-29	207/18614	0.00400227	0.0240127	0.0127634	1026/5594/7157	3	CDKN1A/MAPK1/TP53
CDKN1A	BP	GO:0042060	wound healing	2025-04-29	439/18614	0.00454302	0.0257597	0.013692	1026/4087/4088/6714	4	CDKN1A/SMAD2/SMAD3/SRC
CDKN1A	BP	GO:0045936	negative regulation of phosphate metabolic process	2025-04-29	439/18614	0.00454302	0.0257597	0.013692	978/1026/7157/7532	4	CDA/CDKN1A/TP53/YWHAG
CDKN1A	BP	GO:0010563	negative regulation of phosphorus metabolic process	2025-04-29	440/18614	0.00457978	0.0258295	0.0137291	978/1026/7157/7532	4	CDA/CDKN1A/TP53/YWHAG
CDKN1A	BP	GO:0031669	cellular response to nutrient levels	2025-03-29	230/18614	0.00536795	0.0290121	0.0154207	1026/5594/7157	3	CDKN1A/MAPK1/TP53
CDKN1A	BP	GO:0030330	DNA damage response, signal transduction by p53 class mediator	2029-02-01	72/18614	0.00559923	0.0295698	0.0157171	1026/7157	2	CDKN1A/TP53
CDKN1A	BP	GO:0031667	response to nutrient levels	2025-04-29	477/18614	0.00608587	0.0312215	0.0165951	1026/5594/6714/7157	4	CDKN1A/MAPK1/SRC/TP53
CDKN1A	BP	GO:0007264	small GTPase mediated signal transduction	2025-04-29	483/18614	0.00635784	0.0323849	0.0172134	1026/2885/6714/7157	4	CDKN1A/GRB2/SRC/TP53
CDKN1A	BP	GO:0033002	muscle cell proliferation	2025-03-29	249/18614	0.00668452	0.0332375	0.0176666	1026/3065/6714	3	CDKN1A/HDAC1/SRC
CDKN1A	BP	GO:0044773	mitotic DNA damage checkpoint signaling	2029-02-01	81/18614	0.00703645	0.0344573	0.018315	1026/7157	2	CDKN1A/TP53
CDKN1A	BP	GO:0031668	cellular response to extracellular stimulus	2025-03-29	261/18614	0.00760702	0.0360497	0.0191614	1026/5594/7157	3	CDKN1A/MAPK1/TP53
CDKN1A	BP	GO:0044774	mitotic DNA integrity checkpoint signaling	2029-02-01	85/18614	0.00772338	0.0362819	0.0192848	1026/7157	2	CDKN1A/TP53
CDKN1A	BP	GO:2000134	negative regulation of G1/S transition of mitotic cell cycle	2029-02-01	86/18614	0.00789967	0.0367893	0.0195545	1026/7157	2	CDKN1A/TP53
CDKN1A	BP	GO:0042113	B cell activation	2025-03-29	276/18614	0.00886175	0.0405682	0.0215631	1026/2033/7157	3	CDKN1A/EP300/TP53
CDKN1A	BP	GO:1904705	regulation of vascular associated smooth muscle cell proliferation	2029-02-01	95/18614	0.00956729	0.0425216	0.0226014	1026/6714	2	CDKN1A/SRC
CDKN1A	BP	GO:1902807	negative regulation of cell cycle G1/S phase transition	2029-02-01	97/18614	0.00995741	0.0436075	0.0231786	1026/7157	2	CDKN1A/TP53
CDKN1A	BP	GO:1990874	vascular associated smooth muscle cell proliferation	2029-02-01	97/18614	0.00995741	0.0436075	0.0231786	1026/6714	2	CDKN1A/SRC
CDKN1A	CC	GO:1902554	serine/threonine protein kinase complex	2025-03-30	121/19518	0.000835	0.019706	0.0126569	1026/1457/9821	3	CDKN1A/CSNK2A1/RB1CC1
CDKN1A	CC	GO:1902911	protein kinase complex	2025-03-30	142/19518	0.00132549	0.026068	0.016743	1026/1457/9821	3	CDKN1A/CSNK2A1/RB1CC1
CDKN1A	MF	GO:0031625	ubiquitin protein ligase binding	1932-04-01	301/18369	0.00176991	0.00814701	0.00346886	1026/4087/4088/7157	4	CDKN1A/SMAD2/SMAD3/TP53
CDKN1A	MF	GO:0030291	protein serine/threonine kinase inhibitor activity	1932-02-01	36/18369	0.00178502	0.00814701	0.00346886	1026/7532	2	CDKN1A/YWHAG
CDKN1A	MF	GO:0044389	ubiquitin-like protein ligase binding	1932-04-01	320/18369	0.00221187	0.00960277	0.0040887	1026/4087/4088/7157	4	CDKN1A/SMAD2/SMAD3/TP53
CDKN1A	NA	hsa04110	Cell cycle	2025-09-22	158/8848	5.99e-11	1e-08	3.72e-09	246184/1026/1387/2033/3065/4087/4088/7157/7532	9	CDC26/CDKN1A/CREBBP/EP300/HDAC1/SMAD2/SMAD3/TP53/YWHAG
CDKN1A	NA	hsa05203	Viral carcinogenesis	2025-09-22	205/8848	6.19e-10	5.17e-08	1.92e-08	1026/1387/2033/2885/3065/5594/6714/7157/7532	9	CDKN1A/CREBBP/EP300/GRB2/HDAC1/MAPK1/SRC/TP53/YWHAG
CDKN1A	NA	hsa05215	Prostate cancer	2025-07-22	98/8848	2.45e-09	9.58e-08	3.56e-08	367/1026/1387/2033/2885/5594/7157	7	AR/CDKN1A/CREBBP/EP300/GRB2/MAPK1/TP53
CDKN1A	NA	hsa05161	Hepatitis B	2025-08-22	163/8848	2.87e-09	9.58e-08	3.56e-08	1026/1387/2033/2885/5594/4088/6714/7157	8	CDKN1A/CREBBP/EP300/GRB2/MAPK1/SMAD3/SRC/TP53
CDKN1A	NA	hsa05220	Chronic myeloid leukemia	2025-06-22	77/8848	2.38e-08	5.68e-07	2.11e-07	1026/2885/3065/5594/4088/7157	6	CDKN1A/GRB2/HDAC1/MAPK1/SMAD3/TP53
CDKN1A	NA	hsa05166	Human T-cell leukemia virus 1 infection	2025-08-22	223/8848	3.39e-08	7.07e-07	2.63e-07	246184/1026/1387/2033/5594/4087/4088/7157	8	CDC26/CDKN1A/CREBBP/EP300/MAPK1/SMAD2/SMAD3/TP53
CDKN1A	NA	hsa05210	Colorectal cancer	2025-06-22	87/8848	4.99e-08	9.26e-07	3.45e-07	1026/2885/5594/4087/4088/7157	6	CDKN1A/GRB2/MAPK1/SMAD2/SMAD3/TP53
CDKN1A	NA	hsa01522	Endocrine resistance	2025-06-22	99/8848	1.09e-07	1.82e-06	6.75e-07	1026/2099/2885/5594/6714/7157	6	CDKN1A/ESR1/GRB2/MAPK1/SRC/TP53
CDKN1A	NA	hsa05205	Proteoglycans in cancer	2025-07-22	204/8848	3.97e-07	5.53e-06	2.06e-06	1026/2099/2885/5594/4087/6714/7157	7	CDKN1A/ESR1/GRB2/MAPK1/SMAD2/SRC/TP53
CDKN1A	NA	hsa04068	FoxO signaling pathway	2025-06-22	133/8848	6.31e-07	7.59e-06	2.82e-06	1026/1387/2033/2885/5594/4088	6	CDKN1A/CREBBP/EP300/GRB2/MAPK1/SMAD3
CDKN1A	NA	hsa05211	Renal cell carcinoma	2025-05-22	70/8848	6.36e-07	7.59e-06	2.82e-06	1026/1387/2033/2885/5594	5	CDKN1A/CREBBP/EP300/GRB2/MAPK1
CDKN1A	NA	hsa05212	Pancreatic cancer	2025-05-22	77/8848	1.03e-06	1.14e-05	4.25e-06	1026/5594/4087/4088/7157	5	CDKN1A/MAPK1/SMAD2/SMAD3/TP53
CDKN1A	NA	hsa05226	Gastric cancer	2025-06-22	150/8848	1.28e-06	1.34e-05	4.97e-06	1026/2885/5594/4087/4088/7157	6	CDKN1A/GRB2/MAPK1/SMAD2/SMAD3/TP53
CDKN1A	NA	hsa05225	Hepatocellular carcinoma	2025-06-22	170/8848	2.66e-06	2.54e-05	9.43e-06	1026/2885/5594/4087/4088/7157	6	CDKN1A/GRB2/MAPK1/SMAD2/SMAD3/TP53
CDKN1A	NA	hsa05219	Bladder cancer	2025-04-22	41/8848	2.73e-06	2.54e-05	9.43e-06	1026/5594/6714/7157	4	CDKN1A/MAPK1/SRC/TP53
CDKN1A	NA	hsa05167	Kaposi sarcoma-associated herpesvirus infection	2025-06-22	196/8848	6.08e-06	5.34e-05	1.99e-05	1026/1387/2033/5594/6714/7157	6	CDKN1A/CREBBP/EP300/MAPK1/SRC/TP53
CDKN1A	NA	hsa05206	MicroRNAs in cancer	2025-07-22	312/8848	6.85e-06	5.72e-05	2.13e-05	1026/1387/2033/2885/3065/5594/7157	7	CDKN1A/CREBBP/EP300/GRB2/HDAC1/MAPK1/TP53
CDKN1A	NA	hsa05165	Human papillomavirus infection	2025-07-22	333/8848	1.05e-05	8.36e-05	3.11e-05	1026/1387/2033/2885/3065/5594/7157	7	CDKN1A/CREBBP/EP300/GRB2/HDAC1/MAPK1/TP53
CDKN1A	NA	hsa05213	Endometrial cancer	2025-04-22	59/8848	1.19e-05	9.05e-05	3.37e-05	1026/2885/5594/7157	4	CDKN1A/GRB2/MAPK1/TP53
CDKN1A	NA	hsa05224	Breast cancer	2025-05-22	148/8848	2.56e-05	0.000178	6.63e-05	1026/2099/2885/5594/7157	5	CDKN1A/ESR1/GRB2/MAPK1/TP53
CDKN1A	NA	hsa05223	Non-small cell lung cancer	2025-04-22	73/8848	2.79e-05	0.000186	6.93e-05	1026/2885/5594/7157	4	CDKN1A/GRB2/MAPK1/TP53
CDKN1A	NA	hsa05214	Glioma	2025-04-22	76/8848	3.27e-05	0.00021	7.81e-05	1026/2885/5594/7157	4	CDKN1A/GRB2/MAPK1/TP53
CDKN1A	NA	hsa04218	Cellular senescence	2025-05-22	157/8848	3.4e-05	0.000211	7.83e-05	1026/5594/4087/4088/7157	5	CDKN1A/MAPK1/SMAD2/SMAD3/TP53
CDKN1A	NA	hsa05160	Hepatitis C	2025-05-22	159/8848	3.62e-05	0.000216	8.03e-05	1026/2885/5594/7157/7532	5	CDKN1A/GRB2/MAPK1/TP53/YWHAG
CDKN1A	NA	hsa04012	ErbB signaling pathway	2025-04-22	86/8848	5.32e-05	0.000307	0.000114	1026/2885/5594/6714	4	CDKN1A/GRB2/MAPK1/SRC
CDKN1A	NA	hsa05216	Thyroid cancer	2025-03-22	37/8848	9.82e-05	0.000512	0.00019	1026/5594/7157	3	CDKN1A/MAPK1/TP53
CDKN1A	NA	hsa04066	HIF-1 signaling pathway	2025-04-22	109/8848	0.000134	0.00068	0.000253	1026/1387/2033/5594	4	CDKN1A/CREBBP/EP300/MAPK1
CDKN1A	NA	hsa05163	Human cytomegalovirus infection	2025-05-22	226/8848	0.000192	0.000916	0.000341	1026/2885/5594/6714/7157	5	CDKN1A/GRB2/MAPK1/SRC/TP53
CDKN1A	NA	hsa04630	JAK-STAT signaling pathway	2025-04-22	168/8848	0.000702	0.0026059	0.000969	1026/1387/2033/2885	4	CDKN1A/CREBBP/EP300/GRB2
CDKN1A	NA	hsa05218	Melanoma	2025-03-22	73/8848	0.000741	0.00269165	0.00100099	1026/5594/7157	3	CDKN1A/MAPK1/TP53
CDKN1A	NA	hsa01524	Platinum drug resistance	2025-03-22	75/8848	0.000802	0.00285091	0.00106022	1026/5594/7157	3	CDKN1A/MAPK1/TP53
CDKN1A	NA	hsa04151	PI3K-Akt signaling pathway	2025-05-22	362/8848	0.00165023	0.0051035	0.00189793	1026/2885/5594/7157/7532	5	CDKN1A/GRB2/MAPK1/TP53/YWHAG
CDKN1A	NA	hsa04921	Oxytocin signaling pathway	2025-03-22	154/8848	0.0062462	0.0153399	0.00570473	1026/5594/6714	3	CDKN1A/MAPK1/SRC
CDKN1A	NA	hsa05217	Basal cell carcinoma	2025-02-22	63/8848	0.0105165	0.0240582	0.00894696	1026/7157	2	CDKN1A/TP53
CDKN1A	NA	hsa05202	Transcriptional misregulation in cancer	2025-03-22	193/8848	0.0115945	0.0245098	0.0091149	1026/3065/7157	3	CDKN1A/HDAC1/TP53
CDKN1A	NA	hsa05169	Epstein-Barr virus infection	2025-03-22	203/8848	0.0132872	0.0267344	0.00994222	1026/3065/7157	3	CDKN1A/HDAC1/TP53
CDKN1A	NA	hsa04115	p53 signaling pathway	2025-02-22	75/8848	0.0146766	0.0284999	0.0105988	1026/7157	2	CDKN1A/TP53
CDKN1A	NA	hsa05222	Small cell lung cancer	2025-02-22	93/8848	0.022025	0.0399802	0.0148682	1026/7157	2	CDKN1A/TP53
CDKN1A	NA	hsa04110	Cell cycle	2025-09-22	158/8848	5.99e-11	1e-08	3.72e-09	246184/1026/1387/2033/3065/4087/4088/7157/7532	9	CDC26/CDKN1A/CREBBP/EP300/HDAC1/SMAD2/SMAD3/TP53/YWHAG
CDKN1A	NA	hsa05203	Viral carcinogenesis	2025-09-22	205/8848	6.19e-10	5.17e-08	1.92e-08	1026/1387/2033/2885/3065/5594/6714/7157/7532	9	CDKN1A/CREBBP/EP300/GRB2/HDAC1/MAPK1/SRC/TP53/YWHAG
CDKN1A	NA	hsa05215	Prostate cancer	2025-07-22	98/8848	2.45e-09	9.58e-08	3.56e-08	367/1026/1387/2033/2885/5594/7157	7	AR/CDKN1A/CREBBP/EP300/GRB2/MAPK1/TP53
CDKN1A	NA	hsa05161	Hepatitis B	2025-08-22	163/8848	2.87e-09	9.58e-08	3.56e-08	1026/1387/2033/2885/5594/4088/6714/7157	8	CDKN1A/CREBBP/EP300/GRB2/MAPK1/SMAD3/SRC/TP53
CDKN1A	NA	hsa05220	Chronic myeloid leukemia	2025-06-22	77/8848	2.38e-08	5.68e-07	2.11e-07	1026/2885/3065/5594/4088/7157	6	CDKN1A/GRB2/HDAC1/MAPK1/SMAD3/TP53
CDKN1A	NA	hsa05166	Human T-cell leukemia virus 1 infection	2025-08-22	223/8848	3.39e-08	7.07e-07	2.63e-07	246184/1026/1387/2033/5594/4087/4088/7157	8	CDC26/CDKN1A/CREBBP/EP300/MAPK1/SMAD2/SMAD3/TP53
CDKN1A	NA	hsa05210	Colorectal cancer	2025-06-22	87/8848	4.99e-08	9.26e-07	3.45e-07	1026/2885/5594/4087/4088/7157	6	CDKN1A/GRB2/MAPK1/SMAD2/SMAD3/TP53
CDKN1A	NA	hsa01522	Endocrine resistance	2025-06-22	99/8848	1.09e-07	1.82e-06	6.75e-07	1026/2099/2885/5594/6714/7157	6	CDKN1A/ESR1/GRB2/MAPK1/SRC/TP53
CDKN1A	NA	hsa05205	Proteoglycans in cancer	2025-07-22	204/8848	3.97e-07	5.53e-06	2.06e-06	1026/2099/2885/5594/4087/6714/7157	7	CDKN1A/ESR1/GRB2/MAPK1/SMAD2/SRC/TP53
CDKN1A	NA	hsa04068	FoxO signaling pathway	2025-06-22	133/8848	6.31e-07	7.59e-06	2.82e-06	1026/1387/2033/2885/5594/4088	6	CDKN1A/CREBBP/EP300/GRB2/MAPK1/SMAD3
CDKN1A	NA	hsa05211	Renal cell carcinoma	2025-05-22	70/8848	6.36e-07	7.59e-06	2.82e-06	1026/1387/2033/2885/5594	5	CDKN1A/CREBBP/EP300/GRB2/MAPK1
CDKN1A	NA	hsa05212	Pancreatic cancer	2025-05-22	77/8848	1.03e-06	1.14e-05	4.25e-06	1026/5594/4087/4088/7157	5	CDKN1A/MAPK1/SMAD2/SMAD3/TP53
CDKN1A	NA	hsa05226	Gastric cancer	2025-06-22	150/8848	1.28e-06	1.34e-05	4.97e-06	1026/2885/5594/4087/4088/7157	6	CDKN1A/GRB2/MAPK1/SMAD2/SMAD3/TP53
CDKN1A	NA	hsa05225	Hepatocellular carcinoma	2025-06-22	170/8848	2.66e-06	2.54e-05	9.43e-06	1026/2885/5594/4087/4088/7157	6	CDKN1A/GRB2/MAPK1/SMAD2/SMAD3/TP53
CDKN1A	NA	hsa05219	Bladder cancer	2025-04-22	41/8848	2.73e-06	2.54e-05	9.43e-06	1026/5594/6714/7157	4	CDKN1A/MAPK1/SRC/TP53
CDKN1A	NA	hsa05167	Kaposi sarcoma-associated herpesvirus infection	2025-06-22	196/8848	6.08e-06	5.34e-05	1.99e-05	1026/1387/2033/5594/6714/7157	6	CDKN1A/CREBBP/EP300/MAPK1/SRC/TP53
CDKN1A	NA	hsa05206	MicroRNAs in cancer	2025-07-22	312/8848	6.85e-06	5.72e-05	2.13e-05	1026/1387/2033/2885/3065/5594/7157	7	CDKN1A/CREBBP/EP300/GRB2/HDAC1/MAPK1/TP53
CDKN1A	NA	hsa05165	Human papillomavirus infection	2025-07-22	333/8848	1.05e-05	8.36e-05	3.11e-05	1026/1387/2033/2885/3065/5594/7157	7	CDKN1A/CREBBP/EP300/GRB2/HDAC1/MAPK1/TP53
CDKN1A	NA	hsa05213	Endometrial cancer	2025-04-22	59/8848	1.19e-05	9.05e-05	3.37e-05	1026/2885/5594/7157	4	CDKN1A/GRB2/MAPK1/TP53
CDKN1A	NA	hsa05224	Breast cancer	2025-05-22	148/8848	2.56e-05	0.000178	6.63e-05	1026/2099/2885/5594/7157	5	CDKN1A/ESR1/GRB2/MAPK1/TP53
CDKN1A	NA	hsa05223	Non-small cell lung cancer	2025-04-22	73/8848	2.79e-05	0.000186	6.93e-05	1026/2885/5594/7157	4	CDKN1A/GRB2/MAPK1/TP53
CDKN1A	NA	hsa05214	Glioma	2025-04-22	76/8848	3.27e-05	0.00021	7.81e-05	1026/2885/5594/7157	4	CDKN1A/GRB2/MAPK1/TP53
CDKN1A	NA	hsa04218	Cellular senescence	2025-05-22	157/8848	3.4e-05	0.000211	7.83e-05	1026/5594/4087/4088/7157	5	CDKN1A/MAPK1/SMAD2/SMAD3/TP53
CDKN1A	NA	hsa05160	Hepatitis C	2025-05-22	159/8848	3.62e-05	0.000216	8.03e-05	1026/2885/5594/7157/7532	5	CDKN1A/GRB2/MAPK1/TP53/YWHAG
CDKN1A	NA	hsa04012	ErbB signaling pathway	2025-04-22	86/8848	5.32e-05	0.000307	0.000114	1026/2885/5594/6714	4	CDKN1A/GRB2/MAPK1/SRC
CDKN1A	NA	hsa05216	Thyroid cancer	2025-03-22	37/8848	9.82e-05	0.000512	0.00019	1026/5594/7157	3	CDKN1A/MAPK1/TP53
CDKN1A	NA	hsa04066	HIF-1 signaling pathway	2025-04-22	109/8848	0.000134	0.00068	0.000253	1026/1387/2033/5594	4	CDKN1A/CREBBP/EP300/MAPK1
CDKN1A	NA	hsa05163	Human cytomegalovirus infection	2025-05-22	226/8848	0.000192	0.000916	0.000341	1026/2885/5594/6714/7157	5	CDKN1A/GRB2/MAPK1/SRC/TP53
CDKN1A	NA	hsa04630	JAK-STAT signaling pathway	2025-04-22	168/8848	0.000702	0.0026059	0.000969	1026/1387/2033/2885	4	CDKN1A/CREBBP/EP300/GRB2
CDKN1A	NA	hsa05218	Melanoma	2025-03-22	73/8848	0.000741	0.00269165	0.00100099	1026/5594/7157	3	CDKN1A/MAPK1/TP53
CDKN1A	NA	hsa01524	Platinum drug resistance	2025-03-22	75/8848	0.000802	0.00285091	0.00106022	1026/5594/7157	3	CDKN1A/MAPK1/TP53
CDKN1A	NA	hsa04151	PI3K-Akt signaling pathway	2025-05-22	362/8848	0.00165023	0.0051035	0.00189793	1026/2885/5594/7157/7532	5	CDKN1A/GRB2/MAPK1/TP53/YWHAG
CDKN1A	NA	hsa04921	Oxytocin signaling pathway	2025-03-22	154/8848	0.0062462	0.0153399	0.00570473	1026/5594/6714	3	CDKN1A/MAPK1/SRC
CDKN1A	NA	hsa05217	Basal cell carcinoma	2025-02-22	63/8848	0.0105165	0.0240582	0.00894696	1026/7157	2	CDKN1A/TP53
CDKN1A	NA	hsa05202	Transcriptional misregulation in cancer	2025-03-22	193/8848	0.0115945	0.0245098	0.0091149	1026/3065/7157	3	CDKN1A/HDAC1/TP53
CDKN1A	NA	hsa05169	Epstein-Barr virus infection	2025-03-22	203/8848	0.0132872	0.0267344	0.00994222	1026/3065/7157	3	CDKN1A/HDAC1/TP53
CDKN1A	NA	hsa04115	p53 signaling pathway	2025-02-22	75/8848	0.0146766	0.0284999	0.0105988	1026/7157	2	CDKN1A/TP53
CDKN1A	NA	hsa05222	Small cell lung cancer	2025-02-22	93/8848	0.022025	0.0399802	0.0148682	1026/7157	2	CDKN1A/TP53
CERS4	MF	GO:0016410	N-acyltransferase activity	1932-03-01	93/18369	0.00056	0.00433571	0.00184607	79603/1387/2033	3	CERS4/CREBBP/EP300
CERS4	MF	GO:0016747	acyltransferase activity, transferring groups other than amino-acyl groups	1932-03-01	226/18369	0.00700745	0.0222737	0.00948376	79603/1387/2033	3	CERS4/CREBBP/EP300
CERS4	MF	GO:0016746	acyltransferase activity	1932-03-01	253/18369	0.00953786	0.0292714	0.0124633	79603/1387/2033	3	CERS4/CREBBP/EP300
CERS4	NA	hsa04071	Sphingolipid signaling pathway	2025-04-22	122/8848	0.000208	0.000937	0.000349	79603/2534/5594/7157	4	CERS4/FYN/MAPK1/TP53
CERS4	NA	hsa04071	Sphingolipid signaling pathway	2025-04-22	122/8848	0.000208	0.000937	0.000349	79603/2534/5594/7157	4	CERS4/FYN/MAPK1/TP53
CREBBP	BP	GO:0071560	cellular response to transforming growth factor beta stimulus	2025-08-29	274/18614	6.54e-09	6.26e-06	3.33e-06	1387/2033/2534/3065/4087/4088/6714/7157	8	CREBBP/EP300/FYN/HDAC1/SMAD2/SMAD3/SRC/TP53
CREBBP	BP	GO:0071559	response to transforming growth factor beta	2025-08-29	280/18614	7.74e-09	6.26e-06	3.33e-06	1387/2033/2534/3065/4087/4088/6714/7157	8	CREBBP/EP300/FYN/HDAC1/SMAD2/SMAD3/SRC/TP53
CREBBP	BP	GO:0002223	stimulatory C-type lectin receptor signaling pathway	2025-04-29	22/18614	3.41e-08	9.27e-06	4.93e-06	1387/2033/2534/6714	4	CREBBP/EP300/FYN/SRC
CREBBP	BP	GO:1990840	response to lectin	2025-04-29	22/18614	3.41e-08	9.27e-06	4.93e-06	1387/2033/2534/6714	4	CREBBP/EP300/FYN/SRC
CREBBP	BP	GO:1990858	cellular response to lectin	2025-04-29	22/18614	3.41e-08	9.27e-06	4.93e-06	1387/2033/2534/6714	4	CREBBP/EP300/FYN/SRC
CREBBP	BP	GO:0007179	transforming growth factor beta receptor signaling pathway	2025-07-29	218/18614	3.44e-08	9.27e-06	4.93e-06	1387/2033/3065/4087/4088/6714/7157	7	CREBBP/EP300/HDAC1/SMAD2/SMAD3/SRC/TP53
CREBBP	BP	GO:0017015	regulation of transforming growth factor beta receptor signaling pathway	2025-06-29	148/18614	9.32e-08	2.12e-05	1.13e-05	1387/2033/3065/4087/4088/7157	6	CREBBP/EP300/HDAC1/SMAD2/SMAD3/TP53
CREBBP	BP	GO:1903844	regulation of cellular response to transforming growth factor beta stimulus	2025-06-29	151/18614	1.05e-07	2.12e-05	1.13e-05	1387/2033/3065/4087/4088/7157	6	CREBBP/EP300/HDAC1/SMAD2/SMAD3/TP53
CREBBP	BP	GO:0002757	immune response-activating signaling pathway	2025-08-29	423/18614	1.88e-07	3.38e-05	1.79e-05	11119/1387/2033/2099/2534/2885/5594/6714	8	BTN3A1/CREBBP/EP300/ESR1/FYN/GRB2/MAPK1/SRC
CREBBP	BP	GO:0002764	immune response-regulating signaling pathway	2025-08-29	450/18614	3.01e-07	4.37e-05	2.32e-05	11119/1387/2033/2099/2534/2885/5594/6714	8	BTN3A1/CREBBP/EP300/ESR1/FYN/GRB2/MAPK1/SRC
CREBBP	BP	GO:0002429	immune response-activating cell surface receptor signaling pathway	2025-07-29	302/18614	3.17e-07	4.37e-05	2.32e-05	11119/1387/2033/2534/2885/5594/6714	7	BTN3A1/CREBBP/EP300/FYN/GRB2/MAPK1/SRC
CREBBP	BP	GO:0048511	rhythmic process	2025-07-29	303/18614	3.24e-07	4.37e-05	2.32e-05	1387/1457/2033/2099/3065/6714/7157	7	CREBBP/CSNK2A1/EP300/ESR1/HDAC1/SRC/TP53
CREBBP	BP	GO:0002768	immune response-regulating cell surface receptor signaling pathway	2025-07-29	329/18614	5.65e-07	7.02e-05	3.73e-05	11119/1387/2033/2534/2885/5594/6714	7	BTN3A1/CREBBP/EP300/FYN/GRB2/MAPK1/SRC
CREBBP	BP	GO:0002253	activation of immune response	2025-08-29	495/18614	6.2e-07	7.16e-05	3.81e-05	11119/1387/2033/2099/2534/2885/5594/6714	8	BTN3A1/CREBBP/EP300/ESR1/FYN/GRB2/MAPK1/SRC
CREBBP	BP	GO:0007178	transmembrane receptor protein serine/threonine kinase signaling pathway	2025-07-29	398/18614	2.01e-06	0.000181	9.62e-05	1387/2033/3065/4087/4088/6714/7157	7	CREBBP/EP300/HDAC1/SMAD2/SMAD3/SRC/TP53
CREBBP	BP	GO:0090092	regulation of transmembrane receptor protein serine/threonine kinase signaling pathway	2025-06-29	301/18614	5.91e-06	0.000367	0.000195	1387/2033/3065/4087/4088/7157	6	CREBBP/EP300/HDAC1/SMAD2/SMAD3/TP53
CREBBP	BP	GO:0002220	innate immune response activating cell surface receptor signaling pathway	2025-04-29	78/18614	6.26e-06	0.000374	0.000199	1387/2033/2534/6714	4	CREBBP/EP300/FYN/SRC
CREBBP	BP	GO:0031647	regulation of protein stability	2025-06-29	322/18614	8.69e-06	0.000425	0.000226	1387/2033/5594/4088/6714/7157	6	CREBBP/EP300/MAPK1/SMAD3/SRC/TP53
CREBBP	BP	GO:0071478	cellular response to radiation	2025-05-29	191/18614	1.05e-05	0.000497	0.000264	1026/1387/2033/2885/7157	5	CDKN1A/CREBBP/EP300/GRB2/TP53
CREBBP	BP	GO:0034644	cellular response to UV	2025-04-29	93/18614	1.26e-05	0.000562	0.000299	1026/1387/2033/7157	4	CDKN1A/CREBBP/EP300/TP53
CREBBP	BP	GO:0090287	regulation of cellular response to growth factor stimulus	2025-06-29	345/18614	1.29e-05	0.000562	0.000299	1387/2033/3065/4087/4088/7157	6	CREBBP/EP300/HDAC1/SMAD2/SMAD3/TP53
CREBBP	BP	GO:0002758	innate immune response-activating signaling pathway	2025-05-29	209/18614	1.62e-05	0.000639	0.00034	1387/2033/2099/2534/6714	5	CREBBP/EP300/ESR1/FYN/SRC
CREBBP	BP	GO:0002218	activation of innate immune response	2025-05-29	233/18614	2.74e-05	0.000982	0.000522	1387/2033/2099/2534/6714	5	CREBBP/EP300/ESR1/FYN/SRC
CREBBP	BP	GO:0071482	cellular response to light stimulus	2025-04-29	127/18614	4.3e-05	0.00142259	0.000756	1026/1387/2033/7157	4	CDKN1A/CREBBP/EP300/TP53
CREBBP	BP	GO:0031648	protein destabilization	2025-03-29	48/18614	5.61e-05	0.00165094	0.000878	1387/2033/6714	3	CREBBP/EP300/SRC
CREBBP	BP	GO:0001666	response to hypoxia	2025-05-29	293/18614	8.13e-05	0.00221531	0.0011775	1387/2033/4088/6714/7157	5	CREBBP/EP300/SMAD3/SRC/TP53
CREBBP	BP	GO:0045089	positive regulation of innate immune response	2025-05-29	300/18614	9.09e-05	0.00233643	0.00124188	1387/2033/2099/2534/6714	5	CREBBP/EP300/ESR1/FYN/SRC
CREBBP	BP	GO:0009411	response to UV	2025-04-29	154/18614	9.11e-05	0.00233643	0.00124188	1026/1387/2033/7157	4	CDKN1A/CREBBP/EP300/TP53
CREBBP	BP	GO:0036293	response to decreased oxygen levels	2025-05-29	306/18614	9.98e-05	0.00248135	0.0013189	1387/2033/4088/6714/7157	5	CREBBP/EP300/SMAD3/SRC/TP53
CREBBP	BP	GO:0002833	positive regulation of response to biotic stimulus	2025-05-29	327/18614	0.000136	0.00305824	0.00162554	1387/2033/2099/2534/6714	5	CREBBP/EP300/ESR1/FYN/SRC
CREBBP	BP	GO:0070482	response to oxygen levels	2025-05-29	333/18614	0.000148	0.00315428	0.00167658	1387/2033/4088/6714/7157	5	CREBBP/EP300/SMAD3/SRC/TP53
CREBBP	BP	GO:0071214	cellular response to abiotic stimulus	2025-05-29	339/18614	0.000161	0.00325701	0.00173119	1026/1387/2033/2885/7157	5	CDKN1A/CREBBP/EP300/GRB2/TP53
CREBBP	BP	GO:0104004	cellular response to environmental stimulus	2025-05-29	339/18614	0.000161	0.00325701	0.00173119	1026/1387/2033/2885/7157	5	CDKN1A/CREBBP/EP300/GRB2/TP53
CREBBP	BP	GO:0045088	regulation of innate immune response	2025-05-29	373/18614	0.000251	0.00431459	0.00229332	1387/2033/2099/2534/6714	5	CREBBP/EP300/ESR1/FYN/SRC
CREBBP	BP	GO:0006474	N-terminal protein amino acid acetylation	2029-02-01	17/18614	0.000314	0.00486302	0.00258483	1387/2033	2	CREBBP/EP300
CREBBP	BP	GO:1900034	regulation of cellular response to heat	2029-02-01	17/18614	0.000314	0.00486302	0.00258483	1387/2033	2	CREBBP/EP300
CREBBP	BP	GO:0031349	positive regulation of defense response	2025-05-29	441/18614	0.000542	0.00663189	0.00352503	1387/2033/2099/2534/6714	5	CREBBP/EP300/ESR1/FYN/SRC
CREBBP	BP	GO:0009314	response to radiation	2025-05-29	452/18614	0.000606	0.00709424	0.00377078	1026/1387/2033/2885/7157	5	CDKN1A/CREBBP/EP300/GRB2/TP53
CREBBP	BP	GO:0002831	regulation of response to biotic stimulus	2025-05-29	463/18614	0.000675	0.00779709	0.00414436	1387/2033/2099/2534/6714	5	CREBBP/EP300/ESR1/FYN/SRC
CREBBP	BP	GO:0090100	positive regulation of transmembrane receptor protein serine/threonine kinase signaling pathway	2025-03-29	122/18614	0.000886	0.00906446	0.004818	1387/2033/4087	3	CREBBP/EP300/SMAD2
CREBBP	BP	GO:0031365	N-terminal protein amino acid modification	2029-02-01	30/18614	0.000992	0.00951922	0.00505972	1387/2033	2	CREBBP/EP300
CREBBP	BP	GO:0030511	positive regulation of transforming growth factor beta receptor signaling pathway	2029-02-01	34/18614	0.00127477	0.0111353	0.00591872	1387/2033	2	CREBBP/EP300
CREBBP	BP	GO:1903846	positive regulation of cellular response to transforming growth factor beta stimulus	2029-02-01	34/18614	0.00127477	0.0111353	0.00591872	1387/2033	2	CREBBP/EP300
CREBBP	BP	GO:0009416	response to light stimulus	2025-04-29	323/18614	0.00150056	0.0124354	0.00660975	1026/1387/2033/7157	4	CDKN1A/CREBBP/EP300/TP53
CREBBP	BP	GO:0051604	protein maturation	2025-04-29	332/18614	0.00165965	0.0133545	0.00709826	552900/1387/2033/6714	4	BOLA2/CREBBP/EP300/SRC
CREBBP	BP	GO:0042733	embryonic digit morphogenesis	2029-02-01	58/18614	0.00367023	0.0224895	0.0119538	1387/3065	2	CREBBP/HDAC1
CREBBP	BP	GO:0034605	cellular response to heat	2029-02-01	67/18614	0.00486683	0.0272138	0.0144649	1387/2033	2	CREBBP/EP300
CREBBP	BP	GO:0016570	histone modification	2025-04-29	475/18614	0.00599698	0.0311612	0.016563	1387/2033/3065/7157	4	CREBBP/EP300/HDAC1/TP53
CREBBP	MF	GO:0061629	RNA polymerase II-specific DNA-binding transcription factor binding	1932-09-01	348/18369	5.42e-09	9.45e-07	4.03e-07	367/1387/2033/2099/3065/4087/4088/6714/7157	9	AR/CREBBP/EP300/ESR1/HDAC1/SMAD2/SMAD3/SRC/TP53
CREBBP	MF	GO:0001223	transcription coactivator binding	1932-05-01	43/18369	1.06e-08	9.45e-07	4.03e-07	367/1387/2033/2099/4088	5	AR/CREBBP/EP300/ESR1/SMAD3
CREBBP	MF	GO:0001221	transcription coregulator binding	1932-06-01	111/18369	3.39e-08	2.01e-06	8.56e-07	367/1387/2033/2099/3065/4088	6	AR/CREBBP/EP300/ESR1/HDAC1/SMAD3
CREBBP	MF	GO:0140297	DNA-binding transcription factor binding	1932-09-01	478/18369	8.36e-08	3.72e-06	1.58e-06	367/1387/2033/2099/3065/4087/4088/6714/7157	9	AR/CREBBP/EP300/ESR1/HDAC1/SMAD2/SMAD3/SRC/TP53
CREBBP	MF	GO:0002039	p53 binding	1932-04-01	67/18369	5.38e-06	0.000192	8.16e-05	1387/2033/3065/7157	4	CREBBP/EP300/HDAC1/TP53
CREBBP	MF	GO:0031490	chromatin DNA binding	1932-04-01	118/18369	5.06e-05	0.000819	0.000349	1387/2033/3065/4088	4	CREBBP/EP300/HDAC1/SMAD3
CREBBP	MF	GO:0016410	N-acyltransferase activity	1932-03-01	93/18369	0.00056	0.00433571	0.00184607	79603/1387/2033	3	CERS4/CREBBP/EP300
CREBBP	MF	GO:0043425	bHLH transcription factor binding	1932-02-01	31/18369	0.00132469	0.00714529	0.00304235	1387/4088	2	CREBBP/SMAD3
CREBBP	MF	GO:0004402	histone acetyltransferase activity	1932-02-01	43/18369	0.00253916	0.010272	0.00437367	1387/2033	2	CREBBP/EP300
CREBBP	MF	GO:0061733	peptide-lysine-N-acetyltransferase activity	1932-02-01	46/18369	0.00290087	0.0107574	0.00458032	1387/2033	2	CREBBP/EP300
CREBBP	MF	GO:0034212	peptide N-acetyltransferase activity	1932-02-01	51/18369	0.00355421	0.0124049	0.0052818	1387/2033	2	CREBBP/EP300
CREBBP	MF	GO:0008080	N-acetyltransferase activity	1932-02-01	67/18369	0.00605749	0.0199673	0.00850173	1387/2033	2	CREBBP/EP300
CREBBP	MF	GO:0003684	damaged DNA binding	1932-02-01	71/18369	0.00677875	0.0219385	0.00934105	1387/2033	2	CREBBP/EP300
CREBBP	MF	GO:0016747	acyltransferase activity, transferring groups other than amino-acyl groups	1932-03-01	226/18369	0.00700745	0.0222737	0.00948376	79603/1387/2033	3	CERS4/CREBBP/EP300
CREBBP	MF	GO:0016746	acyltransferase activity	1932-03-01	253/18369	0.00953786	0.0292714	0.0124633	79603/1387/2033	3	CERS4/CREBBP/EP300
CREBBP	MF	GO:0016407	acetyltransferase activity	1932-02-01	94/18369	0.0116307	0.0345044	0.0146914	1387/2033	2	CREBBP/EP300
CREBBP	NA	hsa04110	Cell cycle	2025-09-22	158/8848	5.99e-11	1e-08	3.72e-09	246184/1026/1387/2033/3065/4087/4088/7157/7532	9	CDC26/CDKN1A/CREBBP/EP300/HDAC1/SMAD2/SMAD3/TP53/YWHAG
CREBBP	NA	hsa05203	Viral carcinogenesis	2025-09-22	205/8848	6.19e-10	5.17e-08	1.92e-08	1026/1387/2033/2885/3065/5594/6714/7157/7532	9	CDKN1A/CREBBP/EP300/GRB2/HDAC1/MAPK1/SRC/TP53/YWHAG
CREBBP	NA	hsa04520	Adherens junction	2025-07-22	93/8848	1.69e-09	9.42e-08	3.5e-08	1387/1457/2033/2534/5594/4088/6714	7	CREBBP/CSNK2A1/EP300/FYN/MAPK1/SMAD3/SRC
CREBBP	NA	hsa05215	Prostate cancer	2025-07-22	98/8848	2.45e-09	9.58e-08	3.56e-08	367/1026/1387/2033/2885/5594/7157	7	AR/CDKN1A/CREBBP/EP300/GRB2/MAPK1/TP53
CREBBP	NA	hsa05161	Hepatitis B	2025-08-22	163/8848	2.87e-09	9.58e-08	3.56e-08	1026/1387/2033/2885/5594/4088/6714/7157	8	CDKN1A/CREBBP/EP300/GRB2/MAPK1/SMAD3/SRC/TP53
CREBBP	NA	hsa04919	Thyroid hormone signaling pathway	2025-07-22	122/8848	1.15e-08	3.19e-07	1.19e-07	1387/2033/2099/3065/5594/6714/7157	7	CREBBP/EP300/ESR1/HDAC1/MAPK1/SRC/TP53
CREBBP	NA	hsa05166	Human T-cell leukemia virus 1 infection	2025-08-22	223/8848	3.39e-08	7.07e-07	2.63e-07	246184/1026/1387/2033/5594/4087/4088/7157	8	CDC26/CDKN1A/CREBBP/EP300/MAPK1/SMAD2/SMAD3/TP53
CREBBP	NA	hsa04350	TGF-beta signaling pathway	2025-06-22	108/8848	1.83e-07	2.78e-06	1.03e-06	1387/2033/3065/5594/4087/4088	6	CREBBP/EP300/HDAC1/MAPK1/SMAD2/SMAD3
CREBBP	NA	hsa04068	FoxO signaling pathway	2025-06-22	133/8848	6.31e-07	7.59e-06	2.82e-06	1026/1387/2033/2885/5594/4088	6	CDKN1A/CREBBP/EP300/GRB2/MAPK1/SMAD3
CREBBP	NA	hsa05211	Renal cell carcinoma	2025-05-22	70/8848	6.36e-07	7.59e-06	2.82e-06	1026/1387/2033/2885/5594	5	CDKN1A/CREBBP/EP300/GRB2/MAPK1
CREBBP	NA	hsa05167	Kaposi sarcoma-associated herpesvirus infection	2025-06-22	196/8848	6.08e-06	5.34e-05	1.99e-05	1026/1387/2033/5594/6714/7157	6	CDKN1A/CREBBP/EP300/MAPK1/SRC/TP53
CREBBP	NA	hsa05206	MicroRNAs in cancer	2025-07-22	312/8848	6.85e-06	5.72e-05	2.13e-05	1026/1387/2033/2885/3065/5594/7157	7	CDKN1A/CREBBP/EP300/GRB2/HDAC1/MAPK1/TP53
CREBBP	NA	hsa05165	Human papillomavirus infection	2025-07-22	333/8848	1.05e-05	8.36e-05	3.11e-05	1026/1387/2033/2885/3065/5594/7157	7	CDKN1A/CREBBP/EP300/GRB2/HDAC1/MAPK1/TP53
CREBBP	NA	hsa04310	Wnt signaling pathway	2025-05-22	174/8848	5.57e-05	0.00031	0.000115	1387/1457/2033/4088/7157	5	CREBBP/CSNK2A1/EP300/SMAD3/TP53
CREBBP	NA	hsa05016	Huntington disease	2025-06-22	311/8848	8.32e-05	0.000448	0.000167	1387/2033/3065/4700/9821/7157	6	CREBBP/EP300/HDAC1/NDUFA6/RB1CC1/TP53
CREBBP	NA	hsa04066	HIF-1 signaling pathway	2025-04-22	109/8848	0.000134	0.00068	0.000253	1026/1387/2033/5594	4	CDKN1A/CREBBP/EP300/MAPK1
CREBBP	NA	hsa04935	Growth hormone synthesis, secretion and action	2025-04-22	122/8848	0.000208	0.000937	0.000349	1387/2033/2885/5594	4	CREBBP/EP300/GRB2/MAPK1
CREBBP	NA	hsa04330	Notch signaling pathway	2025-03-22	62/8848	0.000459	0.00182465	0.000679	1387/2033/3065	3	CREBBP/EP300/HDAC1
CREBBP	NA	hsa04720	Long-term potentiation	2025-03-22	67/8848	0.000577	0.00223936	0.000833	1387/2033/5594	3	CREBBP/EP300/MAPK1
CREBBP	NA	hsa04630	JAK-STAT signaling pathway	2025-04-22	168/8848	0.000702	0.0026059	0.000969	1026/1387/2033/2885	4	CDKN1A/CREBBP/EP300/GRB2
CREBBP	NA	hsa05152	Tuberculosis	2025-04-22	180/8848	0.00091	0.0031645	0.00117684	1387/2033/5594/6714	4	CREBBP/EP300/MAPK1/SRC
CREBBP	NA	hsa03083	Polycomb repressive complex	2025-03-22	83/8848	0.00107778	0.0035998	0.00133872	1387/2033/3065	3	CREBBP/EP300/HDAC1
CREBBP	NA	hsa04916	Melanogenesis	2025-03-22	101/8848	0.00189902	0.00566315	0.00210606	1387/2033/5594	3	CREBBP/EP300/MAPK1
CREBBP	NA	hsa05164	Influenza A	2025-03-22	172/8848	0.00847179	0.0202113	0.00751632	1387/2033/5594	3	CREBBP/EP300/MAPK1
CREBBP	NA	hsa03250	Viral life cycle - HIV-1	2025-02-22	64/8848	0.0108395	0.0241358	0.00897583	1387/2033	2	CREBBP/EP300
CREBBP	NA	hsa04024	cAMP signaling pathway	2025-03-22	226/8848	0.0176973	0.0335847	0.0124897	1387/2033/5594	3	CREBBP/EP300/MAPK1
CREBBP	NA	hsa04922	Glucagon signaling pathway	2025-02-22	107/8848	0.0285932	0.0487251	0.0181203	1387/2033	2	CREBBP/EP300
CREBBP	NA	hsa04110	Cell cycle	2025-09-22	158/8848	5.99e-11	1e-08	3.72e-09	246184/1026/1387/2033/3065/4087/4088/7157/7532	9	CDC26/CDKN1A/CREBBP/EP300/HDAC1/SMAD2/SMAD3/TP53/YWHAG
CREBBP	NA	hsa05203	Viral carcinogenesis	2025-09-22	205/8848	6.19e-10	5.17e-08	1.92e-08	1026/1387/2033/2885/3065/5594/6714/7157/7532	9	CDKN1A/CREBBP/EP300/GRB2/HDAC1/MAPK1/SRC/TP53/YWHAG
CREBBP	NA	hsa04520	Adherens junction	2025-07-22	93/8848	1.69e-09	9.42e-08	3.5e-08	1387/1457/2033/2534/5594/4088/6714	7	CREBBP/CSNK2A1/EP300/FYN/MAPK1/SMAD3/SRC
CREBBP	NA	hsa05215	Prostate cancer	2025-07-22	98/8848	2.45e-09	9.58e-08	3.56e-08	367/1026/1387/2033/2885/5594/7157	7	AR/CDKN1A/CREBBP/EP300/GRB2/MAPK1/TP53
CREBBP	NA	hsa05161	Hepatitis B	2025-08-22	163/8848	2.87e-09	9.58e-08	3.56e-08	1026/1387/2033/2885/5594/4088/6714/7157	8	CDKN1A/CREBBP/EP300/GRB2/MAPK1/SMAD3/SRC/TP53
CREBBP	NA	hsa04919	Thyroid hormone signaling pathway	2025-07-22	122/8848	1.15e-08	3.19e-07	1.19e-07	1387/2033/2099/3065/5594/6714/7157	7	CREBBP/EP300/ESR1/HDAC1/MAPK1/SRC/TP53
CREBBP	NA	hsa05166	Human T-cell leukemia virus 1 infection	2025-08-22	223/8848	3.39e-08	7.07e-07	2.63e-07	246184/1026/1387/2033/5594/4087/4088/7157	8	CDC26/CDKN1A/CREBBP/EP300/MAPK1/SMAD2/SMAD3/TP53
CREBBP	NA	hsa04350	TGF-beta signaling pathway	2025-06-22	108/8848	1.83e-07	2.78e-06	1.03e-06	1387/2033/3065/5594/4087/4088	6	CREBBP/EP300/HDAC1/MAPK1/SMAD2/SMAD3
CREBBP	NA	hsa04068	FoxO signaling pathway	2025-06-22	133/8848	6.31e-07	7.59e-06	2.82e-06	1026/1387/2033/2885/5594/4088	6	CDKN1A/CREBBP/EP300/GRB2/MAPK1/SMAD3
CREBBP	NA	hsa05211	Renal cell carcinoma	2025-05-22	70/8848	6.36e-07	7.59e-06	2.82e-06	1026/1387/2033/2885/5594	5	CDKN1A/CREBBP/EP300/GRB2/MAPK1
CREBBP	NA	hsa05167	Kaposi sarcoma-associated herpesvirus infection	2025-06-22	196/8848	6.08e-06	5.34e-05	1.99e-05	1026/1387/2033/5594/6714/7157	6	CDKN1A/CREBBP/EP300/MAPK1/SRC/TP53
CREBBP	NA	hsa05206	MicroRNAs in cancer	2025-07-22	312/8848	6.85e-06	5.72e-05	2.13e-05	1026/1387/2033/2885/3065/5594/7157	7	CDKN1A/CREBBP/EP300/GRB2/HDAC1/MAPK1/TP53
CREBBP	NA	hsa05165	Human papillomavirus infection	2025-07-22	333/8848	1.05e-05	8.36e-05	3.11e-05	1026/1387/2033/2885/3065/5594/7157	7	CDKN1A/CREBBP/EP300/GRB2/HDAC1/MAPK1/TP53
CREBBP	NA	hsa04310	Wnt signaling pathway	2025-05-22	174/8848	5.57e-05	0.00031	0.000115	1387/1457/2033/4088/7157	5	CREBBP/CSNK2A1/EP300/SMAD3/TP53
CREBBP	NA	hsa05016	Huntington disease	2025-06-22	311/8848	8.32e-05	0.000448	0.000167	1387/2033/3065/4700/9821/7157	6	CREBBP/EP300/HDAC1/NDUFA6/RB1CC1/TP53
CREBBP	NA	hsa04066	HIF-1 signaling pathway	2025-04-22	109/8848	0.000134	0.00068	0.000253	1026/1387/2033/5594	4	CDKN1A/CREBBP/EP300/MAPK1
CREBBP	NA	hsa04935	Growth hormone synthesis, secretion and action	2025-04-22	122/8848	0.000208	0.000937	0.000349	1387/2033/2885/5594	4	CREBBP/EP300/GRB2/MAPK1
CREBBP	NA	hsa04330	Notch signaling pathway	2025-03-22	62/8848	0.000459	0.00182465	0.000679	1387/2033/3065	3	CREBBP/EP300/HDAC1
CREBBP	NA	hsa04720	Long-term potentiation	2025-03-22	67/8848	0.000577	0.00223936	0.000833	1387/2033/5594	3	CREBBP/EP300/MAPK1
CREBBP	NA	hsa04630	JAK-STAT signaling pathway	2025-04-22	168/8848	0.000702	0.0026059	0.000969	1026/1387/2033/2885	4	CDKN1A/CREBBP/EP300/GRB2
CREBBP	NA	hsa05152	Tuberculosis	2025-04-22	180/8848	0.00091	0.0031645	0.00117684	1387/2033/5594/6714	4	CREBBP/EP300/MAPK1/SRC
CREBBP	NA	hsa03083	Polycomb repressive complex	2025-03-22	83/8848	0.00107778	0.0035998	0.00133872	1387/2033/3065	3	CREBBP/EP300/HDAC1
CREBBP	NA	hsa04916	Melanogenesis	2025-03-22	101/8848	0.00189902	0.00566315	0.00210606	1387/2033/5594	3	CREBBP/EP300/MAPK1
CREBBP	NA	hsa05164	Influenza A	2025-03-22	172/8848	0.00847179	0.0202113	0.00751632	1387/2033/5594	3	CREBBP/EP300/MAPK1
CREBBP	NA	hsa03250	Viral life cycle - HIV-1	2025-02-22	64/8848	0.0108395	0.0241358	0.00897583	1387/2033	2	CREBBP/EP300
CREBBP	NA	hsa04024	cAMP signaling pathway	2025-03-22	226/8848	0.0176973	0.0335847	0.0124897	1387/2033/5594	3	CREBBP/EP300/MAPK1
CREBBP	NA	hsa04922	Glucagon signaling pathway	2025-02-22	107/8848	0.0285932	0.0487251	0.0181203	1387/2033	2	CREBBP/EP300
CSNK2A1	BP	GO:0048511	rhythmic process	2025-07-29	303/18614	3.24e-07	4.37e-05	2.32e-05	1387/1457/2033/2099/3065/6714/7157	7	CREBBP/CSNK2A1/EP300/ESR1/HDAC1/SRC/TP53
CSNK2A1	BP	GO:2001233	regulation of apoptotic signaling pathway	2025-07-29	381/18614	1.51e-06	0.000152	8.09e-05	367/1457/1984/3065/9821/6714/7157	7	AR/CSNK2A1/EIF5A/HDAC1/RB1CC1/SRC/TP53
CSNK2A1	BP	GO:2001234	negative regulation of apoptotic signaling pathway	2025-05-29	233/18614	2.74e-05	0.000982	0.000522	367/1457/3065/9821/6714	5	AR/CSNK2A1/HDAC1/RB1CC1/SRC
CSNK2A1	BP	GO:0052548	regulation of endopeptidase activity	2025-05-29	336/18614	0.000155	0.00324645	0.00172557	1457/2534/3065/4088/6714	5	CSNK2A1/FYN/HDAC1/SMAD3/SRC
CSNK2A1	BP	GO:0001558	regulation of cell growth	2025-05-29	420/18614	0.000434	0.00589325	0.00313242	978/1026/1457/4088/7157	5	CDA/CDKN1A/CSNK2A1/SMAD3/TP53
CSNK2A1	BP	GO:2000116	regulation of cysteine-type endopeptidase activity	2025-04-29	234/18614	0.000452	0.00598173	0.00317945	1457/2534/4088/6714	4	CSNK2A1/FYN/SMAD3/SRC
CSNK2A1	BP	GO:0052547	regulation of peptidase activity	2025-05-29	425/18614	0.000458	0.00601448	0.00319686	1457/2534/3065/4088/6714	5	CSNK2A1/FYN/HDAC1/SMAD3/SRC
CSNK2A1	BP	GO:0016049	cell growth	2025-05-29	495/18614	0.000913	0.00907924	0.00482586	978/1026/1457/4088/7157	5	CDA/CDKN1A/CSNK2A1/SMAD3/TP53
CSNK2A1	BP	GO:0030177	positive regulation of Wnt signaling pathway	2025-03-29	146/18614	0.0014874	0.0123899	0.00658557	1457/4088/6714	3	CSNK2A1/SMAD3/SRC
CSNK2A1	BP	GO:0009895	negative regulation of catabolic process	2025-04-29	337/18614	0.00175295	0.0138183	0.00734482	1457/2534/4088/7157	4	CSNK2A1/FYN/SMAD3/TP53
CSNK2A1	BP	GO:0030111	regulation of Wnt signaling pathway	2025-04-29	338/18614	0.00177203	0.013901	0.00738876	1457/3065/4088/6714	4	CSNK2A1/HDAC1/SMAD3/SRC
CSNK2A1	BP	GO:0043281	regulation of cysteine-type endopeptidase activity involved in apoptotic process	2025-03-29	204/18614	0.00384193	0.0233405	0.0124061	1457/4088/6714	3	CSNK2A1/SMAD3/SRC
CSNK2A1	BP	GO:0016055	Wnt signaling pathway	2025-04-29	461/18614	0.00539908	0.029083	0.0154584	1457/3065/4088/6714	4	CSNK2A1/HDAC1/SMAD3/SRC
CSNK2A1	BP	GO:0198738	cell-cell signaling by wnt	2025-04-29	463/18614	0.00548192	0.0294311	0.0156434	1457/3065/4088/6714	4	CSNK2A1/HDAC1/SMAD3/SRC
CSNK2A1	BP	GO:0043154	negative regulation of cysteine-type endopeptidase activity involved in apoptotic process	2029-02-01	78/18614	0.00654059	0.03284	0.0174553	1457/6714	2	CSNK2A1/SRC
CSNK2A1	BP	GO:2000117	negative regulation of cysteine-type endopeptidase activity	2029-02-01	91/18614	0.00880825	0.0404379	0.0214938	1457/6714	2	CSNK2A1/SRC
CSNK2A1	CC	GO:0016581	NuRD complex	1930-02-01	17/19518	0.000306	0.0152686	0.00980678	1457/3065	2	CSNK2A1/HDAC1
CSNK2A1	CC	GO:0090545	CHD-type complex	1930-02-01	17/19518	0.000306	0.0152686	0.00980678	1457/3065	2	CSNK2A1/HDAC1
CSNK2A1	CC	GO:0016580	Sin3 complex	1930-02-01	22/19518	0.000518	0.0152686	0.00980678	1457/3065	2	CSNK2A1/HDAC1
CSNK2A1	CC	GO:0070822	Sin3-type complex	1930-02-01	22/19518	0.000518	0.0152686	0.00980678	1457/3065	2	CSNK2A1/HDAC1
CSNK2A1	CC	GO:1902554	serine/threonine protein kinase complex	2025-03-30	121/19518	0.000835	0.019706	0.0126569	1026/1457/9821	3	CDKN1A/CSNK2A1/RB1CC1
CSNK2A1	CC	GO:1902911	protein kinase complex	2025-03-30	142/19518	0.00132549	0.026068	0.016743	1026/1457/9821	3	CDKN1A/CSNK2A1/RB1CC1
CSNK2A1	NA	hsa04520	Adherens junction	2025-07-22	93/8848	1.69e-09	9.42e-08	3.5e-08	1387/1457/2033/2534/5594/4088/6714	7	CREBBP/CSNK2A1/EP300/FYN/MAPK1/SMAD3/SRC
CSNK2A1	NA	hsa04310	Wnt signaling pathway	2025-05-22	174/8848	5.57e-05	0.00031	0.000115	1387/1457/2033/4088/7157	5	CREBBP/CSNK2A1/EP300/SMAD3/TP53
CSNK2A1	NA	hsa04137	Mitophagy - animal	2025-03-22	105/8848	0.00212245	0.0061112	0.00227268	1457/6714/7157	3	CSNK2A1/SRC/TP53
CSNK2A1	NA	hsa05020	Prion disease	2025-04-22	278/8848	0.00446053	0.0116392	0.00432848	1457/2534/5594/4700	4	CSNK2A1/FYN/MAPK1/NDUFA6
CSNK2A1	NA	hsa05010	Alzheimer disease	2025-04-22	391/8848	0.0145937	0.0284999	0.0105988	1457/5594/4700/9821	4	CSNK2A1/MAPK1/NDUFA6/RB1CC1
CSNK2A1	NA	hsa05235	PD-L1 expression and PD-1 checkpoint pathway in cancer	2025-02-22	90/8848	0.0207121	0.0384325	0.0142926	1457/5594	2	CSNK2A1/MAPK1
CSNK2A1	NA	hsa05022	Pathways of neurodegeneration - multiple diseases	2025-04-22	483/8848	0.0293051	0.0494339	0.0183838	1457/5594/4700/9821	4	CSNK2A1/MAPK1/NDUFA6/RB1CC1
CSNK2A1	NA	hsa04520	Adherens junction	2025-07-22	93/8848	1.69e-09	9.42e-08	3.5e-08	1387/1457/2033/2534/5594/4088/6714	7	CREBBP/CSNK2A1/EP300/FYN/MAPK1/SMAD3/SRC
CSNK2A1	NA	hsa04310	Wnt signaling pathway	2025-05-22	174/8848	5.57e-05	0.00031	0.000115	1387/1457/2033/4088/7157	5	CREBBP/CSNK2A1/EP300/SMAD3/TP53
CSNK2A1	NA	hsa04137	Mitophagy - animal	2025-03-22	105/8848	0.00212245	0.0061112	0.00227268	1457/6714/7157	3	CSNK2A1/SRC/TP53
CSNK2A1	NA	hsa05020	Prion disease	2025-04-22	278/8848	0.00446053	0.0116392	0.00432848	1457/2534/5594/4700	4	CSNK2A1/FYN/MAPK1/NDUFA6
CSNK2A1	NA	hsa05010	Alzheimer disease	2025-04-22	391/8848	0.0145937	0.0284999	0.0105988	1457/5594/4700/9821	4	CSNK2A1/MAPK1/NDUFA6/RB1CC1
CSNK2A1	NA	hsa05235	PD-L1 expression and PD-1 checkpoint pathway in cancer	2025-02-22	90/8848	0.0207121	0.0384325	0.0142926	1457/5594	2	CSNK2A1/MAPK1
CSNK2A1	NA	hsa05022	Pathways of neurodegeneration - multiple diseases	2025-04-22	483/8848	0.0293051	0.0494339	0.0183838	1457/5594/4700/9821	4	CSNK2A1/MAPK1/NDUFA6/RB1CC1
EIF5A	BP	GO:2001233	regulation of apoptotic signaling pathway	2025-07-29	381/18614	1.51e-06	0.000152	8.09e-05	367/1457/1984/3065/9821/6714/7157	7	AR/CSNK2A1/EIF5A/HDAC1/RB1CC1/SRC/TP53
EIF5A	BP	GO:0097193	intrinsic apoptotic signaling pathway	2025-06-29	301/18614	5.91e-06	0.000367	0.000195	1026/1984/2033/3065/6714/7157	6	CDKN1A/EIF5A/EP300/HDAC1/SRC/TP53
EIF5A	BP	GO:0072332	intrinsic apoptotic signaling pathway by p53 class mediator	2025-04-29	83/18614	8.02e-06	0.000418	0.000222	1026/1984/2033/7157	4	CDKN1A/EIF5A/EP300/TP53
EIF5A	BP	GO:0072331	signal transduction by p53 class mediator	2025-04-29	173/18614	0.000143	0.0031173	0.00165693	1026/1984/2033/7157	4	CDKN1A/EIF5A/EP300/TP53
EIF5A	BP	GO:2001242	regulation of intrinsic apoptotic signaling pathway	2025-04-29	173/18614	0.000143	0.0031173	0.00165693	1984/3065/6714/7157	4	EIF5A/HDAC1/SRC/TP53
EIF5A	BP	GO:1901796	regulation of signal transduction by p53 class mediator	2025-03-29	106/18614	0.000589	0.00704902	0.00374674	1984/2033/7157	3	EIF5A/EP300/TP53
EIF5A	BP	GO:1902253	regulation of intrinsic apoptotic signaling pathway by p53 class mediator	2029-02-01	35/18614	0.00135073	0.0115491	0.00613864	1984/7157	2	EIF5A/TP53
EIF5A	BP	GO:2001244	positive regulation of intrinsic apoptotic signaling pathway	2029-02-01	63/18614	0.00431551	0.0249306	0.0132513	1984/7157	2	EIF5A/TP53
EIF5A	BP	GO:0071356	cellular response to tumor necrosis factor	2025-03-29	235/18614	0.00569757	0.0298937	0.0158893	1984/5594/7157	3	EIF5A/MAPK1/TP53
EIF5A	BP	GO:0034612	response to tumor necrosis factor	2025-03-29	257/18614	0.00729157	0.0352663	0.018745	1984/5594/7157	3	EIF5A/MAPK1/TP53
EIF5A	BP	GO:0098586	cellular response to virus	2029-02-01	85/18614	0.00772338	0.0362819	0.0192848	1984/4088	2	EIF5A/SMAD3
EP300	BP	GO:0071560	cellular response to transforming growth factor beta stimulus	2025-08-29	274/18614	6.54e-09	6.26e-06	3.33e-06	1387/2033/2534/3065/4087/4088/6714/7157	8	CREBBP/EP300/FYN/HDAC1/SMAD2/SMAD3/SRC/TP53
EP300	BP	GO:0071559	response to transforming growth factor beta	2025-08-29	280/18614	7.74e-09	6.26e-06	3.33e-06	1387/2033/2534/3065/4087/4088/6714/7157	8	CREBBP/EP300/FYN/HDAC1/SMAD2/SMAD3/SRC/TP53
EP300	BP	GO:0002223	stimulatory C-type lectin receptor signaling pathway	2025-04-29	22/18614	3.41e-08	9.27e-06	4.93e-06	1387/2033/2534/6714	4	CREBBP/EP300/FYN/SRC
EP300	BP	GO:1990840	response to lectin	2025-04-29	22/18614	3.41e-08	9.27e-06	4.93e-06	1387/2033/2534/6714	4	CREBBP/EP300/FYN/SRC
EP300	BP	GO:1990858	cellular response to lectin	2025-04-29	22/18614	3.41e-08	9.27e-06	4.93e-06	1387/2033/2534/6714	4	CREBBP/EP300/FYN/SRC
EP300	BP	GO:0007179	transforming growth factor beta receptor signaling pathway	2025-07-29	218/18614	3.44e-08	9.27e-06	4.93e-06	1387/2033/3065/4087/4088/6714/7157	7	CREBBP/EP300/HDAC1/SMAD2/SMAD3/SRC/TP53
EP300	BP	GO:0017015	regulation of transforming growth factor beta receptor signaling pathway	2025-06-29	148/18614	9.32e-08	2.12e-05	1.13e-05	1387/2033/3065/4087/4088/7157	6	CREBBP/EP300/HDAC1/SMAD2/SMAD3/TP53
EP300	BP	GO:1903844	regulation of cellular response to transforming growth factor beta stimulus	2025-06-29	151/18614	1.05e-07	2.12e-05	1.13e-05	1387/2033/3065/4087/4088/7157	6	CREBBP/EP300/HDAC1/SMAD2/SMAD3/TP53
EP300	BP	GO:0002757	immune response-activating signaling pathway	2025-08-29	423/18614	1.88e-07	3.38e-05	1.79e-05	11119/1387/2033/2099/2534/2885/5594/6714	8	BTN3A1/CREBBP/EP300/ESR1/FYN/GRB2/MAPK1/SRC
EP300	BP	GO:0002764	immune response-regulating signaling pathway	2025-08-29	450/18614	3.01e-07	4.37e-05	2.32e-05	11119/1387/2033/2099/2534/2885/5594/6714	8	BTN3A1/CREBBP/EP300/ESR1/FYN/GRB2/MAPK1/SRC
EP300	BP	GO:0002429	immune response-activating cell surface receptor signaling pathway	2025-07-29	302/18614	3.17e-07	4.37e-05	2.32e-05	11119/1387/2033/2534/2885/5594/6714	7	BTN3A1/CREBBP/EP300/FYN/GRB2/MAPK1/SRC
EP300	BP	GO:0048511	rhythmic process	2025-07-29	303/18614	3.24e-07	4.37e-05	2.32e-05	1387/1457/2033/2099/3065/6714/7157	7	CREBBP/CSNK2A1/EP300/ESR1/HDAC1/SRC/TP53
EP300	BP	GO:0002768	immune response-regulating cell surface receptor signaling pathway	2025-07-29	329/18614	5.65e-07	7.02e-05	3.73e-05	11119/1387/2033/2534/2885/5594/6714	7	BTN3A1/CREBBP/EP300/FYN/GRB2/MAPK1/SRC
EP300	BP	GO:0002253	activation of immune response	2025-08-29	495/18614	6.2e-07	7.16e-05	3.81e-05	11119/1387/2033/2099/2534/2885/5594/6714	8	BTN3A1/CREBBP/EP300/ESR1/FYN/GRB2/MAPK1/SRC
EP300	BP	GO:0030518	intracellular steroid hormone receptor signaling pathway	2025-05-29	115/18614	8.7e-07	9.37e-05	4.98e-05	367/2033/2099/3065/6714	5	AR/EP300/ESR1/HDAC1/SRC
EP300	BP	GO:0043401	steroid hormone mediated signaling pathway	2025-05-29	135/18614	1.92e-06	0.000181	9.62e-05	367/2033/2099/3065/6714	5	AR/EP300/ESR1/HDAC1/SRC
EP300	BP	GO:0007178	transmembrane receptor protein serine/threonine kinase signaling pathway	2025-07-29	398/18614	2.01e-06	0.000181	9.62e-05	1387/2033/3065/4087/4088/6714/7157	7	CREBBP/EP300/HDAC1/SMAD2/SMAD3/SRC/TP53
EP300	BP	GO:0033143	regulation of intracellular steroid hormone receptor signaling pathway	2025-04-29	72/18614	4.54e-06	0.000319	0.00017	367/2033/3065/6714	4	AR/EP300/HDAC1/SRC
EP300	BP	GO:0090092	regulation of transmembrane receptor protein serine/threonine kinase signaling pathway	2025-06-29	301/18614	5.91e-06	0.000367	0.000195	1387/2033/3065/4087/4088/7157	6	CREBBP/EP300/HDAC1/SMAD2/SMAD3/TP53
EP300	BP	GO:0097193	intrinsic apoptotic signaling pathway	2025-06-29	301/18614	5.91e-06	0.000367	0.000195	1026/1984/2033/3065/6714/7157	6	CDKN1A/EIF5A/EP300/HDAC1/SRC/TP53
EP300	BP	GO:0002220	innate immune response activating cell surface receptor signaling pathway	2025-04-29	78/18614	6.26e-06	0.000374	0.000199	1387/2033/2534/6714	4	CREBBP/EP300/FYN/SRC
EP300	BP	GO:0072332	intrinsic apoptotic signaling pathway by p53 class mediator	2025-04-29	83/18614	8.02e-06	0.000418	0.000222	1026/1984/2033/7157	4	CDKN1A/EIF5A/EP300/TP53
EP300	BP	GO:0031647	regulation of protein stability	2025-06-29	322/18614	8.69e-06	0.000425	0.000226	1387/2033/5594/4088/6714/7157	6	CREBBP/EP300/MAPK1/SMAD3/SRC/TP53
EP300	BP	GO:0071478	cellular response to radiation	2025-05-29	191/18614	1.05e-05	0.000497	0.000264	1026/1387/2033/2885/7157	5	CDKN1A/CREBBP/EP300/GRB2/TP53
EP300	BP	GO:0009755	hormone-mediated signaling pathway	2025-05-29	192/18614	1.08e-05	0.000497	0.000264	367/2033/2099/3065/6714	5	AR/EP300/ESR1/HDAC1/SRC
EP300	BP	GO:0034644	cellular response to UV	2025-04-29	93/18614	1.26e-05	0.000562	0.000299	1026/1387/2033/7157	4	CDKN1A/CREBBP/EP300/TP53
EP300	BP	GO:0090287	regulation of cellular response to growth factor stimulus	2025-06-29	345/18614	1.29e-05	0.000562	0.000299	1387/2033/3065/4087/4088/7157	6	CREBBP/EP300/HDAC1/SMAD2/SMAD3/TP53
EP300	BP	GO:0002758	innate immune response-activating signaling pathway	2025-05-29	209/18614	1.62e-05	0.000639	0.00034	1387/2033/2099/2534/6714	5	CREBBP/EP300/ESR1/FYN/SRC
EP300	BP	GO:0071383	cellular response to steroid hormone stimulus	2025-05-29	209/18614	1.62e-05	0.000639	0.00034	367/2033/2099/3065/6714	5	AR/EP300/ESR1/HDAC1/SRC
EP300	BP	GO:0002218	activation of innate immune response	2025-05-29	233/18614	2.74e-05	0.000982	0.000522	1387/2033/2099/2534/6714	5	CREBBP/EP300/ESR1/FYN/SRC
EP300	BP	GO:0071482	cellular response to light stimulus	2025-04-29	127/18614	4.3e-05	0.00142259	0.000756	1026/1387/2033/7157	4	CDKN1A/CREBBP/EP300/TP53
EP300	BP	GO:0042771	intrinsic apoptotic signaling pathway in response to DNA damage by p53 class mediator	2025-03-29	44/18614	4.31e-05	0.00142259	0.000756	1026/2033/7157	3	CDKN1A/EP300/TP53
EP300	BP	GO:0030521	androgen receptor signaling pathway	2025-03-29	47/18614	5.26e-05	0.00160521	0.000853	367/2033/3065	3	AR/EP300/HDAC1
EP300	BP	GO:0031648	protein destabilization	2025-03-29	48/18614	5.61e-05	0.00165094	0.000878	1387/2033/6714	3	CREBBP/EP300/SRC
EP300	BP	GO:0001666	response to hypoxia	2025-05-29	293/18614	8.13e-05	0.00221531	0.0011775	1387/2033/4088/6714/7157	5	CREBBP/EP300/SMAD3/SRC/TP53
EP300	BP	GO:0030522	intracellular receptor signaling pathway	2025-05-29	299/18614	8.95e-05	0.00233643	0.00124188	367/2033/2099/3065/6714	5	AR/EP300/ESR1/HDAC1/SRC
EP300	BP	GO:0045089	positive regulation of innate immune response	2025-05-29	300/18614	9.09e-05	0.00233643	0.00124188	1387/2033/2099/2534/6714	5	CREBBP/EP300/ESR1/FYN/SRC
EP300	BP	GO:0009411	response to UV	2025-04-29	154/18614	9.11e-05	0.00233643	0.00124188	1026/1387/2033/7157	4	CDKN1A/CREBBP/EP300/TP53
EP300	BP	GO:0036293	response to decreased oxygen levels	2025-05-29	306/18614	9.98e-05	0.00248135	0.0013189	1387/2033/4088/6714/7157	5	CREBBP/EP300/SMAD3/SRC/TP53
EP300	BP	GO:0002833	positive regulation of response to biotic stimulus	2025-05-29	327/18614	0.000136	0.00305824	0.00162554	1387/2033/2099/2534/6714	5	CREBBP/EP300/ESR1/FYN/SRC
EP300	BP	GO:0072331	signal transduction by p53 class mediator	2025-04-29	173/18614	0.000143	0.0031173	0.00165693	1026/1984/2033/7157	4	CDKN1A/EIF5A/EP300/TP53
EP300	BP	GO:0001756	somitogenesis	2025-03-29	66/18614	0.000146	0.00313819	0.00166803	2033/4088/7157	3	EP300/SMAD3/TP53
EP300	BP	GO:0070482	response to oxygen levels	2025-05-29	333/18614	0.000148	0.00315428	0.00167658	1387/2033/4088/6714/7157	5	CREBBP/EP300/SMAD3/SRC/TP53
EP300	BP	GO:0048545	response to steroid hormone	2025-05-29	339/18614	0.000161	0.00325701	0.00173119	367/2033/2099/3065/6714	5	AR/EP300/ESR1/HDAC1/SRC
EP300	BP	GO:0071214	cellular response to abiotic stimulus	2025-05-29	339/18614	0.000161	0.00325701	0.00173119	1026/1387/2033/2885/7157	5	CDKN1A/CREBBP/EP300/GRB2/TP53
EP300	BP	GO:0104004	cellular response to environmental stimulus	2025-05-29	339/18614	0.000161	0.00325701	0.00173119	1026/1387/2033/2885/7157	5	CDKN1A/CREBBP/EP300/GRB2/TP53
EP300	BP	GO:0043627	response to estrogen	2025-03-29	70/18614	0.000174	0.00341922	0.00181741	367/2033/2099	3	AR/EP300/ESR1
EP300	BP	GO:0051098	regulation of binding	2025-05-29	369/18614	0.000239	0.00420682	0.00223604	1026/2033/4087/4088/6714	5	CDKN1A/EP300/SMAD2/SMAD3/SRC
EP300	BP	GO:0045088	regulation of innate immune response	2025-05-29	373/18614	0.000251	0.00431459	0.00229332	1387/2033/2099/2534/6714	5	CREBBP/EP300/ESR1/FYN/SRC
EP300	BP	GO:0009952	anterior/posterior pattern specification	2025-04-29	209/18614	0.000294	0.00480393	0.00255342	2033/4087/4088/7157	4	EP300/SMAD2/SMAD3/TP53
EP300	BP	GO:0006474	N-terminal protein amino acid acetylation	2029-02-01	17/18614	0.000314	0.00486302	0.00258483	1387/2033	2	CREBBP/EP300
EP300	BP	GO:1900034	regulation of cellular response to heat	2029-02-01	17/18614	0.000314	0.00486302	0.00258483	1387/2033	2	CREBBP/EP300
EP300	BP	GO:0061053	somite development	2025-03-29	86/18614	0.000319	0.00486302	0.00258483	2033/4088/7157	3	EP300/SMAD3/TP53
EP300	BP	GO:0043254	regulation of protein-containing complex assembly	2025-05-29	409/18614	0.000384	0.00553988	0.0029446	2033/2099/2885/6714/7157	5	EP300/ESR1/GRB2/SRC/TP53
EP300	BP	GO:0006140	regulation of nucleotide metabolic process	2025-03-29	94/18614	0.000414	0.00572262	0.00304173	978/2033/7157	3	CDA/EP300/TP53
EP300	BP	GO:0003002	regionalization	2025-05-29	422/18614	0.000443	0.00591931	0.00314627	367/2033/4087/4088/7157	5	AR/EP300/SMAD2/SMAD3/TP53
EP300	BP	GO:0035282	segmentation	2025-03-29	100/18614	0.000497	0.00637013	0.0033859	2033/4088/7157	3	EP300/SMAD3/TP53
EP300	BP	GO:0008630	intrinsic apoptotic signaling pathway in response to DNA damage	2025-03-29	103/18614	0.000542	0.00663189	0.00352503	1026/2033/7157	3	CDKN1A/EP300/TP53
EP300	BP	GO:0010906	regulation of glucose metabolic process	2025-03-29	103/18614	0.000542	0.00663189	0.00352503	2033/6714/7157	3	EP300/SRC/TP53
EP300	BP	GO:0031349	positive regulation of defense response	2025-05-29	441/18614	0.000542	0.00663189	0.00352503	1387/2033/2099/2534/6714	5	CREBBP/EP300/ESR1/FYN/SRC
EP300	BP	GO:1901796	regulation of signal transduction by p53 class mediator	2025-03-29	106/18614	0.000589	0.00704902	0.00374674	1984/2033/7157	3	EIF5A/EP300/TP53
EP300	BP	GO:0062014	negative regulation of small molecule metabolic process	2025-03-29	107/18614	0.000605	0.00709424	0.00377078	978/2033/7157	3	CDA/EP300/TP53
EP300	BP	GO:0009314	response to radiation	2025-05-29	452/18614	0.000606	0.00709424	0.00377078	1026/1387/2033/2885/7157	5	CDKN1A/CREBBP/EP300/GRB2/TP53
EP300	BP	GO:0002831	regulation of response to biotic stimulus	2025-05-29	463/18614	0.000675	0.00779709	0.00414436	1387/2033/2099/2534/6714	5	CREBBP/EP300/ESR1/FYN/SRC
EP300	BP	GO:0007389	pattern specification process	2025-05-29	467/18614	0.000702	0.00793607	0.00421824	367/2033/4087/4088/7157	5	AR/EP300/SMAD2/SMAD3/TP53
EP300	BP	GO:0006476	protein deacetylation	2025-03-29	116/18614	0.000766	0.00830366	0.00441362	2033/3065/7157	3	EP300/HDAC1/TP53
EP300	BP	GO:0051091	positive regulation of DNA-binding transcription factor activity	2025-04-29	271/18614	0.000783	0.00844063	0.00448642	367/2033/2099/4088	4	AR/EP300/ESR1/SMAD3
EP300	BP	GO:0045815	transcription initiation-coupled chromatin remodeling	2029-02-01	27/18614	0.000803	0.00853708	0.00453769	2033/7157	2	EP300/TP53
EP300	BP	GO:0007611	learning or memory	2025-04-29	276/18614	0.000839	0.00885882	0.0047087	2033/2534/5594/6714	4	EP300/FYN/MAPK1/SRC
EP300	BP	GO:0060765	regulation of androgen receptor signaling pathway	2029-02-01	28/18614	0.000864	0.0089494	0.00475685	2033/3065	2	EP300/HDAC1
EP300	BP	GO:0090100	positive regulation of transmembrane receptor protein serine/threonine kinase signaling pathway	2025-03-29	122/18614	0.000886	0.00906446	0.004818	1387/2033/4087	3	CREBBP/EP300/SMAD2
EP300	BP	GO:0031365	N-terminal protein amino acid modification	2029-02-01	30/18614	0.000992	0.00951922	0.00505972	1387/2033	2	CREBBP/EP300
EP300	BP	GO:0035601	protein deacylation	2025-03-29	127/18614	0.000996	0.00951922	0.00505972	2033/3065/7157	3	EP300/HDAC1/TP53
EP300	BP	GO:0044262	cellular carbohydrate metabolic process	2025-04-29	290/18614	0.00100811	0.00952693	0.00506382	2033/9821/6714/7157	4	EP300/RB1CC1/SRC/TP53
EP300	BP	GO:0098732	macromolecule deacylation	2025-03-29	131/18614	0.00108881	0.0101122	0.00537489	2033/3065/7157	3	EP300/HDAC1/TP53
EP300	BP	GO:0030511	positive regulation of transforming growth factor beta receptor signaling pathway	2029-02-01	34/18614	0.00127477	0.0111353	0.00591872	1387/2033	2	CREBBP/EP300
EP300	BP	GO:1903846	positive regulation of cellular response to transforming growth factor beta stimulus	2029-02-01	34/18614	0.00127477	0.0111353	0.00591872	1387/2033	2	CREBBP/EP300
EP300	BP	GO:0050890	cognition	2025-04-29	317/18614	0.00140064	0.0118565	0.00630206	2033/2534/5594/6714	4	EP300/FYN/MAPK1/SRC
EP300	BP	GO:0035264	multicellular organism growth	2025-03-29	145/18614	0.00145836	0.0122745	0.00652425	367/2033/7157	3	AR/EP300/TP53
EP300	BP	GO:0009416	response to light stimulus	2025-04-29	323/18614	0.00150056	0.0124354	0.00660975	1026/1387/2033/7157	4	CDKN1A/CREBBP/EP300/TP53
EP300	BP	GO:0062012	regulation of small molecule metabolic process	2025-04-29	331/18614	0.00164142	0.0133545	0.00709826	978/2033/6714/7157	4	CDA/EP300/SRC/TP53
EP300	BP	GO:0051604	protein maturation	2025-04-29	332/18614	0.00165965	0.0133545	0.00709826	552900/1387/2033/6714	4	BOLA2/CREBBP/EP300/SRC
EP300	BP	GO:0010675	regulation of cellular carbohydrate metabolic process	2025-03-29	152/18614	0.00166931	0.0133545	0.00709826	2033/6714/7157	3	EP300/SRC/TP53
EP300	BP	GO:0098751	bone cell development	2029-02-01	41/18614	0.00185076	0.0143102	0.00760626	2033/6714	2	EP300/SRC
EP300	BP	GO:0016052	carbohydrate catabolic process	2025-03-29	162/18614	0.00200241	0.0152637	0.00811305	2033/9821/7157	3	EP300/RB1CC1/TP53
EP300	BP	GO:0006109	regulation of carbohydrate metabolic process	2025-03-29	183/18614	0.00282996	0.019271	0.010243	2033/6714/7157	3	EP300/SRC/TP53
EP300	BP	GO:0019083	viral transcription	2029-02-01	51/18614	0.0028501	0.019271	0.010243	2033/3065	2	EP300/HDAC1
EP300	BP	GO:0045912	negative regulation of carbohydrate metabolic process	2029-02-01	51/18614	0.0028501	0.019271	0.010243	2033/7157	2	EP300/TP53
EP300	BP	GO:0060324	face development	2029-02-01	52/18614	0.00296125	0.0195433	0.0103878	2033/5594	2	EP300/MAPK1
EP300	BP	GO:0030324	lung development	2025-03-29	186/18614	0.00296294	0.0195433	0.0103878	2033/5594/4087	3	EP300/MAPK1/SMAD2
EP300	BP	GO:0006006	glucose metabolic process	2025-03-29	187/18614	0.00300811	0.0196806	0.0104608	2033/6714/7157	3	EP300/SRC/TP53
EP300	BP	GO:0040029	epigenetic regulation of gene expression	2025-03-29	188/18614	0.00305371	0.019873	0.010563	2033/3065/7157	3	EP300/HDAC1/TP53
EP300	BP	GO:0030323	respiratory tube development	2025-03-29	190/18614	0.00314617	0.0202558	0.0107665	2033/5594/4087	3	EP300/MAPK1/SMAD2
EP300	BP	GO:0006338	chromatin remodeling	2025-04-29	402/18614	0.00331966	0.0212038	0.0112704	2033/2099/3065/7157	4	EP300/ESR1/HDAC1/TP53
EP300	BP	GO:0043470	regulation of carbohydrate catabolic process	2029-02-01	57/18614	0.00354709	0.0221316	0.0117636	2033/7157	2	EP300/TP53
EP300	BP	GO:0090311	regulation of protein deacetylation	2029-02-01	58/18614	0.00367023	0.0224895	0.0119538	2033/7157	2	EP300/TP53
EP300	BP	GO:0043393	regulation of protein binding	2025-03-29	201/18614	0.00368561	0.0224895	0.0119538	1026/2033/6714	3	CDKN1A/EP300/SRC
EP300	BP	GO:0007623	circadian rhythm	2025-03-29	207/18614	0.00400227	0.0240127	0.0127634	2033/3065/7157	3	EP300/HDAC1/TP53
EP300	BP	GO:0060541	respiratory system development	2025-03-29	211/18614	0.00422233	0.0246328	0.013093	2033/5594/4087	3	EP300/MAPK1/SMAD2
EP300	BP	GO:0050821	protein stabilization	2025-03-29	213/18614	0.00433509	0.0249306	0.0132513	2033/4088/7157	3	EP300/SMAD3/TP53
EP300	BP	GO:0034605	cellular response to heat	2029-02-01	67/18614	0.00486683	0.0272138	0.0144649	1387/2033	2	CREBBP/EP300
EP300	BP	GO:0019318	hexose metabolic process	2025-03-29	228/18614	0.00523943	0.0285082	0.0151528	2033/6714/7157	3	EP300/SRC/TP53
EP300	BP	GO:0051090	regulation of DNA-binding transcription factor activity	2025-04-29	465/18614	0.0055656	0.0295698	0.0157171	367/2033/2099/4088	4	AR/EP300/ESR1/SMAD3
EP300	BP	GO:0060348	bone development	2025-03-29	235/18614	0.00569757	0.0298937	0.0158893	2033/6714/7157	3	EP300/SRC/TP53
EP300	BP	GO:0016570	histone modification	2025-04-29	475/18614	0.00599698	0.0311612	0.016563	1387/2033/3065/7157	4	CREBBP/EP300/HDAC1/TP53
EP300	BP	GO:0005996	monosaccharide metabolic process	2025-03-29	256/18614	0.00721395	0.0350083	0.0186078	2033/6714/7157	3	EP300/SRC/TP53
EP300	BP	GO:0051851	modulation by host of symbiont process	2029-02-01	83/18614	0.00737625	0.0352663	0.018745	2033/3065	2	EP300/HDAC1
EP300	BP	GO:0061515	myeloid cell development	2029-02-01	84/18614	0.0075489	0.0358795	0.0190709	2033/6714	2	EP300/SRC
EP300	BP	GO:0042113	B cell activation	2025-03-29	276/18614	0.00886175	0.0405682	0.0215631	1026/2033/7157	3	CDKN1A/EP300/TP53
EP300	BP	GO:1900542	regulation of purine nucleotide metabolic process	2029-02-01	93/18614	0.00918422	0.0413418	0.0219743	2033/7157	2	EP300/TP53
EP300	BP	GO:0019080	viral gene expression	2029-02-01	100/18614	0.0105557	0.0452468	0.0240499	2033/3065	2	EP300/HDAC1
EP300	MF	GO:0061629	RNA polymerase II-specific DNA-binding transcription factor binding	1932-09-01	348/18369	5.42e-09	9.45e-07	4.03e-07	367/1387/2033/2099/3065/4087/4088/6714/7157	9	AR/CREBBP/EP300/ESR1/HDAC1/SMAD2/SMAD3/SRC/TP53
EP300	MF	GO:0001223	transcription coactivator binding	1932-05-01	43/18369	1.06e-08	9.45e-07	4.03e-07	367/1387/2033/2099/4088	5	AR/CREBBP/EP300/ESR1/SMAD3
EP300	MF	GO:0001221	transcription coregulator binding	1932-06-01	111/18369	3.39e-08	2.01e-06	8.56e-07	367/1387/2033/2099/3065/4088	6	AR/CREBBP/EP300/ESR1/HDAC1/SMAD3
EP300	MF	GO:0140297	DNA-binding transcription factor binding	1932-09-01	478/18369	8.36e-08	3.72e-06	1.58e-06	367/1387/2033/2099/3065/4087/4088/6714/7157	9	AR/CREBBP/EP300/ESR1/HDAC1/SMAD2/SMAD3/SRC/TP53
EP300	MF	GO:0002039	p53 binding	1932-04-01	67/18369	5.38e-06	0.000192	8.16e-05	1387/2033/3065/7157	4	CREBBP/EP300/HDAC1/TP53
EP300	MF	GO:0008013	beta-catenin binding	1932-04-01	88/18369	1.6e-05	0.000337	0.000143	367/2033/2099/4088	4	AR/EP300/ESR1/SMAD3
EP300	MF	GO:0031490	chromatin DNA binding	1932-04-01	118/18369	5.06e-05	0.000819	0.000349	1387/2033/3065/4088	4	CREBBP/EP300/HDAC1/SMAD3
EP300	MF	GO:0048156	tau protein binding	1932-03-01	43/18369	5.65e-05	0.000838	0.000357	2033/2534/4087	3	EP300/FYN/SMAD2
EP300	MF	GO:0016922	nuclear receptor binding	1932-04-01	138/18369	9.31e-05	0.00127519	0.000543	2033/2099/4088/6714	4	EP300/ESR1/SMAD3/SRC
EP300	MF	GO:0016410	N-acyltransferase activity	1932-03-01	93/18369	0.00056	0.00433571	0.00184607	79603/1387/2033	3	CERS4/CREBBP/EP300
EP300	MF	GO:0051059	NF-kappaB binding	1932-02-01	31/18369	0.00132469	0.00714529	0.00304235	2033/3065	2	EP300/HDAC1
EP300	MF	GO:0004402	histone acetyltransferase activity	1932-02-01	43/18369	0.00253916	0.010272	0.00437367	1387/2033	2	CREBBP/EP300
EP300	MF	GO:0061733	peptide-lysine-N-acetyltransferase activity	1932-02-01	46/18369	0.00290087	0.0107574	0.00458032	1387/2033	2	CREBBP/EP300
EP300	MF	GO:0034212	peptide N-acetyltransferase activity	1932-02-01	51/18369	0.00355421	0.0124049	0.0052818	1387/2033	2	CREBBP/EP300
EP300	MF	GO:0008080	N-acetyltransferase activity	1932-02-01	67/18369	0.00605749	0.0199673	0.00850173	1387/2033	2	CREBBP/EP300
EP300	MF	GO:0003684	damaged DNA binding	1932-02-01	71/18369	0.00677875	0.0219385	0.00934105	1387/2033	2	CREBBP/EP300
EP300	MF	GO:0016747	acyltransferase activity, transferring groups other than amino-acyl groups	1932-03-01	226/18369	0.00700745	0.0222737	0.00948376	79603/1387/2033	3	CERS4/CREBBP/EP300
EP300	MF	GO:0016746	acyltransferase activity	1932-03-01	253/18369	0.00953786	0.0292714	0.0124633	79603/1387/2033	3	CERS4/CREBBP/EP300
EP300	MF	GO:0016407	acetyltransferase activity	1932-02-01	94/18369	0.0116307	0.0345044	0.0146914	1387/2033	2	CREBBP/EP300
EP300	NA	hsa04110	Cell cycle	2025-09-22	158/8848	5.99e-11	1e-08	3.72e-09	246184/1026/1387/2033/3065/4087/4088/7157/7532	9	CDC26/CDKN1A/CREBBP/EP300/HDAC1/SMAD2/SMAD3/TP53/YWHAG
EP300	NA	hsa05203	Viral carcinogenesis	2025-09-22	205/8848	6.19e-10	5.17e-08	1.92e-08	1026/1387/2033/2885/3065/5594/6714/7157/7532	9	CDKN1A/CREBBP/EP300/GRB2/HDAC1/MAPK1/SRC/TP53/YWHAG
EP300	NA	hsa04520	Adherens junction	2025-07-22	93/8848	1.69e-09	9.42e-08	3.5e-08	1387/1457/2033/2534/5594/4088/6714	7	CREBBP/CSNK2A1/EP300/FYN/MAPK1/SMAD3/SRC
EP300	NA	hsa05215	Prostate cancer	2025-07-22	98/8848	2.45e-09	9.58e-08	3.56e-08	367/1026/1387/2033/2885/5594/7157	7	AR/CDKN1A/CREBBP/EP300/GRB2/MAPK1/TP53
EP300	NA	hsa05161	Hepatitis B	2025-08-22	163/8848	2.87e-09	9.58e-08	3.56e-08	1026/1387/2033/2885/5594/4088/6714/7157	8	CDKN1A/CREBBP/EP300/GRB2/MAPK1/SMAD3/SRC/TP53
EP300	NA	hsa04919	Thyroid hormone signaling pathway	2025-07-22	122/8848	1.15e-08	3.19e-07	1.19e-07	1387/2033/2099/3065/5594/6714/7157	7	CREBBP/EP300/ESR1/HDAC1/MAPK1/SRC/TP53
EP300	NA	hsa05166	Human T-cell leukemia virus 1 infection	2025-08-22	223/8848	3.39e-08	7.07e-07	2.63e-07	246184/1026/1387/2033/5594/4087/4088/7157	8	CDC26/CDKN1A/CREBBP/EP300/MAPK1/SMAD2/SMAD3/TP53
EP300	NA	hsa04350	TGF-beta signaling pathway	2025-06-22	108/8848	1.83e-07	2.78e-06	1.03e-06	1387/2033/3065/5594/4087/4088	6	CREBBP/EP300/HDAC1/MAPK1/SMAD2/SMAD3
EP300	NA	hsa04068	FoxO signaling pathway	2025-06-22	133/8848	6.31e-07	7.59e-06	2.82e-06	1026/1387/2033/2885/5594/4088	6	CDKN1A/CREBBP/EP300/GRB2/MAPK1/SMAD3
EP300	NA	hsa05211	Renal cell carcinoma	2025-05-22	70/8848	6.36e-07	7.59e-06	2.82e-06	1026/1387/2033/2885/5594	5	CDKN1A/CREBBP/EP300/GRB2/MAPK1
EP300	NA	hsa05167	Kaposi sarcoma-associated herpesvirus infection	2025-06-22	196/8848	6.08e-06	5.34e-05	1.99e-05	1026/1387/2033/5594/6714/7157	6	CDKN1A/CREBBP/EP300/MAPK1/SRC/TP53
EP300	NA	hsa05206	MicroRNAs in cancer	2025-07-22	312/8848	6.85e-06	5.72e-05	2.13e-05	1026/1387/2033/2885/3065/5594/7157	7	CDKN1A/CREBBP/EP300/GRB2/HDAC1/MAPK1/TP53
EP300	NA	hsa05165	Human papillomavirus infection	2025-07-22	333/8848	1.05e-05	8.36e-05	3.11e-05	1026/1387/2033/2885/3065/5594/7157	7	CDKN1A/CREBBP/EP300/GRB2/HDAC1/MAPK1/TP53
EP300	NA	hsa04310	Wnt signaling pathway	2025-05-22	174/8848	5.57e-05	0.00031	0.000115	1387/1457/2033/4088/7157	5	CREBBP/CSNK2A1/EP300/SMAD3/TP53
EP300	NA	hsa05016	Huntington disease	2025-06-22	311/8848	8.32e-05	0.000448	0.000167	1387/2033/3065/4700/9821/7157	6	CREBBP/EP300/HDAC1/NDUFA6/RB1CC1/TP53
EP300	NA	hsa04066	HIF-1 signaling pathway	2025-04-22	109/8848	0.000134	0.00068	0.000253	1026/1387/2033/5594	4	CDKN1A/CREBBP/EP300/MAPK1
EP300	NA	hsa04935	Growth hormone synthesis, secretion and action	2025-04-22	122/8848	0.000208	0.000937	0.000349	1387/2033/2885/5594	4	CREBBP/EP300/GRB2/MAPK1
EP300	NA	hsa04330	Notch signaling pathway	2025-03-22	62/8848	0.000459	0.00182465	0.000679	1387/2033/3065	3	CREBBP/EP300/HDAC1
EP300	NA	hsa04720	Long-term potentiation	2025-03-22	67/8848	0.000577	0.00223936	0.000833	1387/2033/5594	3	CREBBP/EP300/MAPK1
EP300	NA	hsa04630	JAK-STAT signaling pathway	2025-04-22	168/8848	0.000702	0.0026059	0.000969	1026/1387/2033/2885	4	CDKN1A/CREBBP/EP300/GRB2
EP300	NA	hsa05152	Tuberculosis	2025-04-22	180/8848	0.00091	0.0031645	0.00117684	1387/2033/5594/6714	4	CREBBP/EP300/MAPK1/SRC
EP300	NA	hsa03083	Polycomb repressive complex	2025-03-22	83/8848	0.00107778	0.0035998	0.00133872	1387/2033/3065	3	CREBBP/EP300/HDAC1
EP300	NA	hsa04916	Melanogenesis	2025-03-22	101/8848	0.00189902	0.00566315	0.00210606	1387/2033/5594	3	CREBBP/EP300/MAPK1
EP300	NA	hsa05164	Influenza A	2025-03-22	172/8848	0.00847179	0.0202113	0.00751632	1387/2033/5594	3	CREBBP/EP300/MAPK1
EP300	NA	hsa03250	Viral life cycle - HIV-1	2025-02-22	64/8848	0.0108395	0.0241358	0.00897583	1387/2033	2	CREBBP/EP300
EP300	NA	hsa04024	cAMP signaling pathway	2025-03-22	226/8848	0.0176973	0.0335847	0.0124897	1387/2033/5594	3	CREBBP/EP300/MAPK1
EP300	NA	hsa04922	Glucagon signaling pathway	2025-02-22	107/8848	0.0285932	0.0487251	0.0181203	1387/2033	2	CREBBP/EP300
EP300	NA	hsa04110	Cell cycle	2025-09-22	158/8848	5.99e-11	1e-08	3.72e-09	246184/1026/1387/2033/3065/4087/4088/7157/7532	9	CDC26/CDKN1A/CREBBP/EP300/HDAC1/SMAD2/SMAD3/TP53/YWHAG
EP300	NA	hsa05203	Viral carcinogenesis	2025-09-22	205/8848	6.19e-10	5.17e-08	1.92e-08	1026/1387/2033/2885/3065/5594/6714/7157/7532	9	CDKN1A/CREBBP/EP300/GRB2/HDAC1/MAPK1/SRC/TP53/YWHAG
EP300	NA	hsa04520	Adherens junction	2025-07-22	93/8848	1.69e-09	9.42e-08	3.5e-08	1387/1457/2033/2534/5594/4088/6714	7	CREBBP/CSNK2A1/EP300/FYN/MAPK1/SMAD3/SRC
EP300	NA	hsa05215	Prostate cancer	2025-07-22	98/8848	2.45e-09	9.58e-08	3.56e-08	367/1026/1387/2033/2885/5594/7157	7	AR/CDKN1A/CREBBP/EP300/GRB2/MAPK1/TP53
EP300	NA	hsa05161	Hepatitis B	2025-08-22	163/8848	2.87e-09	9.58e-08	3.56e-08	1026/1387/2033/2885/5594/4088/6714/7157	8	CDKN1A/CREBBP/EP300/GRB2/MAPK1/SMAD3/SRC/TP53
EP300	NA	hsa04919	Thyroid hormone signaling pathway	2025-07-22	122/8848	1.15e-08	3.19e-07	1.19e-07	1387/2033/2099/3065/5594/6714/7157	7	CREBBP/EP300/ESR1/HDAC1/MAPK1/SRC/TP53
EP300	NA	hsa05166	Human T-cell leukemia virus 1 infection	2025-08-22	223/8848	3.39e-08	7.07e-07	2.63e-07	246184/1026/1387/2033/5594/4087/4088/7157	8	CDC26/CDKN1A/CREBBP/EP300/MAPK1/SMAD2/SMAD3/TP53
EP300	NA	hsa04350	TGF-beta signaling pathway	2025-06-22	108/8848	1.83e-07	2.78e-06	1.03e-06	1387/2033/3065/5594/4087/4088	6	CREBBP/EP300/HDAC1/MAPK1/SMAD2/SMAD3
EP300	NA	hsa04068	FoxO signaling pathway	2025-06-22	133/8848	6.31e-07	7.59e-06	2.82e-06	1026/1387/2033/2885/5594/4088	6	CDKN1A/CREBBP/EP300/GRB2/MAPK1/SMAD3
EP300	NA	hsa05211	Renal cell carcinoma	2025-05-22	70/8848	6.36e-07	7.59e-06	2.82e-06	1026/1387/2033/2885/5594	5	CDKN1A/CREBBP/EP300/GRB2/MAPK1
EP300	NA	hsa05167	Kaposi sarcoma-associated herpesvirus infection	2025-06-22	196/8848	6.08e-06	5.34e-05	1.99e-05	1026/1387/2033/5594/6714/7157	6	CDKN1A/CREBBP/EP300/MAPK1/SRC/TP53
EP300	NA	hsa05206	MicroRNAs in cancer	2025-07-22	312/8848	6.85e-06	5.72e-05	2.13e-05	1026/1387/2033/2885/3065/5594/7157	7	CDKN1A/CREBBP/EP300/GRB2/HDAC1/MAPK1/TP53
EP300	NA	hsa05165	Human papillomavirus infection	2025-07-22	333/8848	1.05e-05	8.36e-05	3.11e-05	1026/1387/2033/2885/3065/5594/7157	7	CDKN1A/CREBBP/EP300/GRB2/HDAC1/MAPK1/TP53
EP300	NA	hsa04310	Wnt signaling pathway	2025-05-22	174/8848	5.57e-05	0.00031	0.000115	1387/1457/2033/4088/7157	5	CREBBP/CSNK2A1/EP300/SMAD3/TP53
EP300	NA	hsa05016	Huntington disease	2025-06-22	311/8848	8.32e-05	0.000448	0.000167	1387/2033/3065/4700/9821/7157	6	CREBBP/EP300/HDAC1/NDUFA6/RB1CC1/TP53
EP300	NA	hsa04066	HIF-1 signaling pathway	2025-04-22	109/8848	0.000134	0.00068	0.000253	1026/1387/2033/5594	4	CDKN1A/CREBBP/EP300/MAPK1
EP300	NA	hsa04935	Growth hormone synthesis, secretion and action	2025-04-22	122/8848	0.000208	0.000937	0.000349	1387/2033/2885/5594	4	CREBBP/EP300/GRB2/MAPK1
EP300	NA	hsa04330	Notch signaling pathway	2025-03-22	62/8848	0.000459	0.00182465	0.000679	1387/2033/3065	3	CREBBP/EP300/HDAC1
EP300	NA	hsa04720	Long-term potentiation	2025-03-22	67/8848	0.000577	0.00223936	0.000833	1387/2033/5594	3	CREBBP/EP300/MAPK1
EP300	NA	hsa04630	JAK-STAT signaling pathway	2025-04-22	168/8848	0.000702	0.0026059	0.000969	1026/1387/2033/2885	4	CDKN1A/CREBBP/EP300/GRB2
EP300	NA	hsa05152	Tuberculosis	2025-04-22	180/8848	0.00091	0.0031645	0.00117684	1387/2033/5594/6714	4	CREBBP/EP300/MAPK1/SRC
EP300	NA	hsa03083	Polycomb repressive complex	2025-03-22	83/8848	0.00107778	0.0035998	0.00133872	1387/2033/3065	3	CREBBP/EP300/HDAC1
EP300	NA	hsa04916	Melanogenesis	2025-03-22	101/8848	0.00189902	0.00566315	0.00210606	1387/2033/5594	3	CREBBP/EP300/MAPK1
EP300	NA	hsa05164	Influenza A	2025-03-22	172/8848	0.00847179	0.0202113	0.00751632	1387/2033/5594	3	CREBBP/EP300/MAPK1
EP300	NA	hsa03250	Viral life cycle - HIV-1	2025-02-22	64/8848	0.0108395	0.0241358	0.00897583	1387/2033	2	CREBBP/EP300
EP300	NA	hsa04024	cAMP signaling pathway	2025-03-22	226/8848	0.0176973	0.0335847	0.0124897	1387/2033/5594	3	CREBBP/EP300/MAPK1
EP300	NA	hsa04922	Glucagon signaling pathway	2025-02-22	107/8848	0.0285932	0.0487251	0.0181203	1387/2033	2	CREBBP/EP300
ESR1	BP	GO:0002757	immune response-activating signaling pathway	2025-08-29	423/18614	1.88e-07	3.38e-05	1.79e-05	11119/1387/2033/2099/2534/2885/5594/6714	8	BTN3A1/CREBBP/EP300/ESR1/FYN/GRB2/MAPK1/SRC
ESR1	BP	GO:0002764	immune response-regulating signaling pathway	2025-08-29	450/18614	3.01e-07	4.37e-05	2.32e-05	11119/1387/2033/2099/2534/2885/5594/6714	8	BTN3A1/CREBBP/EP300/ESR1/FYN/GRB2/MAPK1/SRC
ESR1	BP	GO:0048511	rhythmic process	2025-07-29	303/18614	3.24e-07	4.37e-05	2.32e-05	1387/1457/2033/2099/3065/6714/7157	7	CREBBP/CSNK2A1/EP300/ESR1/HDAC1/SRC/TP53
ESR1	BP	GO:0002253	activation of immune response	2025-08-29	495/18614	6.2e-07	7.16e-05	3.81e-05	11119/1387/2033/2099/2534/2885/5594/6714	8	BTN3A1/CREBBP/EP300/ESR1/FYN/GRB2/MAPK1/SRC
ESR1	BP	GO:0030518	intracellular steroid hormone receptor signaling pathway	2025-05-29	115/18614	8.7e-07	9.37e-05	4.98e-05	367/2033/2099/3065/6714	5	AR/EP300/ESR1/HDAC1/SRC
ESR1	BP	GO:0043401	steroid hormone mediated signaling pathway	2025-05-29	135/18614	1.92e-06	0.000181	9.62e-05	367/2033/2099/3065/6714	5	AR/EP300/ESR1/HDAC1/SRC
ESR1	BP	GO:0061180	mammary gland epithelium development	2025-04-29	68/18614	3.61e-06	0.000292	0.000155	367/2099/5594/6714	4	AR/ESR1/MAPK1/SRC
ESR1	BP	GO:1902893	regulation of miRNA transcription	2025-04-29	68/18614	3.61e-06	0.000292	0.000155	367/2099/4088/7157	4	AR/ESR1/SMAD3/TP53
ESR1	BP	GO:0061614	miRNA transcription	2025-04-29	69/18614	3.83e-06	0.000292	0.000155	367/2099/4088/7157	4	AR/ESR1/SMAD3/TP53
ESR1	BP	GO:0048732	gland development	2025-07-29	441/18614	3.97e-06	0.000292	0.000155	367/2099/5594/9821/4087/4088/6714	7	AR/ESR1/MAPK1/RB1CC1/SMAD2/SMAD3/SRC
ESR1	BP	GO:0060444	branching involved in mammary gland duct morphogenesis	2025-03-29	22/18614	5.13e-06	0.000346	0.000184	367/2099/6714	3	AR/ESR1/SRC
ESR1	BP	GO:2000628	regulation of miRNA metabolic process	2025-04-29	81/18614	7.27e-06	0.000405	0.000215	367/2099/4088/7157	4	AR/ESR1/SMAD3/TP53
ESR1	BP	GO:0009755	hormone-mediated signaling pathway	2025-05-29	192/18614	1.08e-05	0.000497	0.000264	367/2033/2099/3065/6714	5	AR/EP300/ESR1/HDAC1/SRC
ESR1	BP	GO:0060603	mammary gland duct morphogenesis	2025-03-29	30/18614	1.34e-05	0.000571	0.000303	367/2099/6714	3	AR/ESR1/SRC
ESR1	BP	GO:0010586	miRNA metabolic process	2025-04-29	97/18614	1.49e-05	0.000617	0.000328	367/2099/4088/7157	4	AR/ESR1/SMAD3/TP53
ESR1	BP	GO:0002758	innate immune response-activating signaling pathway	2025-05-29	209/18614	1.62e-05	0.000639	0.00034	1387/2033/2099/2534/6714	5	CREBBP/EP300/ESR1/FYN/SRC
ESR1	BP	GO:0071383	cellular response to steroid hormone stimulus	2025-05-29	209/18614	1.62e-05	0.000639	0.00034	367/2033/2099/3065/6714	5	AR/EP300/ESR1/HDAC1/SRC
ESR1	BP	GO:0002218	activation of innate immune response	2025-05-29	233/18614	2.74e-05	0.000982	0.000522	1387/2033/2099/2534/6714	5	CREBBP/EP300/ESR1/FYN/SRC
ESR1	BP	GO:0060443	mammary gland morphogenesis	2025-03-29	45/18614	4.62e-05	0.00149215	0.000793	367/2099/6714	3	AR/ESR1/SRC
ESR1	BP	GO:0030879	mammary gland development	2025-04-29	136/18614	5.62e-05	0.00165094	0.000878	367/2099/5594/6714	4	AR/ESR1/MAPK1/SRC
ESR1	BP	GO:0030520	intracellular estrogen receptor signaling pathway	2025-03-29	54/18614	7.99e-05	0.00221531	0.0011775	367/2099/6714	3	AR/ESR1/SRC
ESR1	BP	GO:0030522	intracellular receptor signaling pathway	2025-05-29	299/18614	8.95e-05	0.00233643	0.00124188	367/2033/2099/3065/6714	5	AR/EP300/ESR1/HDAC1/SRC
ESR1	BP	GO:0045089	positive regulation of innate immune response	2025-05-29	300/18614	9.09e-05	0.00233643	0.00124188	1387/2033/2099/2534/6714	5	CREBBP/EP300/ESR1/FYN/SRC
ESR1	BP	GO:0060736	prostate gland growth	2029-02-01	11/18614	0.000128	0.00290847	0.00154593	367/2099	2	AR/ESR1
ESR1	BP	GO:0002833	positive regulation of response to biotic stimulus	2025-05-29	327/18614	0.000136	0.00305824	0.00162554	1387/2033/2099/2534/6714	5	CREBBP/EP300/ESR1/FYN/SRC
ESR1	BP	GO:0048545	response to steroid hormone	2025-05-29	339/18614	0.000161	0.00325701	0.00173119	367/2033/2099/3065/6714	5	AR/EP300/ESR1/HDAC1/SRC
ESR1	BP	GO:0043627	response to estrogen	2025-03-29	70/18614	0.000174	0.00341922	0.00181741	367/2033/2099	3	AR/EP300/ESR1
ESR1	BP	GO:0061138	morphogenesis of a branching epithelium	2025-04-29	188/18614	0.000196	0.00369125	0.001962	367/2099/2885/6714	4	AR/ESR1/GRB2/SRC
ESR1	BP	GO:0031334	positive regulation of protein-containing complex assembly	2025-04-29	195/18614	0.000226	0.00410228	0.00218047	2099/2885/6714/7157	4	ESR1/GRB2/SRC/TP53
ESR1	BP	GO:0045088	regulation of innate immune response	2025-05-29	373/18614	0.000251	0.00431459	0.00229332	1387/2033/2099/2534/6714	5	CREBBP/EP300/ESR1/FYN/SRC
ESR1	BP	GO:0001763	morphogenesis of a branching structure	2025-04-29	203/18614	0.000263	0.00443392	0.00235675	367/2099/2885/6714	4	AR/ESR1/GRB2/SRC
ESR1	BP	GO:2000241	regulation of reproductive process	2025-04-29	206/18614	0.000279	0.0045931	0.00244136	367/246184/2099/6714	4	AR/CDC26/ESR1/SRC
ESR1	BP	GO:0048145	regulation of fibroblast proliferation	2025-03-29	87/18614	0.00033	0.00498442	0.00264935	1026/2099/7157	3	CDKN1A/ESR1/TP53
ESR1	BP	GO:0071391	cellular response to estrogen stimulus	2029-02-01	18/18614	0.000353	0.00514032	0.00273222	367/2099	2	AR/ESR1
ESR1	BP	GO:0043254	regulation of protein-containing complex assembly	2025-05-29	409/18614	0.000384	0.00553988	0.0029446	2033/2099/2885/6714/7157	5	EP300/ESR1/GRB2/SRC/TP53
ESR1	BP	GO:0060749	mammary gland alveolus development	2029-02-01	20/18614	0.000438	0.00589325	0.00313242	367/2099	2	AR/ESR1
ESR1	BP	GO:0061377	mammary gland lobule development	2029-02-01	20/18614	0.000438	0.00589325	0.00313242	367/2099	2	AR/ESR1
ESR1	BP	GO:0048144	fibroblast proliferation	2025-03-29	103/18614	0.000542	0.00663189	0.00352503	1026/2099/7157	3	CDKN1A/ESR1/TP53
ESR1	BP	GO:0031349	positive regulation of defense response	2025-05-29	441/18614	0.000542	0.00663189	0.00352503	1387/2033/2099/2534/6714	5	CREBBP/EP300/ESR1/FYN/SRC
ESR1	BP	GO:0048863	stem cell differentiation	2025-04-29	247/18614	0.000554	0.00672641	0.00357527	2099/3065/5594/7157	4	ESR1/HDAC1/MAPK1/TP53
ESR1	BP	GO:0060065	uterus development	2029-02-01	23/18614	0.000581	0.00700712	0.00372447	2099/6714	2	ESR1/SRC
ESR1	BP	GO:0002831	regulation of response to biotic stimulus	2025-05-29	463/18614	0.000675	0.00779709	0.00414436	1387/2033/2099/2534/6714	5	CREBBP/EP300/ESR1/FYN/SRC
ESR1	BP	GO:0033598	mammary gland epithelial cell proliferation	2029-02-01	26/18614	0.000744	0.00812619	0.00431929	2099/5594	2	ESR1/MAPK1
ESR1	BP	GO:0060740	prostate gland epithelium morphogenesis	2029-02-01	26/18614	0.000744	0.00812619	0.00431929	367/2099	2	AR/ESR1
ESR1	BP	GO:0051091	positive regulation of DNA-binding transcription factor activity	2025-04-29	271/18614	0.000783	0.00844063	0.00448642	367/2033/2099/4088	4	AR/EP300/ESR1/SMAD3
ESR1	BP	GO:0060512	prostate gland morphogenesis	2029-02-01	28/18614	0.000864	0.0089494	0.00475685	367/2099	2	AR/ESR1
ESR1	BP	GO:0022612	gland morphogenesis	2025-03-29	123/18614	0.000907	0.00907924	0.00482586	367/2099/6714	3	AR/ESR1/SRC
ESR1	BP	GO:0060562	epithelial tube morphogenesis	2025-04-29	334/18614	0.00169654	0.0134393	0.00714333	367/2099/4088/6714	4	AR/ESR1/SMAD3/SRC
ESR1	BP	GO:0048754	branching morphogenesis of an epithelial tube	2025-03-29	157/18614	0.00183111	0.0142263	0.00756167	367/2099/6714	3	AR/ESR1/SRC
ESR1	BP	GO:0048806	genitalia development	2029-02-01	47/18614	0.00242577	0.0174224	0.00926049	367/2099	2	AR/ESR1
ESR1	BP	GO:0030850	prostate gland development	2029-02-01	48/18614	0.0025288	0.0179621	0.00954732	367/2099	2	AR/ESR1
ESR1	BP	GO:0035265	organ growth	2025-03-29	180/18614	0.00270074	0.0188935	0.0100424	367/2099/4087	3	AR/ESR1/SMAD2
ESR1	BP	GO:0043124	negative regulation of I-kappaB kinase/NF-kappaB signaling	2029-02-01	51/18614	0.0028501	0.019271	0.010243	2099/3065	2	ESR1/HDAC1
ESR1	BP	GO:0060688	regulation of morphogenesis of a branching structure	2029-02-01	51/18614	0.0028501	0.019271	0.010243	367/2099	2	AR/ESR1
ESR1	BP	GO:0022602	ovulation cycle process	2029-02-01	52/18614	0.00296125	0.0195433	0.0103878	2099/6714	2	ESR1/SRC
ESR1	BP	GO:0048146	positive regulation of fibroblast proliferation	2029-02-01	53/18614	0.00307441	0.019873	0.010563	1026/2099	2	CDKN1A/ESR1
ESR1	BP	GO:0006338	chromatin remodeling	2025-04-29	402/18614	0.00331966	0.0212038	0.0112704	2033/2099/3065/7157	4	EP300/ESR1/HDAC1/TP53
ESR1	BP	GO:0001541	ovarian follicle development	2029-02-01	57/18614	0.00354709	0.0221316	0.0117636	2099/6714	2	ESR1/SRC
ESR1	BP	GO:0050727	regulation of inflammatory response	2025-04-29	414/18614	0.00368794	0.0224895	0.0119538	2099/2534/4088/6714	4	ESR1/FYN/SMAD3/SRC
ESR1	BP	GO:0060135	maternal process involved in female pregnancy	2029-02-01	61/18614	0.00405151	0.0240127	0.0127634	367/2099	2	AR/ESR1
ESR1	BP	GO:0002064	epithelial cell development	2025-03-29	210/18614	0.00416664	0.0244847	0.0130143	367/2099/6714	3	AR/ESR1/SRC
ESR1	BP	GO:0060261	positive regulation of transcription initiation by RNA polymerase II	2029-02-01	62/18614	0.00418253	0.024489	0.0130166	2099/7157	2	ESR1/TP53
ESR1	BP	GO:1905330	regulation of morphogenesis of an epithelium	2029-02-01	65/18614	0.00458729	0.0258295	0.0137291	367/2099	2	AR/ESR1
ESR1	BP	GO:0001655	urogenital system development	2029-02-01	66/18614	0.0047261	0.0265186	0.0140954	367/2099	2	AR/ESR1
ESR1	BP	GO:0051123	RNA polymerase II preinitiation complex assembly	2029-02-01	68/18614	0.00500948	0.0277237	0.0147359	2099/7157	2	ESR1/TP53
ESR1	BP	GO:2000144	positive regulation of DNA-templated transcription initiation	2029-02-01	68/18614	0.00500948	0.0277237	0.0147359	2099/7157	2	ESR1/TP53
ESR1	BP	GO:0008406	gonad development	2025-03-29	228/18614	0.00523943	0.0285082	0.0151528	367/2099/6714	3	AR/ESR1/SRC
ESR1	BP	GO:0045137	development of primary sexual characteristics	2025-03-29	233/18614	0.0055643	0.0295698	0.0157171	367/2099/6714	3	AR/ESR1/SRC
ESR1	BP	GO:0051090	regulation of DNA-binding transcription factor activity	2025-04-29	465/18614	0.0055656	0.0295698	0.0157171	367/2033/2099/4088	4	AR/EP300/ESR1/SMAD3
ESR1	BP	GO:0060260	regulation of transcription initiation by RNA polymerase II	2029-02-01	72/18614	0.00559923	0.0295698	0.0157171	2099/7157	2	ESR1/TP53
ESR1	BP	GO:0042698	ovulation cycle	2029-02-01	75/18614	0.00606146	0.0311953	0.0165811	2099/6714	2	ESR1/SRC
ESR1	BP	GO:0050673	epithelial cell proliferation	2025-04-29	488/18614	0.00659062	0.0328717	0.0174722	367/2099/5594/4088	4	AR/ESR1/MAPK1/SMAD3
ESR1	BP	GO:2000142	regulation of DNA-templated transcription initiation	2029-02-01	80/18614	0.00686931	0.0339474	0.018044	2099/7157	2	ESR1/TP53
ESR1	BP	GO:0043122	regulation of I-kappaB kinase/NF-kappaB signaling	2025-03-29	258/18614	0.00736968	0.0352663	0.018745	2099/2534/3065	3	ESR1/FYN/HDAC1
ESR1	BP	GO:0070897	transcription preinitiation complex assembly	2029-02-01	83/18614	0.00737625	0.0352663	0.018745	2099/7157	2	ESR1/TP53
ESR1	BP	GO:0007548	sex differentiation	2025-03-29	283/18614	0.00948657	0.0424662	0.0225719	367/2099/6714	3	AR/ESR1/SRC
ESR1	BP	GO:0007249	I-kappaB kinase/NF-kappaB signaling	2025-03-29	293/18614	0.0104231	0.0450368	0.0239383	2099/2534/3065	3	ESR1/FYN/HDAC1
ESR1	BP	GO:0008585	female gonad development	2029-02-01	102/18614	0.0109633	0.0467458	0.0248467	2099/6714	2	ESR1/SRC
ESR1	BP	GO:0048608	reproductive structure development	2025-03-29	301/18614	0.01121	0.0475468	0.0252724	367/2099/6714	3	AR/ESR1/SRC
ESR1	BP	GO:0061458	reproductive system development	2025-03-29	305/18614	0.011616	0.0490118	0.0260511	367/2099/6714	3	AR/ESR1/SRC
ESR1	BP	GO:0046545	development of primary female sexual characteristics	2029-02-01	106/18614	0.0117991	0.0496544	0.0263926	2099/6714	2	ESR1/SRC
ESR1	MF	GO:0061629	RNA polymerase II-specific DNA-binding transcription factor binding	1932-09-01	348/18369	5.42e-09	9.45e-07	4.03e-07	367/1387/2033/2099/3065/4087/4088/6714/7157	9	AR/CREBBP/EP300/ESR1/HDAC1/SMAD2/SMAD3/SRC/TP53
ESR1	MF	GO:0001223	transcription coactivator binding	1932-05-01	43/18369	1.06e-08	9.45e-07	4.03e-07	367/1387/2033/2099/4088	5	AR/CREBBP/EP300/ESR1/SMAD3
ESR1	MF	GO:0001221	transcription coregulator binding	1932-06-01	111/18369	3.39e-08	2.01e-06	8.56e-07	367/1387/2033/2099/3065/4088	6	AR/CREBBP/EP300/ESR1/HDAC1/SMAD3
ESR1	MF	GO:0140297	DNA-binding transcription factor binding	1932-09-01	478/18369	8.36e-08	3.72e-06	1.58e-06	367/1387/2033/2099/3065/4087/4088/6714/7157	9	AR/CREBBP/EP300/ESR1/HDAC1/SMAD2/SMAD3/SRC/TP53
ESR1	MF	GO:0001091	RNA polymerase II general transcription initiation factor binding	1932-03-01	26/18369	1.22e-05	0.000337	0.000143	367/2099/7157	3	AR/ESR1/TP53
ESR1	MF	GO:0008013	beta-catenin binding	1932-04-01	88/18369	1.6e-05	0.000337	0.000143	367/2033/2099/4088	4	AR/EP300/ESR1/SMAD3
ESR1	MF	GO:0016922	nuclear receptor binding	1932-04-01	138/18369	9.31e-05	0.00127519	0.000543	2033/2099/4088/6714	4	EP300/ESR1/SMAD3/SRC
ESR1	MF	GO:0140296	general transcription initiation factor binding	1932-03-01	53/18369	0.000106	0.00134812	0.000574	367/2099/7157	3	AR/ESR1/TP53
ESR1	MF	GO:0001098	basal transcription machinery binding	1932-03-01	61/18369	0.000161	0.0016896	0.000719	367/2099/7157	3	AR/ESR1/TP53
ESR1	MF	GO:0001099	basal RNA polymerase II transcription machinery binding	1932-03-01	61/18369	0.000161	0.0016896	0.000719	367/2099/7157	3	AR/ESR1/TP53
ESR1	MF	GO:0051117	ATPase binding	1932-03-01	86/18369	0.000445	0.0037761	0.0016078	367/2099/6714	3	AR/ESR1/SRC
ESR1	MF	GO:0001228	DNA-binding transcription activator activity, RNA polymerase II-specific	1932-05-01	468/18369	0.0011986	0.00713698	0.00303881	367/2099/4087/4088/7157	5	AR/ESR1/SMAD2/SMAD3/TP53
ESR1	MF	GO:0001216	DNA-binding transcription activator activity	1932-05-01	472/18369	0.00124479	0.00714529	0.00304235	367/2099/4087/4088/7157	5	AR/ESR1/SMAD2/SMAD3/TP53
ESR1	MF	GO:0030331	nuclear estrogen receptor binding	1932-02-01	39/18369	0.00209269	0.00931249	0.0039651	2099/6714	2	ESR1/SRC
ESR1	MF	GO:0001222	transcription corepressor binding	1932-02-01	45/18369	0.00277776	0.0107574	0.00458032	2099/3065	2	ESR1/HDAC1
ESR1	MF	GO:0004879	nuclear receptor activity	1932-02-01	46/18369	0.00290087	0.0107574	0.00458032	367/2099	2	AR/ESR1
ESR1	MF	GO:0098531	ligand-activated transcription factor activity	1932-02-01	46/18369	0.00290087	0.0107574	0.00458032	367/2099	2	AR/ESR1
ESR1	MF	GO:0005496	steroid binding	1932-02-01	99/18369	0.0128385	0.037463	0.0159511	367/2099	2	AR/ESR1
ESR1	NA	hsa04919	Thyroid hormone signaling pathway	2025-07-22	122/8848	1.15e-08	3.19e-07	1.19e-07	1387/2033/2099/3065/5594/6714/7157	7	CREBBP/EP300/ESR1/HDAC1/MAPK1/SRC/TP53
ESR1	NA	hsa01522	Endocrine resistance	2025-06-22	99/8848	1.09e-07	1.82e-06	6.75e-07	1026/2099/2885/5594/6714/7157	6	CDKN1A/ESR1/GRB2/MAPK1/SRC/TP53
ESR1	NA	hsa05205	Proteoglycans in cancer	2025-07-22	204/8848	3.97e-07	5.53e-06	2.06e-06	1026/2099/2885/5594/4087/6714/7157	7	CDKN1A/ESR1/GRB2/MAPK1/SMAD2/SRC/TP53
ESR1	NA	hsa04917	Prolactin signaling pathway	2025-04-22	71/8848	2.5e-05	0.000178	6.63e-05	2099/2885/5594/6714	4	ESR1/GRB2/MAPK1/SRC
ESR1	NA	hsa05224	Breast cancer	2025-05-22	148/8848	2.56e-05	0.000178	6.63e-05	1026/2099/2885/5594/7157	5	CDKN1A/ESR1/GRB2/MAPK1/TP53
ESR1	NA	hsa05207	Chemical carcinogenesis - receptor activation	2025-05-22	215/8848	0.000152	0.000746	0.000278	367/2099/2885/5594/6714	5	AR/ESR1/GRB2/MAPK1/SRC
ESR1	NA	hsa04915	Estrogen signaling pathway	2025-04-22	139/8848	0.000342	0.00142969	0.000532	2099/2885/5594/6714	4	ESR1/GRB2/MAPK1/SRC
ESR1	NA	hsa04919	Thyroid hormone signaling pathway	2025-07-22	122/8848	1.15e-08	3.19e-07	1.19e-07	1387/2033/2099/3065/5594/6714/7157	7	CREBBP/EP300/ESR1/HDAC1/MAPK1/SRC/TP53
ESR1	NA	hsa01522	Endocrine resistance	2025-06-22	99/8848	1.09e-07	1.82e-06	6.75e-07	1026/2099/2885/5594/6714/7157	6	CDKN1A/ESR1/GRB2/MAPK1/SRC/TP53
ESR1	NA	hsa05205	Proteoglycans in cancer	2025-07-22	204/8848	3.97e-07	5.53e-06	2.06e-06	1026/2099/2885/5594/4087/6714/7157	7	CDKN1A/ESR1/GRB2/MAPK1/SMAD2/SRC/TP53
ESR1	NA	hsa04917	Prolactin signaling pathway	2025-04-22	71/8848	2.5e-05	0.000178	6.63e-05	2099/2885/5594/6714	4	ESR1/GRB2/MAPK1/SRC
ESR1	NA	hsa05224	Breast cancer	2025-05-22	148/8848	2.56e-05	0.000178	6.63e-05	1026/2099/2885/5594/7157	5	CDKN1A/ESR1/GRB2/MAPK1/TP53
ESR1	NA	hsa05207	Chemical carcinogenesis - receptor activation	2025-05-22	215/8848	0.000152	0.000746	0.000278	367/2099/2885/5594/6714	5	AR/ESR1/GRB2/MAPK1/SRC
ESR1	NA	hsa04915	Estrogen signaling pathway	2025-04-22	139/8848	0.000342	0.00142969	0.000532	2099/2885/5594/6714	4	ESR1/GRB2/MAPK1/SRC
FYN	BP	GO:0071560	cellular response to transforming growth factor beta stimulus	2025-08-29	274/18614	6.54e-09	6.26e-06	3.33e-06	1387/2033/2534/3065/4087/4088/6714/7157	8	CREBBP/EP300/FYN/HDAC1/SMAD2/SMAD3/SRC/TP53
FYN	BP	GO:0071559	response to transforming growth factor beta	2025-08-29	280/18614	7.74e-09	6.26e-06	3.33e-06	1387/2033/2534/3065/4087/4088/6714/7157	8	CREBBP/EP300/FYN/HDAC1/SMAD2/SMAD3/SRC/TP53
FYN	BP	GO:0002223	stimulatory C-type lectin receptor signaling pathway	2025-04-29	22/18614	3.41e-08	9.27e-06	4.93e-06	1387/2033/2534/6714	4	CREBBP/EP300/FYN/SRC
FYN	BP	GO:1990840	response to lectin	2025-04-29	22/18614	3.41e-08	9.27e-06	4.93e-06	1387/2033/2534/6714	4	CREBBP/EP300/FYN/SRC
FYN	BP	GO:1990858	cellular response to lectin	2025-04-29	22/18614	3.41e-08	9.27e-06	4.93e-06	1387/2033/2534/6714	4	CREBBP/EP300/FYN/SRC
FYN	BP	GO:0002757	immune response-activating signaling pathway	2025-08-29	423/18614	1.88e-07	3.38e-05	1.79e-05	11119/1387/2033/2099/2534/2885/5594/6714	8	BTN3A1/CREBBP/EP300/ESR1/FYN/GRB2/MAPK1/SRC
FYN	BP	GO:0002764	immune response-regulating signaling pathway	2025-08-29	450/18614	3.01e-07	4.37e-05	2.32e-05	11119/1387/2033/2099/2534/2885/5594/6714	8	BTN3A1/CREBBP/EP300/ESR1/FYN/GRB2/MAPK1/SRC
FYN	BP	GO:0002429	immune response-activating cell surface receptor signaling pathway	2025-07-29	302/18614	3.17e-07	4.37e-05	2.32e-05	11119/1387/2033/2534/2885/5594/6714	7	BTN3A1/CREBBP/EP300/FYN/GRB2/MAPK1/SRC
FYN	BP	GO:0002768	immune response-regulating cell surface receptor signaling pathway	2025-07-29	329/18614	5.65e-07	7.02e-05	3.73e-05	11119/1387/2033/2534/2885/5594/6714	7	BTN3A1/CREBBP/EP300/FYN/GRB2/MAPK1/SRC
FYN	BP	GO:0002253	activation of immune response	2025-08-29	495/18614	6.2e-07	7.16e-05	3.81e-05	11119/1387/2033/2099/2534/2885/5594/6714	8	BTN3A1/CREBBP/EP300/ESR1/FYN/GRB2/MAPK1/SRC
FYN	BP	GO:0002220	innate immune response activating cell surface receptor signaling pathway	2025-04-29	78/18614	6.26e-06	0.000374	0.000199	1387/2033/2534/6714	4	CREBBP/EP300/FYN/SRC
FYN	BP	GO:0036120	cellular response to platelet-derived growth factor stimulus	2025-03-29	24/18614	6.73e-06	0.000389	0.000207	2534/3065/6714	3	FYN/HDAC1/SRC
FYN	BP	GO:0036119	response to platelet-derived growth factor	2025-03-29	26/18614	8.63e-06	0.000425	0.000226	2534/3065/6714	3	FYN/HDAC1/SRC
FYN	BP	GO:0002758	innate immune response-activating signaling pathway	2025-05-29	209/18614	1.62e-05	0.000639	0.00034	1387/2033/2099/2534/6714	5	CREBBP/EP300/ESR1/FYN/SRC
FYN	BP	GO:1901653	cellular response to peptide	2025-06-29	375/18614	2.06e-05	0.000793	0.000422	2534/2885/5594/6714/7157/7532	6	FYN/GRB2/MAPK1/SRC/TP53/YWHAG
FYN	BP	GO:0002218	activation of innate immune response	2025-05-29	233/18614	2.74e-05	0.000982	0.000522	1387/2033/2099/2534/6714	5	CREBBP/EP300/ESR1/FYN/SRC
FYN	BP	GO:2000377	regulation of reactive oxygen species metabolic process	2025-04-29	150/18614	8.23e-05	0.00221531	0.0011775	1026/2534/2885/7157	4	CDKN1A/FYN/GRB2/TP53
FYN	BP	GO:0045089	positive regulation of innate immune response	2025-05-29	300/18614	9.09e-05	0.00233643	0.00124188	1387/2033/2099/2534/6714	5	CREBBP/EP300/ESR1/FYN/SRC
FYN	BP	GO:0034504	protein localization to nucleus	2025-05-29	304/18614	9.68e-05	0.00244357	0.00129882	1026/2534/4088/6714/7157	5	CDKN1A/FYN/SMAD3/SRC/TP53
FYN	BP	GO:0002833	positive regulation of response to biotic stimulus	2025-05-29	327/18614	0.000136	0.00305824	0.00162554	1387/2033/2099/2534/6714	5	CREBBP/EP300/ESR1/FYN/SRC
FYN	BP	GO:0052548	regulation of endopeptidase activity	2025-05-29	336/18614	0.000155	0.00324645	0.00172557	1457/2534/3065/4088/6714	5	CSNK2A1/FYN/HDAC1/SMAD3/SRC
FYN	BP	GO:0070661	leukocyte proliferation	2025-05-29	348/18614	0.000182	0.00346338	0.00184088	11119/1026/2534/5594/7157	5	BTN3A1/CDKN1A/FYN/MAPK1/TP53
FYN	BP	GO:0045088	regulation of innate immune response	2025-05-29	373/18614	0.000251	0.00431459	0.00229332	1387/2033/2099/2534/6714	5	CREBBP/EP300/ESR1/FYN/SRC
FYN	BP	GO:0050851	antigen receptor-mediated signaling pathway	2025-04-29	201/18614	0.000254	0.00431459	0.00229332	11119/2534/2885/5594	4	BTN3A1/FYN/GRB2/MAPK1
FYN	BP	GO:1900182	positive regulation of protein localization to nucleus	2025-03-29	86/18614	0.000319	0.00486302	0.00258483	2534/4088/6714	3	FYN/SMAD3/SRC
FYN	BP	GO:2000116	regulation of cysteine-type endopeptidase activity	2025-04-29	234/18614	0.000452	0.00598173	0.00317945	1457/2534/4088/6714	4	CSNK2A1/FYN/SMAD3/SRC
FYN	BP	GO:0052547	regulation of peptidase activity	2025-05-29	425/18614	0.000458	0.00601448	0.00319686	1457/2534/3065/4088/6714	5	CSNK2A1/FYN/HDAC1/SMAD3/SRC
FYN	BP	GO:0072593	reactive oxygen species metabolic process	2025-04-29	237/18614	0.000474	0.006175	0.00328218	1026/2534/2885/7157	4	CDKN1A/FYN/GRB2/TP53
FYN	BP	GO:0006979	response to oxidative stress	2025-05-29	434/18614	0.000504	0.00640901	0.00340656	2534/5594/4700/6714/7157	5	FYN/MAPK1/NDUFA6/SRC/TP53
FYN	BP	GO:0031349	positive regulation of defense response	2025-05-29	441/18614	0.000542	0.00663189	0.00352503	1387/2033/2099/2534/6714	5	CREBBP/EP300/ESR1/FYN/SRC
FYN	BP	GO:0002831	regulation of response to biotic stimulus	2025-05-29	463/18614	0.000675	0.00779709	0.00414436	1387/2033/2099/2534/6714	5	CREBBP/EP300/ESR1/FYN/SRC
FYN	BP	GO:0002433	immune response-regulating cell surface receptor signaling pathway involved in phagocytosis	2029-02-01	26/18614	0.000744	0.00812619	0.00431929	2534/6714	2	FYN/SRC
FYN	BP	GO:0038096	Fc-gamma receptor signaling pathway involved in phagocytosis	2029-02-01	26/18614	0.000744	0.00812619	0.00431929	2534/6714	2	FYN/SRC
FYN	BP	GO:0007611	learning or memory	2025-04-29	276/18614	0.000839	0.00885882	0.0047087	2033/2534/5594/6714	4	EP300/FYN/MAPK1/SRC
FYN	BP	GO:0034599	cellular response to oxidative stress	2025-04-29	290/18614	0.00100811	0.00952693	0.00506382	2534/5594/6714/7157	4	FYN/MAPK1/SRC/TP53
FYN	BP	GO:0002431	Fc receptor mediated stimulatory signaling pathway	2029-02-01	32/18614	0.00112925	0.0103686	0.00551117	2534/6714	2	FYN/SRC
FYN	BP	GO:0002862	negative regulation of inflammatory response to antigenic stimulus	2029-02-01	32/18614	0.00112925	0.0103686	0.00551117	2534/6714	2	FYN/SRC
FYN	BP	GO:1900180	regulation of protein localization to nucleus	2025-03-29	134/18614	0.0011623	0.0105521	0.00560872	2534/4088/6714	3	FYN/SMAD3/SRC
FYN	BP	GO:0038094	Fc-gamma receptor signaling pathway	2029-02-01	33/18614	0.00120094	0.010842	0.00576284	2534/6714	2	FYN/SRC
FYN	BP	GO:0046651	lymphocyte proliferation	2025-04-29	306/18614	0.00122973	0.0110402	0.00586818	11119/1026/2534/7157	4	BTN3A1/CDKN1A/FYN/TP53
FYN	BP	GO:0050852	T cell receptor signaling pathway	2025-03-29	140/18614	0.00131852	0.0114556	0.00608894	11119/2534/5594	3	BTN3A1/FYN/MAPK1
FYN	BP	GO:0032943	mononuclear cell proliferation	2025-04-29	313/18614	0.00133668	0.0115491	0.00613864	11119/1026/2534/7157	4	BTN3A1/CDKN1A/FYN/TP53
FYN	BP	GO:0050890	cognition	2025-04-29	317/18614	0.00140064	0.0118565	0.00630206	2033/2534/5594/6714	4	EP300/FYN/MAPK1/SRC
FYN	BP	GO:0032386	regulation of intracellular transport	2025-04-29	332/18614	0.00165965	0.0133545	0.00709826	2534/5594/4088/6714	4	FYN/MAPK1/SMAD3/SRC
FYN	BP	GO:0034614	cellular response to reactive oxygen species	2025-03-29	152/18614	0.00166931	0.0133545	0.00709826	2534/5594/6714	3	FYN/MAPK1/SRC
FYN	BP	GO:0009895	negative regulation of catabolic process	2025-04-29	337/18614	0.00175295	0.0138183	0.00734482	1457/2534/4088/7157	4	CSNK2A1/FYN/SMAD3/TP53
FYN	BP	GO:0062197	cellular response to chemical stress	2025-04-29	349/18614	0.00199168	0.0152538	0.00810782	2534/5594/6714/7157	4	FYN/MAPK1/SRC/TP53
FYN	BP	GO:0031295	T cell costimulation	2029-02-01	45/18614	0.00222585	0.0164246	0.0087301	2534/6714	2	FYN/SRC
FYN	BP	GO:0002861	regulation of inflammatory response to antigenic stimulus	2029-02-01	47/18614	0.00242577	0.0174224	0.00926049	2534/6714	2	FYN/SRC
FYN	BP	GO:0031294	lymphocyte costimulation	2029-02-01	47/18614	0.00242577	0.0174224	0.00926049	2534/6714	2	FYN/SRC
FYN	BP	GO:0050798	activated T cell proliferation	2029-02-01	48/18614	0.0025288	0.0179621	0.00954732	11119/2534	2	BTN3A1/FYN
FYN	BP	GO:2000378	negative regulation of reactive oxygen species metabolic process	2029-02-01	50/18614	0.00274097	0.0189459	0.0100702	2534/7157	2	FYN/TP53
FYN	BP	GO:0050731	positive regulation of peptidyl-tyrosine phosphorylation	2025-03-29	181/18614	0.0027434	0.0189459	0.0100702	2534/6714/7157	3	FYN/SRC/TP53
FYN	BP	GO:0048013	ephrin receptor signaling pathway	2029-02-01	52/18614	0.00296125	0.0195433	0.0103878	2534/6714	2	FYN/SRC
FYN	BP	GO:0050728	negative regulation of inflammatory response	2025-03-29	187/18614	0.00300811	0.0196806	0.0104608	2534/4088/6714	3	FYN/SMAD3/SRC
FYN	BP	GO:0038093	Fc receptor signaling pathway	2029-02-01	54/18614	0.00318958	0.0204538	0.0108718	2534/6714	2	FYN/SRC
FYN	BP	GO:0048010	vascular endothelial growth factor receptor signaling pathway	2029-02-01	58/18614	0.00367023	0.0224895	0.0119538	2534/6714	2	FYN/SRC
FYN	BP	GO:0050727	regulation of inflammatory response	2025-04-29	414/18614	0.00368794	0.0224895	0.0119538	2099/2534/4088/6714	4	ESR1/FYN/SMAD3/SRC
FYN	BP	GO:0000302	response to reactive oxygen species	2025-03-29	205/18614	0.00389493	0.0235738	0.0125301	2534/5594/6714	3	FYN/MAPK1/SRC
FYN	BP	GO:0042098	T cell proliferation	2025-03-29	213/18614	0.00433509	0.0249306	0.0132513	11119/2534/7157	3	BTN3A1/FYN/TP53
FYN	BP	GO:0046777	protein autophosphorylation	2025-03-29	227/18614	0.00517588	0.0283533	0.0150705	2534/9821/6714	3	FYN/RB1CC1/SRC
FYN	BP	GO:0002437	inflammatory response to antigenic stimulus	2029-02-01	78/18614	0.00654059	0.03284	0.0174553	2534/6714	2	FYN/SRC
FYN	BP	GO:0050804	modulation of chemical synaptic transmission	2025-04-29	487/18614	0.00654361	0.03284	0.0174553	2534/5594/6714/7532	4	FYN/MAPK1/SRC/YWHAG
FYN	BP	GO:0099177	regulation of trans-synaptic signaling	2025-04-29	488/18614	0.00659062	0.0328717	0.0174722	2534/5594/6714/7532	4	FYN/MAPK1/SRC/YWHAG
FYN	BP	GO:0097305	response to alcohol	2025-03-29	252/18614	0.00690845	0.0340368	0.0180915	978/2534/4087	3	CDA/FYN/SMAD2
FYN	BP	GO:0050730	regulation of peptidyl-tyrosine phosphorylation	2025-03-29	255/18614	0.00713684	0.0347383	0.0184644	2534/6714/7157	3	FYN/SRC/TP53
FYN	BP	GO:0043122	regulation of I-kappaB kinase/NF-kappaB signaling	2025-03-29	258/18614	0.00736968	0.0352663	0.018745	2099/2534/3065	3	ESR1/FYN/HDAC1
FYN	BP	GO:1901216	positive regulation of neuron death	2029-02-01	92/18614	0.00899534	0.0408328	0.0217037	2534/7157	2	FYN/TP53
FYN	BP	GO:0070301	cellular response to hydrogen peroxide	2029-02-01	93/18614	0.00918422	0.0413418	0.0219743	2534/6714	2	FYN/SRC
FYN	BP	GO:0031348	negative regulation of defense response	2025-03-29	284/18614	0.00957789	0.0425216	0.0226014	2534/4088/6714	3	FYN/SMAD3/SRC
FYN	BP	GO:0007249	I-kappaB kinase/NF-kappaB signaling	2025-03-29	293/18614	0.0104231	0.0450368	0.0239383	2099/2534/3065	3	ESR1/FYN/HDAC1
FYN	MF	GO:0046875	ephrin receptor binding	1932-03-01	29/18369	1.7e-05	0.000337	0.000143	2534/2885/6714	3	FYN/GRB2/SRC
FYN	MF	GO:0097718	disordered domain specific binding	1932-03-01	36/18369	3.3e-05	0.000587	0.00025	2534/4087/7157	3	FYN/SMAD2/TP53
FYN	MF	GO:0048156	tau protein binding	1932-03-01	43/18369	5.65e-05	0.000838	0.000357	2033/2534/4087	3	EP300/FYN/SMAD2
FYN	MF	GO:0016004	phospholipase activator activity	1932-02-01	22/18369	0.000665	0.00492868	0.00209855	2534/6714	2	FYN/SRC
FYN	MF	GO:0043274	phospholipase binding	1932-02-01	23/18369	0.000727	0.00497742	0.00211931	2534/6714	2	FYN/SRC
FYN	MF	GO:0060229	lipase activator activity	1932-02-01	25/18369	0.00086	0.0054686	0.00232844	2534/6714	2	FYN/SRC
FYN	MF	GO:0070851	growth factor receptor binding	1932-03-01	137/18369	0.00171831	0.00814701	0.00346886	2534/2885/6714	3	FYN/GRB2/SRC
FYN	MF	GO:0004715	non-membrane spanning protein tyrosine kinase activity	1932-02-01	43/18369	0.00253916	0.010272	0.00437367	2534/6714	2	FYN/SRC
FYN	MF	GO:0097110	scaffold protein binding	1932-02-01	66/18369	0.00588303	0.0197581	0.00841268	2534/6714	2	FYN/SRC
FYN	MF	GO:0035256	G protein-coupled glutamate receptor binding	1932-01-01	11/18369	0.0190018	0.04974	0.0211785	2534	1	FYN
FYN	NA	hsa04520	Adherens junction	2025-07-22	93/8848	1.69e-09	9.42e-08	3.5e-08	1387/1457/2033/2534/5594/4088/6714	7	CREBBP/CSNK2A1/EP300/FYN/MAPK1/SMAD3/SRC
FYN	NA	hsa04071	Sphingolipid signaling pathway	2025-04-22	122/8848	0.000208	0.000937	0.000349	79603/2534/5594/7157	4	CERS4/FYN/MAPK1/TP53
FYN	NA	hsa04664	Fc epsilon RI signaling pathway	2025-03-22	69/8848	0.000629	0.00238584	0.000887	2534/2885/5594	3	FYN/GRB2/MAPK1
FYN	NA	hsa04510	Focal adhesion	2025-04-22	203/8848	0.00142246	0.00465785	0.0017322	2534/2885/5594/6714	4	FYN/GRB2/MAPK1/SRC
FYN	NA	hsa04660	T cell receptor signaling pathway	2025-03-22	122/8848	0.00325258	0.0089046	0.00331151	2534/2885/5594	3	FYN/GRB2/MAPK1
FYN	NA	hsa04611	Platelet activation	2025-03-22	126/8848	0.00356295	0.00959698	0.003569	2534/5594/6714	3	FYN/MAPK1/SRC
FYN	NA	hsa04650	Natural killer cell mediated cytotoxicity	2025-03-22	135/8848	0.00432627	0.011468	0.00426482	2534/2885/5594	3	FYN/GRB2/MAPK1
FYN	NA	hsa05020	Prion disease	2025-04-22	278/8848	0.00446053	0.0116392	0.00432848	1457/2534/5594/4700	4	CSNK2A1/FYN/MAPK1/NDUFA6
FYN	NA	hsa04380	Osteoclast differentiation	2025-03-22	142/8848	0.00498392	0.0126108	0.00468981	2534/2885/5594	3	FYN/GRB2/MAPK1
FYN	NA	hsa04072	Phospholipase D signaling pathway	2025-03-22	149/8848	0.00569921	0.0142055	0.00528285	2534/2885/5594	3	FYN/GRB2/MAPK1
FYN	NA	hsa04360	Axon guidance	2025-03-22	184/8848	0.0101853	0.0236242	0.00878556	2534/5594/6714	3	FYN/MAPK1/SRC
FYN	NA	hsa05130	Pathogenic Escherichia coli infection	2025-03-22	203/8848	0.0132872	0.0267344	0.00994222	2534/5594/6714	3	FYN/MAPK1/SRC
FYN	NA	hsa04520	Adherens junction	2025-07-22	93/8848	1.69e-09	9.42e-08	3.5e-08	1387/1457/2033/2534/5594/4088/6714	7	CREBBP/CSNK2A1/EP300/FYN/MAPK1/SMAD3/SRC
FYN	NA	hsa04071	Sphingolipid signaling pathway	2025-04-22	122/8848	0.000208	0.000937	0.000349	79603/2534/5594/7157	4	CERS4/FYN/MAPK1/TP53
FYN	NA	hsa04664	Fc epsilon RI signaling pathway	2025-03-22	69/8848	0.000629	0.00238584	0.000887	2534/2885/5594	3	FYN/GRB2/MAPK1
FYN	NA	hsa04510	Focal adhesion	2025-04-22	203/8848	0.00142246	0.00465785	0.0017322	2534/2885/5594/6714	4	FYN/GRB2/MAPK1/SRC
FYN	NA	hsa04660	T cell receptor signaling pathway	2025-03-22	122/8848	0.00325258	0.0089046	0.00331151	2534/2885/5594	3	FYN/GRB2/MAPK1
FYN	NA	hsa04611	Platelet activation	2025-03-22	126/8848	0.00356295	0.00959698	0.003569	2534/5594/6714	3	FYN/MAPK1/SRC
FYN	NA	hsa04650	Natural killer cell mediated cytotoxicity	2025-03-22	135/8848	0.00432627	0.011468	0.00426482	2534/2885/5594	3	FYN/GRB2/MAPK1
FYN	NA	hsa05020	Prion disease	2025-04-22	278/8848	0.00446053	0.0116392	0.00432848	1457/2534/5594/4700	4	CSNK2A1/FYN/MAPK1/NDUFA6
FYN	NA	hsa04380	Osteoclast differentiation	2025-03-22	142/8848	0.00498392	0.0126108	0.00468981	2534/2885/5594	3	FYN/GRB2/MAPK1
FYN	NA	hsa04072	Phospholipase D signaling pathway	2025-03-22	149/8848	0.00569921	0.0142055	0.00528285	2534/2885/5594	3	FYN/GRB2/MAPK1
FYN	NA	hsa04360	Axon guidance	2025-03-22	184/8848	0.0101853	0.0236242	0.00878556	2534/5594/6714	3	FYN/MAPK1/SRC
FYN	NA	hsa05130	Pathogenic Escherichia coli infection	2025-03-22	203/8848	0.0132872	0.0267344	0.00994222	2534/5594/6714	3	FYN/MAPK1/SRC
GRB2	BP	GO:0002757	immune response-activating signaling pathway	2025-08-29	423/18614	1.88e-07	3.38e-05	1.79e-05	11119/1387/2033/2099/2534/2885/5594/6714	8	BTN3A1/CREBBP/EP300/ESR1/FYN/GRB2/MAPK1/SRC
GRB2	BP	GO:0002764	immune response-regulating signaling pathway	2025-08-29	450/18614	3.01e-07	4.37e-05	2.32e-05	11119/1387/2033/2099/2534/2885/5594/6714	8	BTN3A1/CREBBP/EP300/ESR1/FYN/GRB2/MAPK1/SRC
GRB2	BP	GO:0002429	immune response-activating cell surface receptor signaling pathway	2025-07-29	302/18614	3.17e-07	4.37e-05	2.32e-05	11119/1387/2033/2534/2885/5594/6714	7	BTN3A1/CREBBP/EP300/FYN/GRB2/MAPK1/SRC
GRB2	BP	GO:0002768	immune response-regulating cell surface receptor signaling pathway	2025-07-29	329/18614	5.65e-07	7.02e-05	3.73e-05	11119/1387/2033/2534/2885/5594/6714	7	BTN3A1/CREBBP/EP300/FYN/GRB2/MAPK1/SRC
GRB2	BP	GO:0002253	activation of immune response	2025-08-29	495/18614	6.2e-07	7.16e-05	3.81e-05	11119/1387/2033/2099/2534/2885/5594/6714	8	BTN3A1/CREBBP/EP300/ESR1/FYN/GRB2/MAPK1/SRC
GRB2	BP	GO:0007492	endoderm development	2025-04-29	83/18614	8.02e-06	0.000418	0.000222	2885/3065/4087/4088	4	GRB2/HDAC1/SMAD2/SMAD3
GRB2	BP	GO:0071478	cellular response to radiation	2025-05-29	191/18614	1.05e-05	0.000497	0.000264	1026/1387/2033/2885/7157	5	CDKN1A/CREBBP/EP300/GRB2/TP53
GRB2	BP	GO:1901653	cellular response to peptide	2025-06-29	375/18614	2.06e-05	0.000793	0.000422	2534/2885/5594/6714/7157/7532	6	FYN/GRB2/MAPK1/SRC/TP53/YWHAG
GRB2	BP	GO:0001701	in utero embryonic development	2025-06-29	398/18614	2.88e-05	0.00101216	0.000538	367/2885/5594/4087/4088/7157	6	AR/GRB2/MAPK1/SMAD2/SMAD3/TP53
GRB2	BP	GO:0048009	insulin-like growth factor receptor signaling pathway	2025-03-29	50/18614	6.34e-05	0.00183061	0.000973	367/2885/5594	3	AR/GRB2/MAPK1
GRB2	BP	GO:2000377	regulation of reactive oxygen species metabolic process	2025-04-29	150/18614	8.23e-05	0.00221531	0.0011775	1026/2534/2885/7157	4	CDKN1A/FYN/GRB2/TP53
GRB2	BP	GO:0071214	cellular response to abiotic stimulus	2025-05-29	339/18614	0.000161	0.00325701	0.00173119	1026/1387/2033/2885/7157	5	CDKN1A/CREBBP/EP300/GRB2/TP53
GRB2	BP	GO:0104004	cellular response to environmental stimulus	2025-05-29	339/18614	0.000161	0.00325701	0.00173119	1026/1387/2033/2885/7157	5	CDKN1A/CREBBP/EP300/GRB2/TP53
GRB2	BP	GO:2000379	positive regulation of reactive oxygen species metabolic process	2025-03-29	70/18614	0.000174	0.00341922	0.00181741	1026/2885/7157	3	CDKN1A/GRB2/TP53
GRB2	BP	GO:0061138	morphogenesis of a branching epithelium	2025-04-29	188/18614	0.000196	0.00369125	0.001962	367/2099/2885/6714	4	AR/ESR1/GRB2/SRC
GRB2	BP	GO:0071479	cellular response to ionizing radiation	2025-03-29	75/18614	0.000213	0.00390972	0.00207812	1026/2885/7157	3	CDKN1A/GRB2/TP53
GRB2	BP	GO:0031334	positive regulation of protein-containing complex assembly	2025-04-29	195/18614	0.000226	0.00410228	0.00218047	2099/2885/6714/7157	4	ESR1/GRB2/SRC/TP53
GRB2	BP	GO:0007369	gastrulation	2025-04-29	196/18614	0.00023	0.00413676	0.0021988	2885/4087/4088/7157	4	GRB2/SMAD2/SMAD3/TP53
GRB2	BP	GO:0050851	antigen receptor-mediated signaling pathway	2025-04-29	201/18614	0.000254	0.00431459	0.00229332	11119/2534/2885/5594	4	BTN3A1/FYN/GRB2/MAPK1
GRB2	BP	GO:0001763	morphogenesis of a branching structure	2025-04-29	203/18614	0.000263	0.00443392	0.00235675	367/2099/2885/6714	4	AR/ESR1/GRB2/SRC
GRB2	BP	GO:0032869	cellular response to insulin stimulus	2025-04-29	211/18614	0.000305	0.00486302	0.00258483	2885/5594/6714/7532	4	GRB2/MAPK1/SRC/YWHAG
GRB2	BP	GO:0043254	regulation of protein-containing complex assembly	2025-05-29	409/18614	0.000384	0.00553988	0.0029446	2033/2099/2885/6714/7157	5	EP300/ESR1/GRB2/SRC/TP53
GRB2	BP	GO:0072593	reactive oxygen species metabolic process	2025-04-29	237/18614	0.000474	0.006175	0.00328218	1026/2534/2885/7157	4	CDKN1A/FYN/GRB2/TP53
GRB2	BP	GO:0009314	response to radiation	2025-05-29	452/18614	0.000606	0.00709424	0.00377078	1026/1387/2033/2885/7157	5	CDKN1A/CREBBP/EP300/GRB2/TP53
GRB2	BP	GO:0048568	embryonic organ development	2025-05-29	453/18614	0.000612	0.00711411	0.00378134	2885/5594/4087/4088/7157	5	GRB2/MAPK1/SMAD2/SMAD3/TP53
GRB2	BP	GO:0032868	response to insulin	2025-04-29	272/18614	0.000794	0.00850073	0.00451837	2885/5594/6714/7532	4	GRB2/MAPK1/SRC/YWHAG
GRB2	BP	GO:0001704	formation of primary germ layer	2025-03-29	127/18614	0.000996	0.00951922	0.00505972	2885/4087/4088	3	GRB2/SMAD2/SMAD3
GRB2	BP	GO:0008286	insulin receptor signaling pathway	2025-03-29	128/18614	0.00101834	0.00956766	0.00508547	2885/5594/6714	3	GRB2/MAPK1/SRC
GRB2	BP	GO:0038127	ERBB signaling pathway	2025-03-29	131/18614	0.00108881	0.0101122	0.00537489	2885/5594/6714	3	GRB2/MAPK1/SRC
GRB2	BP	GO:0071375	cellular response to peptide hormone stimulus	2025-04-29	308/18614	0.00125965	0.0111353	0.00591872	2885/5594/6714/7532	4	GRB2/MAPK1/SRC/YWHAG
GRB2	BP	GO:0010212	response to ionizing radiation	2025-03-29	143/18614	0.00140136	0.0118565	0.00630206	1026/2885/7157	3	CDKN1A/GRB2/TP53
GRB2	BP	GO:0007265	Ras protein signal transduction	2025-04-29	333/18614	0.00167803	0.0133581	0.00710017	1026/2885/6714/7157	4	CDKN1A/GRB2/SRC/TP53
GRB2	BP	GO:0060711	labyrinthine layer development	2029-02-01	47/18614	0.00242577	0.0174224	0.00926049	2885/5594	2	GRB2/MAPK1
GRB2	BP	GO:0042770	signal transduction in response to DNA damage	2025-03-29	184/18614	0.00287387	0.0193507	0.0102854	1026/2885/7157	3	CDKN1A/GRB2/TP53
GRB2	BP	GO:0001706	endoderm formation	2029-02-01	57/18614	0.00354709	0.0221316	0.0117636	2885/4087	2	GRB2/SMAD2
GRB2	BP	GO:0043434	response to peptide hormone	2025-04-29	427/18614	0.00411742	0.0242838	0.0129075	2885/5594/6714/7532	4	GRB2/MAPK1/SRC/YWHAG
GRB2	BP	GO:0007264	small GTPase mediated signal transduction	2025-04-29	483/18614	0.00635784	0.0323849	0.0172134	1026/2885/6714/7157	4	CDKN1A/GRB2/SRC/TP53
GRB2	BP	GO:0050853	B cell receptor signaling pathway	2029-02-01	77/18614	0.00637901	0.0323849	0.0172134	2885/5594	2	GRB2/MAPK1
GRB2	BP	GO:0001892	embryonic placenta development	2029-02-01	89/18614	0.00843942	0.038966	0.0207115	2885/5594	2	GRB2/MAPK1
GRB2	MF	GO:0019902	phosphatase binding	1932-05-01	187/18369	1.67e-05	0.000337	0.000143	2885/5594/4087/4088/7157	5	GRB2/MAPK1/SMAD2/SMAD3/TP53
GRB2	MF	GO:0046875	ephrin receptor binding	1932-03-01	29/18369	1.7e-05	0.000337	0.000143	2534/2885/6714	3	FYN/GRB2/SRC
GRB2	MF	GO:0030971	receptor tyrosine kinase binding	1932-03-01	76/18369	0.00031	0.00275597	0.00117345	2885/7157/7532	3	GRB2/TP53/YWHAG
GRB2	MF	GO:0051219	phosphoprotein binding	1932-03-01	92/18369	0.000543	0.00433571	0.00184607	2885/5594/6714	3	GRB2/MAPK1/SRC
GRB2	MF	GO:1990782	protein tyrosine kinase binding	1932-03-01	121/18369	0.00120286	0.00713698	0.00303881	2885/7157/7532	3	GRB2/TP53/YWHAG
GRB2	MF	GO:0070851	growth factor receptor binding	1932-03-01	137/18369	0.00171831	0.00814701	0.00346886	2534/2885/6714	3	FYN/GRB2/SRC
GRB2	MF	GO:0001784	phosphotyrosine residue binding	1932-02-01	47/18369	0.00302651	0.0109943	0.00468118	2885/5594	2	GRB2/MAPK1
GRB2	MF	GO:0045309	protein phosphorylated amino acid binding	1932-02-01	58/18369	0.0045731	0.0156541	0.00666524	2885/5594	2	GRB2/MAPK1
GRB2	MF	GO:0005126	cytokine receptor binding	1932-03-01	270/18369	0.0113723	0.0343097	0.0146085	2885/4087/4088	3	GRB2/SMAD2/SMAD3
GRB2	NA	hsa05203	Viral carcinogenesis	2025-09-22	205/8848	6.19e-10	5.17e-08	1.92e-08	1026/1387/2033/2885/3065/5594/6714/7157/7532	9	CDKN1A/CREBBP/EP300/GRB2/HDAC1/MAPK1/SRC/TP53/YWHAG
GRB2	NA	hsa05215	Prostate cancer	2025-07-22	98/8848	2.45e-09	9.58e-08	3.56e-08	367/1026/1387/2033/2885/5594/7157	7	AR/CDKN1A/CREBBP/EP300/GRB2/MAPK1/TP53
GRB2	NA	hsa05161	Hepatitis B	2025-08-22	163/8848	2.87e-09	9.58e-08	3.56e-08	1026/1387/2033/2885/5594/4088/6714/7157	8	CDKN1A/CREBBP/EP300/GRB2/MAPK1/SMAD3/SRC/TP53
GRB2	NA	hsa05220	Chronic myeloid leukemia	2025-06-22	77/8848	2.38e-08	5.68e-07	2.11e-07	1026/2885/3065/5594/4088/7157	6	CDKN1A/GRB2/HDAC1/MAPK1/SMAD3/TP53
GRB2	NA	hsa05210	Colorectal cancer	2025-06-22	87/8848	4.99e-08	9.26e-07	3.45e-07	1026/2885/5594/4087/4088/7157	6	CDKN1A/GRB2/MAPK1/SMAD2/SMAD3/TP53
GRB2	NA	hsa01522	Endocrine resistance	2025-06-22	99/8848	1.09e-07	1.82e-06	6.75e-07	1026/2099/2885/5594/6714/7157	6	CDKN1A/ESR1/GRB2/MAPK1/SRC/TP53
GRB2	NA	hsa05205	Proteoglycans in cancer	2025-07-22	204/8848	3.97e-07	5.53e-06	2.06e-06	1026/2099/2885/5594/4087/6714/7157	7	CDKN1A/ESR1/GRB2/MAPK1/SMAD2/SRC/TP53
GRB2	NA	hsa04068	FoxO signaling pathway	2025-06-22	133/8848	6.31e-07	7.59e-06	2.82e-06	1026/1387/2033/2885/5594/4088	6	CDKN1A/CREBBP/EP300/GRB2/MAPK1/SMAD3
GRB2	NA	hsa05211	Renal cell carcinoma	2025-05-22	70/8848	6.36e-07	7.59e-06	2.82e-06	1026/1387/2033/2885/5594	5	CDKN1A/CREBBP/EP300/GRB2/MAPK1
GRB2	NA	hsa05226	Gastric cancer	2025-06-22	150/8848	1.28e-06	1.34e-05	4.97e-06	1026/2885/5594/4087/4088/7157	6	CDKN1A/GRB2/MAPK1/SMAD2/SMAD3/TP53
GRB2	NA	hsa05225	Hepatocellular carcinoma	2025-06-22	170/8848	2.66e-06	2.54e-05	9.43e-06	1026/2885/5594/4087/4088/7157	6	CDKN1A/GRB2/MAPK1/SMAD2/SMAD3/TP53
GRB2	NA	hsa05206	MicroRNAs in cancer	2025-07-22	312/8848	6.85e-06	5.72e-05	2.13e-05	1026/1387/2033/2885/3065/5594/7157	7	CDKN1A/CREBBP/EP300/GRB2/HDAC1/MAPK1/TP53
GRB2	NA	hsa05165	Human papillomavirus infection	2025-07-22	333/8848	1.05e-05	8.36e-05	3.11e-05	1026/1387/2033/2885/3065/5594/7157	7	CDKN1A/CREBBP/EP300/GRB2/HDAC1/MAPK1/TP53
GRB2	NA	hsa05213	Endometrial cancer	2025-04-22	59/8848	1.19e-05	9.05e-05	3.37e-05	1026/2885/5594/7157	4	CDKN1A/GRB2/MAPK1/TP53
GRB2	NA	hsa04917	Prolactin signaling pathway	2025-04-22	71/8848	2.5e-05	0.000178	6.63e-05	2099/2885/5594/6714	4	ESR1/GRB2/MAPK1/SRC
GRB2	NA	hsa05224	Breast cancer	2025-05-22	148/8848	2.56e-05	0.000178	6.63e-05	1026/2099/2885/5594/7157	5	CDKN1A/ESR1/GRB2/MAPK1/TP53
GRB2	NA	hsa05223	Non-small cell lung cancer	2025-04-22	73/8848	2.79e-05	0.000186	6.93e-05	1026/2885/5594/7157	4	CDKN1A/GRB2/MAPK1/TP53
GRB2	NA	hsa05214	Glioma	2025-04-22	76/8848	3.27e-05	0.00021	7.81e-05	1026/2885/5594/7157	4	CDKN1A/GRB2/MAPK1/TP53
GRB2	NA	hsa05160	Hepatitis C	2025-05-22	159/8848	3.62e-05	0.000216	8.03e-05	1026/2885/5594/7157/7532	5	CDKN1A/GRB2/MAPK1/TP53/YWHAG
GRB2	NA	hsa04012	ErbB signaling pathway	2025-04-22	86/8848	5.32e-05	0.000307	0.000114	1026/2885/5594/6714	4	CDKN1A/GRB2/MAPK1/SRC
GRB2	NA	hsa05207	Chemical carcinogenesis - receptor activation	2025-05-22	215/8848	0.000152	0.000746	0.000278	367/2099/2885/5594/6714	5	AR/ESR1/GRB2/MAPK1/SRC
GRB2	NA	hsa05163	Human cytomegalovirus infection	2025-05-22	226/8848	0.000192	0.000916	0.000341	1026/2885/5594/6714/7157	5	CDKN1A/GRB2/MAPK1/SRC/TP53
GRB2	NA	hsa04935	Growth hormone synthesis, secretion and action	2025-04-22	122/8848	0.000208	0.000937	0.000349	1387/2033/2885/5594	4	CREBBP/EP300/GRB2/MAPK1
GRB2	NA	hsa04926	Relaxin signaling pathway	2025-04-22	130/8848	0.000265	0.00116493	0.000433	2885/5594/4087/6714	4	GRB2/MAPK1/SMAD2/SRC
GRB2	NA	hsa04915	Estrogen signaling pathway	2025-04-22	139/8848	0.000342	0.00142969	0.000532	2099/2885/5594/6714	4	ESR1/GRB2/MAPK1/SRC
GRB2	NA	hsa04550	Signaling pathways regulating pluripotency of stem cells	2025-04-22	144/8848	0.000392	0.00159595	0.000594	2885/5594/4087/4088	4	GRB2/MAPK1/SMAD2/SMAD3
GRB2	NA	hsa04664	Fc epsilon RI signaling pathway	2025-03-22	69/8848	0.000629	0.00238584	0.000887	2534/2885/5594	3	FYN/GRB2/MAPK1
GRB2	NA	hsa04630	JAK-STAT signaling pathway	2025-04-22	168/8848	0.000702	0.0026059	0.000969	1026/1387/2033/2885	4	CDKN1A/CREBBP/EP300/GRB2
GRB2	NA	hsa01521	EGFR tyrosine kinase inhibitor resistance	2025-03-22	80/8848	0.000968	0.00330054	0.00122743	2885/5594/6714	3	GRB2/MAPK1/SRC
GRB2	NA	hsa04510	Focal adhesion	2025-04-22	203/8848	0.00142246	0.00465785	0.0017322	2534/2885/5594/6714	4	FYN/GRB2/MAPK1/SRC
GRB2	NA	hsa04540	Gap junction	2025-03-22	92/8848	0.00145189	0.00466282	0.00173404	2885/5594/6714	3	GRB2/MAPK1/SRC
GRB2	NA	hsa04912	GnRH signaling pathway	2025-03-22	93/8848	0.00149788	0.00471973	0.00175521	2885/5594/6714	3	GRB2/MAPK1/SRC
GRB2	NA	hsa04151	PI3K-Akt signaling pathway	2025-05-22	362/8848	0.00165023	0.0051035	0.00189793	1026/2885/5594/7157/7532	5	CDKN1A/GRB2/MAPK1/TP53/YWHAG
GRB2	NA	hsa05208	Chemical carcinogenesis - reactive oxygen species	2025-04-22	226/8848	0.00211085	0.0061112	0.00227268	2885/5594/4700/6714	4	GRB2/MAPK1/NDUFA6/SRC
GRB2	NA	hsa04722	Neurotrophin signaling pathway	2025-03-22	120/8848	0.00310391	0.00863921	0.00321282	2885/5594/7157	3	GRB2/MAPK1/TP53
GRB2	NA	hsa04660	T cell receptor signaling pathway	2025-03-22	122/8848	0.00325258	0.0089046	0.00331151	2534/2885/5594	3	FYN/GRB2/MAPK1
GRB2	NA	hsa04650	Natural killer cell mediated cytotoxicity	2025-03-22	135/8848	0.00432627	0.011468	0.00426482	2534/2885/5594	3	FYN/GRB2/MAPK1
GRB2	NA	hsa04380	Osteoclast differentiation	2025-03-22	142/8848	0.00498392	0.0126108	0.00468981	2534/2885/5594	3	FYN/GRB2/MAPK1
GRB2	NA	hsa04072	Phospholipase D signaling pathway	2025-03-22	149/8848	0.00569921	0.0142055	0.00528285	2534/2885/5594	3	FYN/GRB2/MAPK1
GRB2	NA	hsa05034	Alcoholism	2025-03-22	188/8848	0.0107983	0.0241358	0.00897583	2885/3065/5594	3	GRB2/HDAC1/MAPK1
GRB2	NA	hsa04062	Chemokine signaling pathway	2025-03-22	193/8848	0.0115945	0.0245098	0.0091149	2885/5594/6714	3	GRB2/MAPK1/SRC
GRB2	NA	hsa05221	Acute myeloid leukemia	2025-02-22	68/8848	0.012175	0.0254153	0.00945163	2885/5594	2	GRB2/MAPK1
GRB2	NA	hsa04662	B cell receptor signaling pathway	2025-02-22	91/8848	0.0211459	0.0388063	0.0144316	2885/5594	2	GRB2/MAPK1
GRB2	NA	hsa05231	Choline metabolism in cancer	2025-02-22	99/8848	0.0247524	0.0435121	0.0161816	2885/5594	2	GRB2/MAPK1
GRB2	NA	hsa05203	Viral carcinogenesis	2025-09-22	205/8848	6.19e-10	5.17e-08	1.92e-08	1026/1387/2033/2885/3065/5594/6714/7157/7532	9	CDKN1A/CREBBP/EP300/GRB2/HDAC1/MAPK1/SRC/TP53/YWHAG
GRB2	NA	hsa05215	Prostate cancer	2025-07-22	98/8848	2.45e-09	9.58e-08	3.56e-08	367/1026/1387/2033/2885/5594/7157	7	AR/CDKN1A/CREBBP/EP300/GRB2/MAPK1/TP53
GRB2	NA	hsa05161	Hepatitis B	2025-08-22	163/8848	2.87e-09	9.58e-08	3.56e-08	1026/1387/2033/2885/5594/4088/6714/7157	8	CDKN1A/CREBBP/EP300/GRB2/MAPK1/SMAD3/SRC/TP53
GRB2	NA	hsa05220	Chronic myeloid leukemia	2025-06-22	77/8848	2.38e-08	5.68e-07	2.11e-07	1026/2885/3065/5594/4088/7157	6	CDKN1A/GRB2/HDAC1/MAPK1/SMAD3/TP53
GRB2	NA	hsa05210	Colorectal cancer	2025-06-22	87/8848	4.99e-08	9.26e-07	3.45e-07	1026/2885/5594/4087/4088/7157	6	CDKN1A/GRB2/MAPK1/SMAD2/SMAD3/TP53
GRB2	NA	hsa01522	Endocrine resistance	2025-06-22	99/8848	1.09e-07	1.82e-06	6.75e-07	1026/2099/2885/5594/6714/7157	6	CDKN1A/ESR1/GRB2/MAPK1/SRC/TP53
GRB2	NA	hsa05205	Proteoglycans in cancer	2025-07-22	204/8848	3.97e-07	5.53e-06	2.06e-06	1026/2099/2885/5594/4087/6714/7157	7	CDKN1A/ESR1/GRB2/MAPK1/SMAD2/SRC/TP53
GRB2	NA	hsa04068	FoxO signaling pathway	2025-06-22	133/8848	6.31e-07	7.59e-06	2.82e-06	1026/1387/2033/2885/5594/4088	6	CDKN1A/CREBBP/EP300/GRB2/MAPK1/SMAD3
GRB2	NA	hsa05211	Renal cell carcinoma	2025-05-22	70/8848	6.36e-07	7.59e-06	2.82e-06	1026/1387/2033/2885/5594	5	CDKN1A/CREBBP/EP300/GRB2/MAPK1
GRB2	NA	hsa05226	Gastric cancer	2025-06-22	150/8848	1.28e-06	1.34e-05	4.97e-06	1026/2885/5594/4087/4088/7157	6	CDKN1A/GRB2/MAPK1/SMAD2/SMAD3/TP53
GRB2	NA	hsa05225	Hepatocellular carcinoma	2025-06-22	170/8848	2.66e-06	2.54e-05	9.43e-06	1026/2885/5594/4087/4088/7157	6	CDKN1A/GRB2/MAPK1/SMAD2/SMAD3/TP53
GRB2	NA	hsa05206	MicroRNAs in cancer	2025-07-22	312/8848	6.85e-06	5.72e-05	2.13e-05	1026/1387/2033/2885/3065/5594/7157	7	CDKN1A/CREBBP/EP300/GRB2/HDAC1/MAPK1/TP53
GRB2	NA	hsa05165	Human papillomavirus infection	2025-07-22	333/8848	1.05e-05	8.36e-05	3.11e-05	1026/1387/2033/2885/3065/5594/7157	7	CDKN1A/CREBBP/EP300/GRB2/HDAC1/MAPK1/TP53
GRB2	NA	hsa05213	Endometrial cancer	2025-04-22	59/8848	1.19e-05	9.05e-05	3.37e-05	1026/2885/5594/7157	4	CDKN1A/GRB2/MAPK1/TP53
GRB2	NA	hsa04917	Prolactin signaling pathway	2025-04-22	71/8848	2.5e-05	0.000178	6.63e-05	2099/2885/5594/6714	4	ESR1/GRB2/MAPK1/SRC
GRB2	NA	hsa05224	Breast cancer	2025-05-22	148/8848	2.56e-05	0.000178	6.63e-05	1026/2099/2885/5594/7157	5	CDKN1A/ESR1/GRB2/MAPK1/TP53
GRB2	NA	hsa05223	Non-small cell lung cancer	2025-04-22	73/8848	2.79e-05	0.000186	6.93e-05	1026/2885/5594/7157	4	CDKN1A/GRB2/MAPK1/TP53
GRB2	NA	hsa05214	Glioma	2025-04-22	76/8848	3.27e-05	0.00021	7.81e-05	1026/2885/5594/7157	4	CDKN1A/GRB2/MAPK1/TP53
GRB2	NA	hsa05160	Hepatitis C	2025-05-22	159/8848	3.62e-05	0.000216	8.03e-05	1026/2885/5594/7157/7532	5	CDKN1A/GRB2/MAPK1/TP53/YWHAG
GRB2	NA	hsa04012	ErbB signaling pathway	2025-04-22	86/8848	5.32e-05	0.000307	0.000114	1026/2885/5594/6714	4	CDKN1A/GRB2/MAPK1/SRC
GRB2	NA	hsa05207	Chemical carcinogenesis - receptor activation	2025-05-22	215/8848	0.000152	0.000746	0.000278	367/2099/2885/5594/6714	5	AR/ESR1/GRB2/MAPK1/SRC
GRB2	NA	hsa05163	Human cytomegalovirus infection	2025-05-22	226/8848	0.000192	0.000916	0.000341	1026/2885/5594/6714/7157	5	CDKN1A/GRB2/MAPK1/SRC/TP53
GRB2	NA	hsa04935	Growth hormone synthesis, secretion and action	2025-04-22	122/8848	0.000208	0.000937	0.000349	1387/2033/2885/5594	4	CREBBP/EP300/GRB2/MAPK1
GRB2	NA	hsa04926	Relaxin signaling pathway	2025-04-22	130/8848	0.000265	0.00116493	0.000433	2885/5594/4087/6714	4	GRB2/MAPK1/SMAD2/SRC
GRB2	NA	hsa04915	Estrogen signaling pathway	2025-04-22	139/8848	0.000342	0.00142969	0.000532	2099/2885/5594/6714	4	ESR1/GRB2/MAPK1/SRC
GRB2	NA	hsa04550	Signaling pathways regulating pluripotency of stem cells	2025-04-22	144/8848	0.000392	0.00159595	0.000594	2885/5594/4087/4088	4	GRB2/MAPK1/SMAD2/SMAD3
GRB2	NA	hsa04664	Fc epsilon RI signaling pathway	2025-03-22	69/8848	0.000629	0.00238584	0.000887	2534/2885/5594	3	FYN/GRB2/MAPK1
GRB2	NA	hsa04630	JAK-STAT signaling pathway	2025-04-22	168/8848	0.000702	0.0026059	0.000969	1026/1387/2033/2885	4	CDKN1A/CREBBP/EP300/GRB2
GRB2	NA	hsa01521	EGFR tyrosine kinase inhibitor resistance	2025-03-22	80/8848	0.000968	0.00330054	0.00122743	2885/5594/6714	3	GRB2/MAPK1/SRC
GRB2	NA	hsa04510	Focal adhesion	2025-04-22	203/8848	0.00142246	0.00465785	0.0017322	2534/2885/5594/6714	4	FYN/GRB2/MAPK1/SRC
GRB2	NA	hsa04540	Gap junction	2025-03-22	92/8848	0.00145189	0.00466282	0.00173404	2885/5594/6714	3	GRB2/MAPK1/SRC
GRB2	NA	hsa04912	GnRH signaling pathway	2025-03-22	93/8848	0.00149788	0.00471973	0.00175521	2885/5594/6714	3	GRB2/MAPK1/SRC
GRB2	NA	hsa04151	PI3K-Akt signaling pathway	2025-05-22	362/8848	0.00165023	0.0051035	0.00189793	1026/2885/5594/7157/7532	5	CDKN1A/GRB2/MAPK1/TP53/YWHAG
GRB2	NA	hsa05208	Chemical carcinogenesis - reactive oxygen species	2025-04-22	226/8848	0.00211085	0.0061112	0.00227268	2885/5594/4700/6714	4	GRB2/MAPK1/NDUFA6/SRC
GRB2	NA	hsa04722	Neurotrophin signaling pathway	2025-03-22	120/8848	0.00310391	0.00863921	0.00321282	2885/5594/7157	3	GRB2/MAPK1/TP53
GRB2	NA	hsa04660	T cell receptor signaling pathway	2025-03-22	122/8848	0.00325258	0.0089046	0.00331151	2534/2885/5594	3	FYN/GRB2/MAPK1
GRB2	NA	hsa04650	Natural killer cell mediated cytotoxicity	2025-03-22	135/8848	0.00432627	0.011468	0.00426482	2534/2885/5594	3	FYN/GRB2/MAPK1
GRB2	NA	hsa04380	Osteoclast differentiation	2025-03-22	142/8848	0.00498392	0.0126108	0.00468981	2534/2885/5594	3	FYN/GRB2/MAPK1
GRB2	NA	hsa04072	Phospholipase D signaling pathway	2025-03-22	149/8848	0.00569921	0.0142055	0.00528285	2534/2885/5594	3	FYN/GRB2/MAPK1
GRB2	NA	hsa05034	Alcoholism	2025-03-22	188/8848	0.0107983	0.0241358	0.00897583	2885/3065/5594	3	GRB2/HDAC1/MAPK1
GRB2	NA	hsa04062	Chemokine signaling pathway	2025-03-22	193/8848	0.0115945	0.0245098	0.0091149	2885/5594/6714	3	GRB2/MAPK1/SRC
GRB2	NA	hsa05221	Acute myeloid leukemia	2025-02-22	68/8848	0.012175	0.0254153	0.00945163	2885/5594	2	GRB2/MAPK1
GRB2	NA	hsa04662	B cell receptor signaling pathway	2025-02-22	91/8848	0.0211459	0.0388063	0.0144316	2885/5594	2	GRB2/MAPK1
GRB2	NA	hsa05231	Choline metabolism in cancer	2025-02-22	99/8848	0.0247524	0.0435121	0.0161816	2885/5594	2	GRB2/MAPK1
HDAC1	BP	GO:0071560	cellular response to transforming growth factor beta stimulus	2025-08-29	274/18614	6.54e-09	6.26e-06	3.33e-06	1387/2033/2534/3065/4087/4088/6714/7157	8	CREBBP/EP300/FYN/HDAC1/SMAD2/SMAD3/SRC/TP53
HDAC1	BP	GO:0071559	response to transforming growth factor beta	2025-08-29	280/18614	7.74e-09	6.26e-06	3.33e-06	1387/2033/2534/3065/4087/4088/6714/7157	8	CREBBP/EP300/FYN/HDAC1/SMAD2/SMAD3/SRC/TP53
HDAC1	BP	GO:0007179	transforming growth factor beta receptor signaling pathway	2025-07-29	218/18614	3.44e-08	9.27e-06	4.93e-06	1387/2033/3065/4087/4088/6714/7157	7	CREBBP/EP300/HDAC1/SMAD2/SMAD3/SRC/TP53
HDAC1	BP	GO:0017015	regulation of transforming growth factor beta receptor signaling pathway	2025-06-29	148/18614	9.32e-08	2.12e-05	1.13e-05	1387/2033/3065/4087/4088/7157	6	CREBBP/EP300/HDAC1/SMAD2/SMAD3/TP53
HDAC1	BP	GO:1903844	regulation of cellular response to transforming growth factor beta stimulus	2025-06-29	151/18614	1.05e-07	2.12e-05	1.13e-05	1387/2033/3065/4087/4088/7157	6	CREBBP/EP300/HDAC1/SMAD2/SMAD3/TP53
HDAC1	BP	GO:0048511	rhythmic process	2025-07-29	303/18614	3.24e-07	4.37e-05	2.32e-05	1387/1457/2033/2099/3065/6714/7157	7	CREBBP/CSNK2A1/EP300/ESR1/HDAC1/SRC/TP53
HDAC1	BP	GO:0030518	intracellular steroid hormone receptor signaling pathway	2025-05-29	115/18614	8.7e-07	9.37e-05	4.98e-05	367/2033/2099/3065/6714	5	AR/EP300/ESR1/HDAC1/SRC
HDAC1	BP	GO:2001233	regulation of apoptotic signaling pathway	2025-07-29	381/18614	1.51e-06	0.000152	8.09e-05	367/1457/1984/3065/9821/6714/7157	7	AR/CSNK2A1/EIF5A/HDAC1/RB1CC1/SRC/TP53
HDAC1	BP	GO:0043401	steroid hormone mediated signaling pathway	2025-05-29	135/18614	1.92e-06	0.000181	9.62e-05	367/2033/2099/3065/6714	5	AR/EP300/ESR1/HDAC1/SRC
HDAC1	BP	GO:0007178	transmembrane receptor protein serine/threonine kinase signaling pathway	2025-07-29	398/18614	2.01e-06	0.000181	9.62e-05	1387/2033/3065/4087/4088/6714/7157	7	CREBBP/EP300/HDAC1/SMAD2/SMAD3/SRC/TP53
HDAC1	BP	GO:0033143	regulation of intracellular steroid hormone receptor signaling pathway	2025-04-29	72/18614	4.54e-06	0.000319	0.00017	367/2033/3065/6714	4	AR/EP300/HDAC1/SRC
HDAC1	BP	GO:0090092	regulation of transmembrane receptor protein serine/threonine kinase signaling pathway	2025-06-29	301/18614	5.91e-06	0.000367	0.000195	1387/2033/3065/4087/4088/7157	6	CREBBP/EP300/HDAC1/SMAD2/SMAD3/TP53
HDAC1	BP	GO:0097193	intrinsic apoptotic signaling pathway	2025-06-29	301/18614	5.91e-06	0.000367	0.000195	1026/1984/2033/3065/6714/7157	6	CDKN1A/EIF5A/EP300/HDAC1/SRC/TP53
HDAC1	BP	GO:0036120	cellular response to platelet-derived growth factor stimulus	2025-03-29	24/18614	6.73e-06	0.000389	0.000207	2534/3065/6714	3	FYN/HDAC1/SRC
HDAC1	BP	GO:0007492	endoderm development	2025-04-29	83/18614	8.02e-06	0.000418	0.000222	2885/3065/4087/4088	4	GRB2/HDAC1/SMAD2/SMAD3
HDAC1	BP	GO:0036119	response to platelet-derived growth factor	2025-03-29	26/18614	8.63e-06	0.000425	0.000226	2534/3065/6714	3	FYN/HDAC1/SRC
HDAC1	BP	GO:0009755	hormone-mediated signaling pathway	2025-05-29	192/18614	1.08e-05	0.000497	0.000264	367/2033/2099/3065/6714	5	AR/EP300/ESR1/HDAC1/SRC
HDAC1	BP	GO:0090287	regulation of cellular response to growth factor stimulus	2025-06-29	345/18614	1.29e-05	0.000562	0.000299	1387/2033/3065/4087/4088/7157	6	CREBBP/EP300/HDAC1/SMAD2/SMAD3/TP53
HDAC1	BP	GO:0071383	cellular response to steroid hormone stimulus	2025-05-29	209/18614	1.62e-05	0.000639	0.00034	367/2033/2099/3065/6714	5	AR/EP300/ESR1/HDAC1/SRC
HDAC1	BP	GO:2001234	negative regulation of apoptotic signaling pathway	2025-05-29	233/18614	2.74e-05	0.000982	0.000522	367/1457/3065/9821/6714	5	AR/CSNK2A1/HDAC1/RB1CC1/SRC
HDAC1	BP	GO:0030521	androgen receptor signaling pathway	2025-03-29	47/18614	5.26e-05	0.00160521	0.000853	367/2033/3065	3	AR/EP300/HDAC1
HDAC1	BP	GO:0030522	intracellular receptor signaling pathway	2025-05-29	299/18614	8.95e-05	0.00233643	0.00124188	367/2033/2099/3065/6714	5	AR/EP300/ESR1/HDAC1/SRC
HDAC1	BP	GO:2001242	regulation of intrinsic apoptotic signaling pathway	2025-04-29	173/18614	0.000143	0.0031173	0.00165693	1984/3065/6714/7157	4	EIF5A/HDAC1/SRC/TP53
HDAC1	BP	GO:0052548	regulation of endopeptidase activity	2025-05-29	336/18614	0.000155	0.00324645	0.00172557	1457/2534/3065/4088/6714	5	CSNK2A1/FYN/HDAC1/SMAD3/SRC
HDAC1	BP	GO:0048545	response to steroid hormone	2025-05-29	339/18614	0.000161	0.00325701	0.00173119	367/2033/2099/3065/6714	5	AR/EP300/ESR1/HDAC1/SRC
HDAC1	BP	GO:0052547	regulation of peptidase activity	2025-05-29	425/18614	0.000458	0.00601448	0.00319686	1457/2534/3065/4088/6714	5	CSNK2A1/FYN/HDAC1/SMAD3/SRC
HDAC1	BP	GO:0048863	stem cell differentiation	2025-04-29	247/18614	0.000554	0.00672641	0.00357527	2099/3065/5594/7157	4	ESR1/HDAC1/MAPK1/TP53
HDAC1	BP	GO:0042659	regulation of cell fate specification	2029-02-01	25/18614	0.000688	0.0078256	0.00415952	367/3065	2	AR/HDAC1
HDAC1	BP	GO:0006476	protein deacetylation	2025-03-29	116/18614	0.000766	0.00830366	0.00441362	2033/3065/7157	3	EP300/HDAC1/TP53
HDAC1	BP	GO:0060765	regulation of androgen receptor signaling pathway	2029-02-01	28/18614	0.000864	0.0089494	0.00475685	2033/3065	2	EP300/HDAC1
HDAC1	BP	GO:0045165	cell fate commitment	2025-04-29	281/18614	0.000897	0.00907924	0.00482586	367/3065/4087/7157	4	AR/HDAC1/SMAD2/TP53
HDAC1	BP	GO:0035601	protein deacylation	2025-03-29	127/18614	0.000996	0.00951922	0.00505972	2033/3065/7157	3	EP300/HDAC1/TP53
HDAC1	BP	GO:0098732	macromolecule deacylation	2025-03-29	131/18614	0.00108881	0.0101122	0.00537489	2033/3065/7157	3	EP300/HDAC1/TP53
HDAC1	BP	GO:0030111	regulation of Wnt signaling pathway	2025-04-29	338/18614	0.00177203	0.013901	0.00738876	1457/3065/4088/6714	4	CSNK2A1/HDAC1/SMAD3/SRC
HDAC1	BP	GO:0010453	regulation of cell fate commitment	2029-02-01	42/18614	0.00194143	0.0149397	0.00794087	367/3065	2	AR/HDAC1
HDAC1	BP	GO:0048660	regulation of smooth muscle cell proliferation	2025-03-29	176/18614	0.00253425	0.0179621	0.00954732	1026/3065/6714	3	CDKN1A/HDAC1/SRC
HDAC1	BP	GO:0048659	smooth muscle cell proliferation	2025-03-29	180/18614	0.00270074	0.0188935	0.0100424	1026/3065/6714	3	CDKN1A/HDAC1/SRC
HDAC1	BP	GO:0019083	viral transcription	2029-02-01	51/18614	0.0028501	0.019271	0.010243	2033/3065	2	EP300/HDAC1
HDAC1	BP	GO:0043124	negative regulation of I-kappaB kinase/NF-kappaB signaling	2029-02-01	51/18614	0.0028501	0.019271	0.010243	2099/3065	2	ESR1/HDAC1
HDAC1	BP	GO:0040029	epigenetic regulation of gene expression	2025-03-29	188/18614	0.00305371	0.019873	0.010563	2033/3065/7157	3	EP300/HDAC1/TP53
HDAC1	BP	GO:0006338	chromatin remodeling	2025-04-29	402/18614	0.00331966	0.0212038	0.0112704	2033/2099/3065/7157	4	EP300/ESR1/HDAC1/TP53
HDAC1	BP	GO:0042733	embryonic digit morphogenesis	2029-02-01	58/18614	0.00367023	0.0224895	0.0119538	1387/3065	2	CREBBP/HDAC1
HDAC1	BP	GO:0007623	circadian rhythm	2025-03-29	207/18614	0.00400227	0.0240127	0.0127634	2033/3065/7157	3	EP300/HDAC1/TP53
HDAC1	BP	GO:0016055	Wnt signaling pathway	2025-04-29	461/18614	0.00539908	0.029083	0.0154584	1457/3065/4088/6714	4	CSNK2A1/HDAC1/SMAD3/SRC
HDAC1	BP	GO:0198738	cell-cell signaling by wnt	2025-04-29	463/18614	0.00548192	0.0294311	0.0156434	1457/3065/4088/6714	4	CSNK2A1/HDAC1/SMAD3/SRC
HDAC1	BP	GO:0016570	histone modification	2025-04-29	475/18614	0.00599698	0.0311612	0.016563	1387/2033/3065/7157	4	CREBBP/EP300/HDAC1/TP53
HDAC1	BP	GO:0033002	muscle cell proliferation	2025-03-29	249/18614	0.00668452	0.0332375	0.0176666	1026/3065/6714	3	CDKN1A/HDAC1/SRC
HDAC1	BP	GO:0043122	regulation of I-kappaB kinase/NF-kappaB signaling	2025-03-29	258/18614	0.00736968	0.0352663	0.018745	2099/2534/3065	3	ESR1/FYN/HDAC1
HDAC1	BP	GO:0051851	modulation by host of symbiont process	2029-02-01	83/18614	0.00737625	0.0352663	0.018745	2033/3065	2	EP300/HDAC1
HDAC1	BP	GO:0060828	regulation of canonical Wnt signaling pathway	2025-03-29	260/18614	0.00752741	0.0358795	0.0190709	3065/4088/6714	3	HDAC1/SMAD3/SRC
HDAC1	BP	GO:0016575	histone deacetylation	2029-02-01	94/18614	0.00937487	0.0420827	0.0223681	3065/7157	2	HDAC1/TP53
HDAC1	BP	GO:0048661	positive regulation of smooth muscle cell proliferation	2029-02-01	99/18614	0.0103545	0.0448604	0.0238445	3065/6714	2	HDAC1/SRC
HDAC1	BP	GO:2001243	negative regulation of intrinsic apoptotic signaling pathway	2029-02-01	99/18614	0.0103545	0.0448604	0.0238445	3065/6714	2	HDAC1/SRC
HDAC1	BP	GO:0007249	I-kappaB kinase/NF-kappaB signaling	2025-03-29	293/18614	0.0104231	0.0450368	0.0239383	2099/2534/3065	3	ESR1/FYN/HDAC1
HDAC1	BP	GO:0019080	viral gene expression	2029-02-01	100/18614	0.0105557	0.0452468	0.0240499	2033/3065	2	EP300/HDAC1
HDAC1	BP	GO:0030512	negative regulation of transforming growth factor beta receptor signaling pathway	2029-02-01	100/18614	0.0105557	0.0452468	0.0240499	3065/7157	2	HDAC1/TP53
HDAC1	CC	GO:0016581	NuRD complex	1930-02-01	17/19518	0.000306	0.0152686	0.00980678	1457/3065	2	CSNK2A1/HDAC1
HDAC1	CC	GO:0090545	CHD-type complex	1930-02-01	17/19518	0.000306	0.0152686	0.00980678	1457/3065	2	CSNK2A1/HDAC1
HDAC1	CC	GO:0016580	Sin3 complex	1930-02-01	22/19518	0.000518	0.0152686	0.00980678	1457/3065	2	CSNK2A1/HDAC1
HDAC1	CC	GO:0070822	Sin3-type complex	1930-02-01	22/19518	0.000518	0.0152686	0.00980678	1457/3065	2	CSNK2A1/HDAC1
HDAC1	MF	GO:0061629	RNA polymerase II-specific DNA-binding transcription factor binding	1932-09-01	348/18369	5.42e-09	9.45e-07	4.03e-07	367/1387/2033/2099/3065/4087/4088/6714/7157	9	AR/CREBBP/EP300/ESR1/HDAC1/SMAD2/SMAD3/SRC/TP53
HDAC1	MF	GO:0001221	transcription coregulator binding	1932-06-01	111/18369	3.39e-08	2.01e-06	8.56e-07	367/1387/2033/2099/3065/4088	6	AR/CREBBP/EP300/ESR1/HDAC1/SMAD3
HDAC1	MF	GO:0140297	DNA-binding transcription factor binding	1932-09-01	478/18369	8.36e-08	3.72e-06	1.58e-06	367/1387/2033/2099/3065/4087/4088/6714/7157	9	AR/CREBBP/EP300/ESR1/HDAC1/SMAD2/SMAD3/SRC/TP53
HDAC1	MF	GO:0002039	p53 binding	1932-04-01	67/18369	5.38e-06	0.000192	8.16e-05	1387/2033/3065/7157	4	CREBBP/EP300/HDAC1/TP53
HDAC1	MF	GO:0031490	chromatin DNA binding	1932-04-01	118/18369	5.06e-05	0.000819	0.000349	1387/2033/3065/4088	4	CREBBP/EP300/HDAC1/SMAD3
HDAC1	MF	GO:1990841	promoter-specific chromatin binding	1932-03-01	63/18369	0.000178	0.00175655	0.000748	3065/4088/7157	3	HDAC1/SMAD3/TP53
HDAC1	MF	GO:0051059	NF-kappaB binding	1932-02-01	31/18369	0.00132469	0.00714529	0.00304235	2033/3065	2	EP300/HDAC1
HDAC1	MF	GO:0016810	hydrolase activity, acting on carbon-nitrogen (but not peptide) bonds	1932-03-01	131/18369	0.00151141	0.00768662	0.00327284	23536/978/3065	3	ADAT1/CDA/HDAC1
HDAC1	MF	GO:0001046	core promoter sequence-specific DNA binding	1932-02-01	43/18369	0.00253916	0.010272	0.00437367	3065/7157	2	HDAC1/TP53
HDAC1	MF	GO:0001222	transcription corepressor binding	1932-02-01	45/18369	0.00277776	0.0107574	0.00458032	2099/3065	2	ESR1/HDAC1
HDAC1	NA	hsa04110	Cell cycle	2025-09-22	158/8848	5.99e-11	1e-08	3.72e-09	246184/1026/1387/2033/3065/4087/4088/7157/7532	9	CDC26/CDKN1A/CREBBP/EP300/HDAC1/SMAD2/SMAD3/TP53/YWHAG
HDAC1	NA	hsa05203	Viral carcinogenesis	2025-09-22	205/8848	6.19e-10	5.17e-08	1.92e-08	1026/1387/2033/2885/3065/5594/6714/7157/7532	9	CDKN1A/CREBBP/EP300/GRB2/HDAC1/MAPK1/SRC/TP53/YWHAG
HDAC1	NA	hsa04919	Thyroid hormone signaling pathway	2025-07-22	122/8848	1.15e-08	3.19e-07	1.19e-07	1387/2033/2099/3065/5594/6714/7157	7	CREBBP/EP300/ESR1/HDAC1/MAPK1/SRC/TP53
HDAC1	NA	hsa05220	Chronic myeloid leukemia	2025-06-22	77/8848	2.38e-08	5.68e-07	2.11e-07	1026/2885/3065/5594/4088/7157	6	CDKN1A/GRB2/HDAC1/MAPK1/SMAD3/TP53
HDAC1	NA	hsa04350	TGF-beta signaling pathway	2025-06-22	108/8848	1.83e-07	2.78e-06	1.03e-06	1387/2033/3065/5594/4087/4088	6	CREBBP/EP300/HDAC1/MAPK1/SMAD2/SMAD3
HDAC1	NA	hsa05206	MicroRNAs in cancer	2025-07-22	312/8848	6.85e-06	5.72e-05	2.13e-05	1026/1387/2033/2885/3065/5594/7157	7	CDKN1A/CREBBP/EP300/GRB2/HDAC1/MAPK1/TP53
HDAC1	NA	hsa05165	Human papillomavirus infection	2025-07-22	333/8848	1.05e-05	8.36e-05	3.11e-05	1026/1387/2033/2885/3065/5594/7157	7	CDKN1A/CREBBP/EP300/GRB2/HDAC1/MAPK1/TP53
HDAC1	NA	hsa05016	Huntington disease	2025-06-22	311/8848	8.32e-05	0.000448	0.000167	1387/2033/3065/4700/9821/7157	6	CREBBP/EP300/HDAC1/NDUFA6/RB1CC1/TP53
HDAC1	NA	hsa04330	Notch signaling pathway	2025-03-22	62/8848	0.000459	0.00182465	0.000679	1387/2033/3065	3	CREBBP/EP300/HDAC1
HDAC1	NA	hsa03083	Polycomb repressive complex	2025-03-22	83/8848	0.00107778	0.0035998	0.00133872	1387/2033/3065	3	CREBBP/EP300/HDAC1
HDAC1	NA	hsa05034	Alcoholism	2025-03-22	188/8848	0.0107983	0.0241358	0.00897583	2885/3065/5594	3	GRB2/HDAC1/MAPK1
HDAC1	NA	hsa04613	Neutrophil extracellular trap formation	2025-03-22	192/8848	0.0114326	0.0245098	0.0091149	3065/5594/6714	3	HDAC1/MAPK1/SRC
HDAC1	NA	hsa05202	Transcriptional misregulation in cancer	2025-03-22	193/8848	0.0115945	0.0245098	0.0091149	1026/3065/7157	3	CDKN1A/HDAC1/TP53
HDAC1	NA	hsa05169	Epstein-Barr virus infection	2025-03-22	203/8848	0.0132872	0.0267344	0.00994222	1026/3065/7157	3	CDKN1A/HDAC1/TP53
HDAC1	NA	hsa04110	Cell cycle	2025-09-22	158/8848	5.99e-11	1e-08	3.72e-09	246184/1026/1387/2033/3065/4087/4088/7157/7532	9	CDC26/CDKN1A/CREBBP/EP300/HDAC1/SMAD2/SMAD3/TP53/YWHAG
HDAC1	NA	hsa05203	Viral carcinogenesis	2025-09-22	205/8848	6.19e-10	5.17e-08	1.92e-08	1026/1387/2033/2885/3065/5594/6714/7157/7532	9	CDKN1A/CREBBP/EP300/GRB2/HDAC1/MAPK1/SRC/TP53/YWHAG
HDAC1	NA	hsa04919	Thyroid hormone signaling pathway	2025-07-22	122/8848	1.15e-08	3.19e-07	1.19e-07	1387/2033/2099/3065/5594/6714/7157	7	CREBBP/EP300/ESR1/HDAC1/MAPK1/SRC/TP53
HDAC1	NA	hsa05220	Chronic myeloid leukemia	2025-06-22	77/8848	2.38e-08	5.68e-07	2.11e-07	1026/2885/3065/5594/4088/7157	6	CDKN1A/GRB2/HDAC1/MAPK1/SMAD3/TP53
HDAC1	NA	hsa04350	TGF-beta signaling pathway	2025-06-22	108/8848	1.83e-07	2.78e-06	1.03e-06	1387/2033/3065/5594/4087/4088	6	CREBBP/EP300/HDAC1/MAPK1/SMAD2/SMAD3
HDAC1	NA	hsa05206	MicroRNAs in cancer	2025-07-22	312/8848	6.85e-06	5.72e-05	2.13e-05	1026/1387/2033/2885/3065/5594/7157	7	CDKN1A/CREBBP/EP300/GRB2/HDAC1/MAPK1/TP53
HDAC1	NA	hsa05165	Human papillomavirus infection	2025-07-22	333/8848	1.05e-05	8.36e-05	3.11e-05	1026/1387/2033/2885/3065/5594/7157	7	CDKN1A/CREBBP/EP300/GRB2/HDAC1/MAPK1/TP53
HDAC1	NA	hsa05016	Huntington disease	2025-06-22	311/8848	8.32e-05	0.000448	0.000167	1387/2033/3065/4700/9821/7157	6	CREBBP/EP300/HDAC1/NDUFA6/RB1CC1/TP53
HDAC1	NA	hsa04330	Notch signaling pathway	2025-03-22	62/8848	0.000459	0.00182465	0.000679	1387/2033/3065	3	CREBBP/EP300/HDAC1
HDAC1	NA	hsa03083	Polycomb repressive complex	2025-03-22	83/8848	0.00107778	0.0035998	0.00133872	1387/2033/3065	3	CREBBP/EP300/HDAC1
HDAC1	NA	hsa05034	Alcoholism	2025-03-22	188/8848	0.0107983	0.0241358	0.00897583	2885/3065/5594	3	GRB2/HDAC1/MAPK1
HDAC1	NA	hsa04613	Neutrophil extracellular trap formation	2025-03-22	192/8848	0.0114326	0.0245098	0.0091149	3065/5594/6714	3	HDAC1/MAPK1/SRC
HDAC1	NA	hsa05202	Transcriptional misregulation in cancer	2025-03-22	193/8848	0.0115945	0.0245098	0.0091149	1026/3065/7157	3	CDKN1A/HDAC1/TP53
HDAC1	NA	hsa05169	Epstein-Barr virus infection	2025-03-22	203/8848	0.0132872	0.0267344	0.00994222	1026/3065/7157	3	CDKN1A/HDAC1/TP53
MAPK1	BP	GO:0002757	immune response-activating signaling pathway	2025-08-29	423/18614	1.88e-07	3.38e-05	1.79e-05	11119/1387/2033/2099/2534/2885/5594/6714	8	BTN3A1/CREBBP/EP300/ESR1/FYN/GRB2/MAPK1/SRC
MAPK1	BP	GO:0002764	immune response-regulating signaling pathway	2025-08-29	450/18614	3.01e-07	4.37e-05	2.32e-05	11119/1387/2033/2099/2534/2885/5594/6714	8	BTN3A1/CREBBP/EP300/ESR1/FYN/GRB2/MAPK1/SRC
MAPK1	BP	GO:0002429	immune response-activating cell surface receptor signaling pathway	2025-07-29	302/18614	3.17e-07	4.37e-05	2.32e-05	11119/1387/2033/2534/2885/5594/6714	7	BTN3A1/CREBBP/EP300/FYN/GRB2/MAPK1/SRC
MAPK1	BP	GO:0002768	immune response-regulating cell surface receptor signaling pathway	2025-07-29	329/18614	5.65e-07	7.02e-05	3.73e-05	11119/1387/2033/2534/2885/5594/6714	7	BTN3A1/CREBBP/EP300/FYN/GRB2/MAPK1/SRC
MAPK1	BP	GO:0002253	activation of immune response	2025-08-29	495/18614	6.2e-07	7.16e-05	3.81e-05	11119/1387/2033/2099/2534/2885/5594/6714	8	BTN3A1/CREBBP/EP300/ESR1/FYN/GRB2/MAPK1/SRC
MAPK1	BP	GO:0061180	mammary gland epithelium development	2025-04-29	68/18614	3.61e-06	0.000292	0.000155	367/2099/5594/6714	4	AR/ESR1/MAPK1/SRC
MAPK1	BP	GO:0048732	gland development	2025-07-29	441/18614	3.97e-06	0.000292	0.000155	367/2099/5594/9821/4087/4088/6714	7	AR/ESR1/MAPK1/RB1CC1/SMAD2/SMAD3/SRC
MAPK1	BP	GO:0031647	regulation of protein stability	2025-06-29	322/18614	8.69e-06	0.000425	0.000226	1387/2033/5594/4088/6714/7157	6	CREBBP/EP300/MAPK1/SMAD3/SRC/TP53
MAPK1	BP	GO:1901653	cellular response to peptide	2025-06-29	375/18614	2.06e-05	0.000793	0.000422	2534/2885/5594/6714/7157/7532	6	FYN/GRB2/MAPK1/SRC/TP53/YWHAG
MAPK1	BP	GO:0001701	in utero embryonic development	2025-06-29	398/18614	2.88e-05	0.00101216	0.000538	367/2885/5594/4087/4088/7157	6	AR/GRB2/MAPK1/SMAD2/SMAD3/TP53
MAPK1	BP	GO:2000278	regulation of DNA biosynthetic process	2025-04-29	121/18614	3.56e-05	0.0012234	0.00065	1026/5594/6714/7157	4	CDKN1A/MAPK1/SRC/TP53
MAPK1	BP	GO:0051972	regulation of telomerase activity	2025-03-29	47/18614	5.26e-05	0.00160521	0.000853	5594/6714/7157	3	MAPK1/SRC/TP53
MAPK1	BP	GO:0030879	mammary gland development	2025-04-29	136/18614	5.62e-05	0.00165094	0.000878	367/2099/5594/6714	4	AR/ESR1/MAPK1/SRC
MAPK1	BP	GO:0048009	insulin-like growth factor receptor signaling pathway	2025-03-29	50/18614	6.34e-05	0.00183061	0.000973	367/2885/5594	3	AR/GRB2/MAPK1
MAPK1	BP	GO:0072584	caveolin-mediated endocytosis	2029-02-01	11/18614	0.000128	0.00290847	0.00154593	5594/6714	2	MAPK1/SRC
MAPK1	BP	GO:0070661	leukocyte proliferation	2025-05-29	348/18614	0.000182	0.00346338	0.00184088	11119/1026/2534/5594/7157	5	BTN3A1/CDKN1A/FYN/MAPK1/TP53
MAPK1	BP	GO:0071897	DNA biosynthetic process	2025-04-29	198/18614	0.000239	0.00420682	0.00223604	1026/5594/6714/7157	4	CDKN1A/MAPK1/SRC/TP53
MAPK1	BP	GO:0006206	pyrimidine nucleobase metabolic process	2029-02-01	15/18614	0.000243	0.00422267	0.00224446	978/5594	2	CDA/MAPK1
MAPK1	BP	GO:0050851	antigen receptor-mediated signaling pathway	2025-04-29	201/18614	0.000254	0.00431459	0.00229332	11119/2534/2885/5594	4	BTN3A1/FYN/GRB2/MAPK1
MAPK1	BP	GO:0032869	cellular response to insulin stimulus	2025-04-29	211/18614	0.000305	0.00486302	0.00258483	2885/5594/6714/7532	4	GRB2/MAPK1/SRC/YWHAG
MAPK1	BP	GO:2000641	regulation of early endosome to late endosome transport	2029-02-01	19/18614	0.000394	0.00553988	0.0029446	5594/6714	2	MAPK1/SRC
MAPK1	BP	GO:0006979	response to oxidative stress	2025-05-29	434/18614	0.000504	0.00640901	0.00340656	2534/5594/4700/6714/7157	5	FYN/MAPK1/NDUFA6/SRC/TP53
MAPK1	BP	GO:0048863	stem cell differentiation	2025-04-29	247/18614	0.000554	0.00672641	0.00357527	2099/3065/5594/7157	4	ESR1/HDAC1/MAPK1/TP53
MAPK1	BP	GO:0048568	embryonic organ development	2025-05-29	453/18614	0.000612	0.00711411	0.00378134	2885/5594/4087/4088/7157	5	GRB2/MAPK1/SMAD2/SMAD3/TP53
MAPK1	BP	GO:0071216	cellular response to biotic stimulus	2025-04-29	264/18614	0.000711	0.00797355	0.00423816	978/5594/6714/7157	4	CDA/MAPK1/SRC/TP53
MAPK1	BP	GO:0033598	mammary gland epithelial cell proliferation	2029-02-01	26/18614	0.000744	0.00812619	0.00431929	2099/5594	2	ESR1/MAPK1
MAPK1	BP	GO:0032868	response to insulin	2025-04-29	272/18614	0.000794	0.00850073	0.00451837	2885/5594/6714/7532	4	GRB2/MAPK1/SRC/YWHAG
MAPK1	BP	GO:0007611	learning or memory	2025-04-29	276/18614	0.000839	0.00885882	0.0047087	2033/2534/5594/6714	4	EP300/FYN/MAPK1/SRC
MAPK1	BP	GO:0030878	thyroid gland development	2029-02-01	29/18614	0.000927	0.00907924	0.00482586	5594/4088	2	MAPK1/SMAD3
MAPK1	BP	GO:1903649	regulation of cytoplasmic transport	2029-02-01	29/18614	0.000927	0.00907924	0.00482586	5594/6714	2	MAPK1/SRC
MAPK1	BP	GO:0034599	cellular response to oxidative stress	2025-04-29	290/18614	0.00100811	0.00952693	0.00506382	2534/5594/6714/7157	4	FYN/MAPK1/SRC/TP53
MAPK1	BP	GO:0008286	insulin receptor signaling pathway	2025-03-29	128/18614	0.00101834	0.00956766	0.00508547	2885/5594/6714	3	GRB2/MAPK1/SRC
MAPK1	BP	GO:0038127	ERBB signaling pathway	2025-03-29	131/18614	0.00108881	0.0101122	0.00537489	2885/5594/6714	3	GRB2/MAPK1/SRC
MAPK1	BP	GO:0035270	endocrine system development	2025-03-29	137/18614	0.00123885	0.0110607	0.00587906	5594/4087/4088	3	MAPK1/SMAD2/SMAD3
MAPK1	BP	GO:0071375	cellular response to peptide hormone stimulus	2025-04-29	308/18614	0.00125965	0.0111353	0.00591872	2885/5594/6714/7532	4	GRB2/MAPK1/SRC/YWHAG
MAPK1	BP	GO:0009112	nucleobase metabolic process	2029-02-01	34/18614	0.00127477	0.0111353	0.00591872	978/5594	2	CDA/MAPK1
MAPK1	BP	GO:0050852	T cell receptor signaling pathway	2025-03-29	140/18614	0.00131852	0.0114556	0.00608894	11119/2534/5594	3	BTN3A1/FYN/MAPK1
MAPK1	BP	GO:0050890	cognition	2025-04-29	317/18614	0.00140064	0.0118565	0.00630206	2033/2534/5594/6714	4	EP300/FYN/MAPK1/SRC
MAPK1	BP	GO:0071496	cellular response to external stimulus	2025-04-29	327/18614	0.00156988	0.0128778	0.00684491	978/1026/5594/7157	4	CDA/CDKN1A/MAPK1/TP53
MAPK1	BP	GO:0032386	regulation of intracellular transport	2025-04-29	332/18614	0.00165965	0.0133545	0.00709826	2534/5594/4088/6714	4	FYN/MAPK1/SMAD3/SRC
MAPK1	BP	GO:0034614	cellular response to reactive oxygen species	2025-03-29	152/18614	0.00166931	0.0133545	0.00709826	2534/5594/6714	3	FYN/MAPK1/SRC
MAPK1	BP	GO:0062197	cellular response to chemical stress	2025-04-29	349/18614	0.00199168	0.0152538	0.00810782	2534/5594/6714/7157	4	FYN/MAPK1/SRC/TP53
MAPK1	BP	GO:0045022	early endosome to late endosome transport	2029-02-01	44/18614	0.00212898	0.0159279	0.00846611	5594/6714	2	MAPK1/SRC
MAPK1	BP	GO:0009267	cellular response to starvation	2025-03-29	170/18614	0.00229675	0.0168706	0.00896719	1026/5594/7157	3	CDKN1A/MAPK1/TP53
MAPK1	BP	GO:0060711	labyrinthine layer development	2029-02-01	47/18614	0.00242577	0.0174224	0.00926049	2885/5594	2	GRB2/MAPK1
MAPK1	BP	GO:0098927	vesicle-mediated transport between endosomal compartments	2029-02-01	47/18614	0.00242577	0.0174224	0.00926049	5594/6714	2	MAPK1/SRC
MAPK1	BP	GO:0034198	cellular response to amino acid starvation	2029-02-01	49/18614	0.00263387	0.0185866	0.00987928	1026/5594	2	CDKN1A/MAPK1
MAPK1	BP	GO:0060324	face development	2029-02-01	52/18614	0.00296125	0.0195433	0.0103878	2033/5594	2	EP300/MAPK1
MAPK1	BP	GO:1990928	response to amino acid starvation	2029-02-01	52/18614	0.00296125	0.0195433	0.0103878	1026/5594	2	CDKN1A/MAPK1
MAPK1	BP	GO:0030324	lung development	2025-03-29	186/18614	0.00296294	0.0195433	0.0103878	2033/5594/4087	3	EP300/MAPK1/SMAD2
MAPK1	BP	GO:0032210	regulation of telomere maintenance via telomerase	2029-02-01	53/18614	0.00307441	0.019873	0.010563	5594/6714	2	MAPK1/SRC
MAPK1	BP	GO:0030323	respiratory tube development	2025-03-29	190/18614	0.00314617	0.0202558	0.0107665	2033/5594/4087	3	EP300/MAPK1/SMAD2
MAPK1	BP	GO:0002520	immune system development	2025-03-29	197/18614	0.00348335	0.0221316	0.0117636	5594/4088/7157	3	MAPK1/SMAD3/TP53
MAPK1	BP	GO:0000302	response to reactive oxygen species	2025-03-29	205/18614	0.00389493	0.0235738	0.0125301	2534/5594/6714	3	FYN/MAPK1/SRC
MAPK1	BP	GO:0042594	response to starvation	2025-03-29	207/18614	0.00400227	0.0240127	0.0127634	1026/5594/7157	3	CDKN1A/MAPK1/TP53
MAPK1	BP	GO:1904356	regulation of telomere maintenance via telomere lengthening	2029-02-01	61/18614	0.00405151	0.0240127	0.0127634	5594/6714	2	MAPK1/SRC
MAPK1	BP	GO:0043434	response to peptide hormone	2025-04-29	427/18614	0.00411742	0.0242838	0.0129075	2885/5594/6714/7532	4	GRB2/MAPK1/SRC/YWHAG
MAPK1	BP	GO:0060541	respiratory system development	2025-03-29	211/18614	0.00422233	0.0246328	0.013093	2033/5594/4087	3	EP300/MAPK1/SMAD2
MAPK1	BP	GO:0048645	animal organ formation	2029-02-01	68/18614	0.00500948	0.0277237	0.0147359	367/5594	2	AR/MAPK1
MAPK1	BP	GO:0007004	telomere maintenance via telomerase	2029-02-01	69/18614	0.00515406	0.0283298	0.015058	5594/6714	2	MAPK1/SRC
MAPK1	BP	GO:0031669	cellular response to nutrient levels	2025-03-29	230/18614	0.00536795	0.0290121	0.0154207	1026/5594/7157	3	CDKN1A/MAPK1/TP53
MAPK1	BP	GO:0071356	cellular response to tumor necrosis factor	2025-03-29	235/18614	0.00569757	0.0298937	0.0158893	1984/5594/7157	3	EIF5A/MAPK1/TP53
MAPK1	BP	GO:0051403	stress-activated MAPK cascade	2025-03-29	237/18614	0.00583276	0.030504	0.0162137	5594/9821/4088	3	MAPK1/RB1CC1/SMAD3
MAPK1	BP	GO:2000573	positive regulation of DNA biosynthetic process	2029-02-01	74/18614	0.0059055	0.0307848	0.0163629	5594/6714	2	MAPK1/SRC
MAPK1	BP	GO:0006278	RNA-templated DNA biosynthetic process	2029-02-01	75/18614	0.00606146	0.0311953	0.0165811	5594/6714	2	MAPK1/SRC
MAPK1	BP	GO:0031667	response to nutrient levels	2025-04-29	477/18614	0.00608587	0.0312215	0.0165951	1026/5594/6714/7157	4	CDKN1A/MAPK1/SRC/TP53
MAPK1	BP	GO:0050853	B cell receptor signaling pathway	2029-02-01	77/18614	0.00637901	0.0323849	0.0172134	2885/5594	2	GRB2/MAPK1
MAPK1	BP	GO:0031098	stress-activated protein kinase signaling cascade	2025-03-29	245/18614	0.00639281	0.0323849	0.0172134	5594/9821/4088	3	MAPK1/RB1CC1/SMAD3
MAPK1	BP	GO:0050804	modulation of chemical synaptic transmission	2025-04-29	487/18614	0.00654361	0.03284	0.0174553	2534/5594/6714/7532	4	FYN/MAPK1/SRC/YWHAG
MAPK1	BP	GO:0050673	epithelial cell proliferation	2025-04-29	488/18614	0.00659062	0.0328717	0.0174722	367/2099/5594/4088	4	AR/ESR1/MAPK1/SMAD3
MAPK1	BP	GO:0099177	regulation of trans-synaptic signaling	2025-04-29	488/18614	0.00659062	0.0328717	0.0174722	2534/5594/6714/7532	4	FYN/MAPK1/SRC/YWHAG
MAPK1	BP	GO:0033044	regulation of chromosome organization	2025-03-29	250/18614	0.00675867	0.0335031	0.0178078	246184/5594/6714	3	CDC26/MAPK1/SRC
MAPK1	BP	GO:0010833	telomere maintenance via telomere lengthening	2029-02-01	81/18614	0.00703645	0.0344573	0.018315	5594/6714	2	MAPK1/SRC
MAPK1	BP	GO:0048762	mesenchymal cell differentiation	2025-03-29	255/18614	0.00713684	0.0347383	0.0184644	5594/4087/4088	3	MAPK1/SMAD2/SMAD3
MAPK1	BP	GO:0034612	response to tumor necrosis factor	2025-03-29	257/18614	0.00729157	0.0352663	0.018745	1984/5594/7157	3	EIF5A/MAPK1/TP53
MAPK1	BP	GO:0072527	pyrimidine-containing compound metabolic process	2029-02-01	83/18614	0.00737625	0.0352663	0.018745	978/5594	2	CDA/MAPK1
MAPK1	BP	GO:0031668	cellular response to extracellular stimulus	2025-03-29	261/18614	0.00760702	0.0360497	0.0191614	1026/5594/7157	3	CDKN1A/MAPK1/TP53
MAPK1	BP	GO:0001892	embryonic placenta development	2029-02-01	89/18614	0.00843942	0.038966	0.0207115	2885/5594	2	GRB2/MAPK1
MAPK1	BP	GO:0048534	hematopoietic or lymphoid organ development	2029-02-01	96/18614	0.00976147	0.0430998	0.0229087	5594/7157	2	MAPK1/TP53
MAPK1	BP	GO:0048562	embryonic organ morphogenesis	2025-03-29	294/18614	0.0105197	0.0452468	0.0240499	5594/4087/4088	3	MAPK1/SMAD2/SMAD3
MAPK1	BP	GO:0032204	regulation of telomere maintenance	2029-02-01	104/18614	0.0113777	0.048132	0.0255835	5594/6714	2	MAPK1/SRC
MAPK1	MF	GO:0019902	phosphatase binding	1932-05-01	187/18369	1.67e-05	0.000337	0.000143	2885/5594/4087/4088/7157	5	GRB2/MAPK1/SMAD2/SMAD3/TP53
MAPK1	MF	GO:0051219	phosphoprotein binding	1932-03-01	92/18369	0.000543	0.00433571	0.00184607	2885/5594/6714	3	GRB2/MAPK1/SRC
MAPK1	MF	GO:0001784	phosphotyrosine residue binding	1932-02-01	47/18369	0.00302651	0.0109943	0.00468118	2885/5594	2	GRB2/MAPK1
MAPK1	MF	GO:0045309	protein phosphorylated amino acid binding	1932-02-01	58/18369	0.0045731	0.0156541	0.00666524	2885/5594	2	GRB2/MAPK1
MAPK1	MF	GO:0008353	RNA polymerase II CTD heptapeptide repeat kinase activity	1932-01-01	10/18369	0.0172889	0.0480848	0.0204737	5594	1	MAPK1
MAPK1	NA	hsa05203	Viral carcinogenesis	2025-09-22	205/8848	6.19e-10	5.17e-08	1.92e-08	1026/1387/2033/2885/3065/5594/6714/7157/7532	9	CDKN1A/CREBBP/EP300/GRB2/HDAC1/MAPK1/SRC/TP53/YWHAG
MAPK1	NA	hsa04520	Adherens junction	2025-07-22	93/8848	1.69e-09	9.42e-08	3.5e-08	1387/1457/2033/2534/5594/4088/6714	7	CREBBP/CSNK2A1/EP300/FYN/MAPK1/SMAD3/SRC
MAPK1	NA	hsa05215	Prostate cancer	2025-07-22	98/8848	2.45e-09	9.58e-08	3.56e-08	367/1026/1387/2033/2885/5594/7157	7	AR/CDKN1A/CREBBP/EP300/GRB2/MAPK1/TP53
MAPK1	NA	hsa05161	Hepatitis B	2025-08-22	163/8848	2.87e-09	9.58e-08	3.56e-08	1026/1387/2033/2885/5594/4088/6714/7157	8	CDKN1A/CREBBP/EP300/GRB2/MAPK1/SMAD3/SRC/TP53
MAPK1	NA	hsa04919	Thyroid hormone signaling pathway	2025-07-22	122/8848	1.15e-08	3.19e-07	1.19e-07	1387/2033/2099/3065/5594/6714/7157	7	CREBBP/EP300/ESR1/HDAC1/MAPK1/SRC/TP53
MAPK1	NA	hsa05220	Chronic myeloid leukemia	2025-06-22	77/8848	2.38e-08	5.68e-07	2.11e-07	1026/2885/3065/5594/4088/7157	6	CDKN1A/GRB2/HDAC1/MAPK1/SMAD3/TP53
MAPK1	NA	hsa05166	Human T-cell leukemia virus 1 infection	2025-08-22	223/8848	3.39e-08	7.07e-07	2.63e-07	246184/1026/1387/2033/5594/4087/4088/7157	8	CDC26/CDKN1A/CREBBP/EP300/MAPK1/SMAD2/SMAD3/TP53
MAPK1	NA	hsa05210	Colorectal cancer	2025-06-22	87/8848	4.99e-08	9.26e-07	3.45e-07	1026/2885/5594/4087/4088/7157	6	CDKN1A/GRB2/MAPK1/SMAD2/SMAD3/TP53
MAPK1	NA	hsa01522	Endocrine resistance	2025-06-22	99/8848	1.09e-07	1.82e-06	6.75e-07	1026/2099/2885/5594/6714/7157	6	CDKN1A/ESR1/GRB2/MAPK1/SRC/TP53
MAPK1	NA	hsa04350	TGF-beta signaling pathway	2025-06-22	108/8848	1.83e-07	2.78e-06	1.03e-06	1387/2033/3065/5594/4087/4088	6	CREBBP/EP300/HDAC1/MAPK1/SMAD2/SMAD3
MAPK1	NA	hsa05205	Proteoglycans in cancer	2025-07-22	204/8848	3.97e-07	5.53e-06	2.06e-06	1026/2099/2885/5594/4087/6714/7157	7	CDKN1A/ESR1/GRB2/MAPK1/SMAD2/SRC/TP53
MAPK1	NA	hsa04068	FoxO signaling pathway	2025-06-22	133/8848	6.31e-07	7.59e-06	2.82e-06	1026/1387/2033/2885/5594/4088	6	CDKN1A/CREBBP/EP300/GRB2/MAPK1/SMAD3
MAPK1	NA	hsa05211	Renal cell carcinoma	2025-05-22	70/8848	6.36e-07	7.59e-06	2.82e-06	1026/1387/2033/2885/5594	5	CDKN1A/CREBBP/EP300/GRB2/MAPK1
MAPK1	NA	hsa05212	Pancreatic cancer	2025-05-22	77/8848	1.03e-06	1.14e-05	4.25e-06	1026/5594/4087/4088/7157	5	CDKN1A/MAPK1/SMAD2/SMAD3/TP53
MAPK1	NA	hsa05226	Gastric cancer	2025-06-22	150/8848	1.28e-06	1.34e-05	4.97e-06	1026/2885/5594/4087/4088/7157	6	CDKN1A/GRB2/MAPK1/SMAD2/SMAD3/TP53
MAPK1	NA	hsa05225	Hepatocellular carcinoma	2025-06-22	170/8848	2.66e-06	2.54e-05	9.43e-06	1026/2885/5594/4087/4088/7157	6	CDKN1A/GRB2/MAPK1/SMAD2/SMAD3/TP53
MAPK1	NA	hsa05219	Bladder cancer	2025-04-22	41/8848	2.73e-06	2.54e-05	9.43e-06	1026/5594/6714/7157	4	CDKN1A/MAPK1/SRC/TP53
MAPK1	NA	hsa05167	Kaposi sarcoma-associated herpesvirus infection	2025-06-22	196/8848	6.08e-06	5.34e-05	1.99e-05	1026/1387/2033/5594/6714/7157	6	CDKN1A/CREBBP/EP300/MAPK1/SRC/TP53
MAPK1	NA	hsa05206	MicroRNAs in cancer	2025-07-22	312/8848	6.85e-06	5.72e-05	2.13e-05	1026/1387/2033/2885/3065/5594/7157	7	CDKN1A/CREBBP/EP300/GRB2/HDAC1/MAPK1/TP53
MAPK1	NA	hsa05165	Human papillomavirus infection	2025-07-22	333/8848	1.05e-05	8.36e-05	3.11e-05	1026/1387/2033/2885/3065/5594/7157	7	CDKN1A/CREBBP/EP300/GRB2/HDAC1/MAPK1/TP53
MAPK1	NA	hsa05213	Endometrial cancer	2025-04-22	59/8848	1.19e-05	9.05e-05	3.37e-05	1026/2885/5594/7157	4	CDKN1A/GRB2/MAPK1/TP53
MAPK1	NA	hsa04917	Prolactin signaling pathway	2025-04-22	71/8848	2.5e-05	0.000178	6.63e-05	2099/2885/5594/6714	4	ESR1/GRB2/MAPK1/SRC
MAPK1	NA	hsa05224	Breast cancer	2025-05-22	148/8848	2.56e-05	0.000178	6.63e-05	1026/2099/2885/5594/7157	5	CDKN1A/ESR1/GRB2/MAPK1/TP53
MAPK1	NA	hsa05223	Non-small cell lung cancer	2025-04-22	73/8848	2.79e-05	0.000186	6.93e-05	1026/2885/5594/7157	4	CDKN1A/GRB2/MAPK1/TP53
MAPK1	NA	hsa05214	Glioma	2025-04-22	76/8848	3.27e-05	0.00021	7.81e-05	1026/2885/5594/7157	4	CDKN1A/GRB2/MAPK1/TP53
MAPK1	NA	hsa04218	Cellular senescence	2025-05-22	157/8848	3.4e-05	0.000211	7.83e-05	1026/5594/4087/4088/7157	5	CDKN1A/MAPK1/SMAD2/SMAD3/TP53
MAPK1	NA	hsa05160	Hepatitis C	2025-05-22	159/8848	3.62e-05	0.000216	8.03e-05	1026/2885/5594/7157/7532	5	CDKN1A/GRB2/MAPK1/TP53/YWHAG
MAPK1	NA	hsa04012	ErbB signaling pathway	2025-04-22	86/8848	5.32e-05	0.000307	0.000114	1026/2885/5594/6714	4	CDKN1A/GRB2/MAPK1/SRC
MAPK1	NA	hsa05216	Thyroid cancer	2025-03-22	37/8848	9.82e-05	0.000512	0.00019	1026/5594/7157	3	CDKN1A/MAPK1/TP53
MAPK1	NA	hsa04066	HIF-1 signaling pathway	2025-04-22	109/8848	0.000134	0.00068	0.000253	1026/1387/2033/5594	4	CDKN1A/CREBBP/EP300/MAPK1
MAPK1	NA	hsa05207	Chemical carcinogenesis - receptor activation	2025-05-22	215/8848	0.000152	0.000746	0.000278	367/2099/2885/5594/6714	5	AR/ESR1/GRB2/MAPK1/SRC
MAPK1	NA	hsa05163	Human cytomegalovirus infection	2025-05-22	226/8848	0.000192	0.000916	0.000341	1026/2885/5594/6714/7157	5	CDKN1A/GRB2/MAPK1/SRC/TP53
MAPK1	NA	hsa04071	Sphingolipid signaling pathway	2025-04-22	122/8848	0.000208	0.000937	0.000349	79603/2534/5594/7157	4	CERS4/FYN/MAPK1/TP53
MAPK1	NA	hsa04935	Growth hormone synthesis, secretion and action	2025-04-22	122/8848	0.000208	0.000937	0.000349	1387/2033/2885/5594	4	CREBBP/EP300/GRB2/MAPK1
MAPK1	NA	hsa04926	Relaxin signaling pathway	2025-04-22	130/8848	0.000265	0.00116493	0.000433	2885/5594/4087/6714	4	GRB2/MAPK1/SMAD2/SRC
MAPK1	NA	hsa04114	Oocyte meiosis	2025-04-22	139/8848	0.000342	0.00142969	0.000532	367/246184/5594/7532	4	AR/CDC26/MAPK1/YWHAG
MAPK1	NA	hsa04915	Estrogen signaling pathway	2025-04-22	139/8848	0.000342	0.00142969	0.000532	2099/2885/5594/6714	4	ESR1/GRB2/MAPK1/SRC
MAPK1	NA	hsa04550	Signaling pathways regulating pluripotency of stem cells	2025-04-22	144/8848	0.000392	0.00159595	0.000594	2885/5594/4087/4088	4	GRB2/MAPK1/SMAD2/SMAD3
MAPK1	NA	hsa04720	Long-term potentiation	2025-03-22	67/8848	0.000577	0.00223936	0.000833	1387/2033/5594	3	CREBBP/EP300/MAPK1
MAPK1	NA	hsa04664	Fc epsilon RI signaling pathway	2025-03-22	69/8848	0.000629	0.00238584	0.000887	2534/2885/5594	3	FYN/GRB2/MAPK1
MAPK1	NA	hsa05218	Melanoma	2025-03-22	73/8848	0.000741	0.00269165	0.00100099	1026/5594/7157	3	CDKN1A/MAPK1/TP53
MAPK1	NA	hsa01524	Platinum drug resistance	2025-03-22	75/8848	0.000802	0.00285091	0.00106022	1026/5594/7157	3	CDKN1A/MAPK1/TP53
MAPK1	NA	hsa05152	Tuberculosis	2025-04-22	180/8848	0.00091	0.0031645	0.00117684	1387/2033/5594/6714	4	CREBBP/EP300/MAPK1/SRC
MAPK1	NA	hsa01521	EGFR tyrosine kinase inhibitor resistance	2025-03-22	80/8848	0.000968	0.00330054	0.00122743	2885/5594/6714	3	GRB2/MAPK1/SRC
MAPK1	NA	hsa04510	Focal adhesion	2025-04-22	203/8848	0.00142246	0.00465785	0.0017322	2534/2885/5594/6714	4	FYN/GRB2/MAPK1/SRC
MAPK1	NA	hsa04540	Gap junction	2025-03-22	92/8848	0.00145189	0.00466282	0.00173404	2885/5594/6714	3	GRB2/MAPK1/SRC
MAPK1	NA	hsa04912	GnRH signaling pathway	2025-03-22	93/8848	0.00149788	0.00471973	0.00175521	2885/5594/6714	3	GRB2/MAPK1/SRC
MAPK1	NA	hsa04151	PI3K-Akt signaling pathway	2025-05-22	362/8848	0.00165023	0.0051035	0.00189793	1026/2885/5594/7157/7532	5	CDKN1A/GRB2/MAPK1/TP53/YWHAG
MAPK1	NA	hsa04916	Melanogenesis	2025-03-22	101/8848	0.00189902	0.00566315	0.00210606	1387/2033/5594	3	CREBBP/EP300/MAPK1
MAPK1	NA	hsa04933	AGE-RAGE signaling pathway in diabetic complications	2025-03-22	101/8848	0.00189902	0.00566315	0.00210606	5594/4087/4088	3	MAPK1/SMAD2/SMAD3
MAPK1	NA	hsa05208	Chemical carcinogenesis - reactive oxygen species	2025-04-22	226/8848	0.00211085	0.0061112	0.00227268	2885/5594/4700/6714	4	GRB2/MAPK1/NDUFA6/SRC
MAPK1	NA	hsa04659	Th17 cell differentiation	2025-03-22	108/8848	0.00230036	0.00651118	0.00242143	5594/4087/4088	3	MAPK1/SMAD2/SMAD3
MAPK1	NA	hsa04722	Neurotrophin signaling pathway	2025-03-22	120/8848	0.00310391	0.00863921	0.00321282	2885/5594/7157	3	GRB2/MAPK1/TP53
MAPK1	NA	hsa04660	T cell receptor signaling pathway	2025-03-22	122/8848	0.00325258	0.0089046	0.00331151	2534/2885/5594	3	FYN/GRB2/MAPK1
MAPK1	NA	hsa04611	Platelet activation	2025-03-22	126/8848	0.00356295	0.00959698	0.003569	2534/5594/6714	3	FYN/MAPK1/SRC
MAPK1	NA	hsa04650	Natural killer cell mediated cytotoxicity	2025-03-22	135/8848	0.00432627	0.011468	0.00426482	2534/2885/5594	3	FYN/GRB2/MAPK1
MAPK1	NA	hsa05020	Prion disease	2025-04-22	278/8848	0.00446053	0.0116392	0.00432848	1457/2534/5594/4700	4	CSNK2A1/FYN/MAPK1/NDUFA6
MAPK1	NA	hsa04371	Apelin signaling pathway	2025-03-22	140/8848	0.0047902	0.0123071	0.00457687	5594/4087/4088	3	MAPK1/SMAD2/SMAD3
MAPK1	NA	hsa04380	Osteoclast differentiation	2025-03-22	142/8848	0.00498392	0.0126108	0.00468981	2534/2885/5594	3	FYN/GRB2/MAPK1
MAPK1	NA	hsa04072	Phospholipase D signaling pathway	2025-03-22	149/8848	0.00569921	0.0142055	0.00528285	2534/2885/5594	3	FYN/GRB2/MAPK1
MAPK1	NA	hsa04921	Oxytocin signaling pathway	2025-03-22	154/8848	0.0062462	0.0153399	0.00570473	1026/5594/6714	3	CDKN1A/MAPK1/SRC
MAPK1	NA	hsa05164	Influenza A	2025-03-22	172/8848	0.00847179	0.0202113	0.00751632	1387/2033/5594	3	CREBBP/EP300/MAPK1
MAPK1	NA	hsa04370	VEGF signaling pathway	2025-02-22	60/8848	0.00957401	0.0225191	0.00837459	5594/6714	2	MAPK1/SRC
MAPK1	NA	hsa04360	Axon guidance	2025-03-22	184/8848	0.0101853	0.0236242	0.00878556	2534/5594/6714	3	FYN/MAPK1/SRC
MAPK1	NA	hsa05034	Alcoholism	2025-03-22	188/8848	0.0107983	0.0241358	0.00897583	2885/3065/5594	3	GRB2/HDAC1/MAPK1
MAPK1	NA	hsa04613	Neutrophil extracellular trap formation	2025-03-22	192/8848	0.0114326	0.0245098	0.0091149	3065/5594/6714	3	HDAC1/MAPK1/SRC
MAPK1	NA	hsa04062	Chemokine signaling pathway	2025-03-22	193/8848	0.0115945	0.0245098	0.0091149	2885/5594/6714	3	GRB2/MAPK1/SRC
MAPK1	NA	hsa05221	Acute myeloid leukemia	2025-02-22	68/8848	0.012175	0.0254153	0.00945163	2885/5594	2	GRB2/MAPK1
MAPK1	NA	hsa05230	Central carbon metabolism in cancer	2025-02-22	71/8848	0.0132218	0.0267344	0.00994222	5594/7157	2	MAPK1/TP53
MAPK1	NA	hsa05130	Pathogenic Escherichia coli infection	2025-03-22	203/8848	0.0132872	0.0267344	0.00994222	2534/5594/6714	3	FYN/MAPK1/SRC
MAPK1	NA	hsa05010	Alzheimer disease	2025-04-22	391/8848	0.0145937	0.0284999	0.0105988	1457/5594/4700/9821	4	CSNK2A1/MAPK1/NDUFA6/RB1CC1
MAPK1	NA	hsa05417	Lipid and atherosclerosis	2025-03-22	216/8848	0.0156906	0.0301187	0.0112008	5594/6714/7157	3	MAPK1/SRC/TP53
MAPK1	NA	hsa04024	cAMP signaling pathway	2025-03-22	226/8848	0.0176973	0.0335847	0.0124897	1387/2033/5594	3	CREBBP/EP300/MAPK1
MAPK1	NA	hsa05235	PD-L1 expression and PD-1 checkpoint pathway in cancer	2025-02-22	90/8848	0.0207121	0.0384325	0.0142926	1457/5594	2	CSNK2A1/MAPK1
MAPK1	NA	hsa04662	B cell receptor signaling pathway	2025-02-22	91/8848	0.0211459	0.0388063	0.0144316	2885/5594	2	GRB2/MAPK1
MAPK1	NA	hsa05131	Shigellosis	2025-03-22	249/8848	0.0228406	0.0410149	0.0152529	5594/6714/7157	3	MAPK1/SRC/TP53
MAPK1	NA	hsa05231	Choline metabolism in cancer	2025-02-22	99/8848	0.0247524	0.0435121	0.0161816	2885/5594	2	GRB2/MAPK1
MAPK1	NA	hsa05142	Chagas disease	2025-02-22	103/8848	0.0266441	0.0463496	0.0172369	5594/4087	2	MAPK1/SMAD2
MAPK1	NA	hsa04625	C-type lectin receptor signaling pathway	2025-02-22	105/8848	0.0276115	0.0475374	0.0176786	5594/6714	2	MAPK1/SRC
MAPK1	NA	hsa05022	Pathways of neurodegeneration - multiple diseases	2025-04-22	483/8848	0.0293051	0.0494339	0.0183838	1457/5594/4700/9821	4	CSNK2A1/MAPK1/NDUFA6/RB1CC1
MAPK1	NA	hsa05203	Viral carcinogenesis	2025-09-22	205/8848	6.19e-10	5.17e-08	1.92e-08	1026/1387/2033/2885/3065/5594/6714/7157/7532	9	CDKN1A/CREBBP/EP300/GRB2/HDAC1/MAPK1/SRC/TP53/YWHAG
MAPK1	NA	hsa04520	Adherens junction	2025-07-22	93/8848	1.69e-09	9.42e-08	3.5e-08	1387/1457/2033/2534/5594/4088/6714	7	CREBBP/CSNK2A1/EP300/FYN/MAPK1/SMAD3/SRC
MAPK1	NA	hsa05215	Prostate cancer	2025-07-22	98/8848	2.45e-09	9.58e-08	3.56e-08	367/1026/1387/2033/2885/5594/7157	7	AR/CDKN1A/CREBBP/EP300/GRB2/MAPK1/TP53
MAPK1	NA	hsa05161	Hepatitis B	2025-08-22	163/8848	2.87e-09	9.58e-08	3.56e-08	1026/1387/2033/2885/5594/4088/6714/7157	8	CDKN1A/CREBBP/EP300/GRB2/MAPK1/SMAD3/SRC/TP53
MAPK1	NA	hsa04919	Thyroid hormone signaling pathway	2025-07-22	122/8848	1.15e-08	3.19e-07	1.19e-07	1387/2033/2099/3065/5594/6714/7157	7	CREBBP/EP300/ESR1/HDAC1/MAPK1/SRC/TP53
MAPK1	NA	hsa05220	Chronic myeloid leukemia	2025-06-22	77/8848	2.38e-08	5.68e-07	2.11e-07	1026/2885/3065/5594/4088/7157	6	CDKN1A/GRB2/HDAC1/MAPK1/SMAD3/TP53
MAPK1	NA	hsa05166	Human T-cell leukemia virus 1 infection	2025-08-22	223/8848	3.39e-08	7.07e-07	2.63e-07	246184/1026/1387/2033/5594/4087/4088/7157	8	CDC26/CDKN1A/CREBBP/EP300/MAPK1/SMAD2/SMAD3/TP53
MAPK1	NA	hsa05210	Colorectal cancer	2025-06-22	87/8848	4.99e-08	9.26e-07	3.45e-07	1026/2885/5594/4087/4088/7157	6	CDKN1A/GRB2/MAPK1/SMAD2/SMAD3/TP53
MAPK1	NA	hsa01522	Endocrine resistance	2025-06-22	99/8848	1.09e-07	1.82e-06	6.75e-07	1026/2099/2885/5594/6714/7157	6	CDKN1A/ESR1/GRB2/MAPK1/SRC/TP53
MAPK1	NA	hsa04350	TGF-beta signaling pathway	2025-06-22	108/8848	1.83e-07	2.78e-06	1.03e-06	1387/2033/3065/5594/4087/4088	6	CREBBP/EP300/HDAC1/MAPK1/SMAD2/SMAD3
MAPK1	NA	hsa05205	Proteoglycans in cancer	2025-07-22	204/8848	3.97e-07	5.53e-06	2.06e-06	1026/2099/2885/5594/4087/6714/7157	7	CDKN1A/ESR1/GRB2/MAPK1/SMAD2/SRC/TP53
MAPK1	NA	hsa04068	FoxO signaling pathway	2025-06-22	133/8848	6.31e-07	7.59e-06	2.82e-06	1026/1387/2033/2885/5594/4088	6	CDKN1A/CREBBP/EP300/GRB2/MAPK1/SMAD3
MAPK1	NA	hsa05211	Renal cell carcinoma	2025-05-22	70/8848	6.36e-07	7.59e-06	2.82e-06	1026/1387/2033/2885/5594	5	CDKN1A/CREBBP/EP300/GRB2/MAPK1
MAPK1	NA	hsa05212	Pancreatic cancer	2025-05-22	77/8848	1.03e-06	1.14e-05	4.25e-06	1026/5594/4087/4088/7157	5	CDKN1A/MAPK1/SMAD2/SMAD3/TP53
MAPK1	NA	hsa05226	Gastric cancer	2025-06-22	150/8848	1.28e-06	1.34e-05	4.97e-06	1026/2885/5594/4087/4088/7157	6	CDKN1A/GRB2/MAPK1/SMAD2/SMAD3/TP53
MAPK1	NA	hsa05225	Hepatocellular carcinoma	2025-06-22	170/8848	2.66e-06	2.54e-05	9.43e-06	1026/2885/5594/4087/4088/7157	6	CDKN1A/GRB2/MAPK1/SMAD2/SMAD3/TP53
MAPK1	NA	hsa05219	Bladder cancer	2025-04-22	41/8848	2.73e-06	2.54e-05	9.43e-06	1026/5594/6714/7157	4	CDKN1A/MAPK1/SRC/TP53
MAPK1	NA	hsa05167	Kaposi sarcoma-associated herpesvirus infection	2025-06-22	196/8848	6.08e-06	5.34e-05	1.99e-05	1026/1387/2033/5594/6714/7157	6	CDKN1A/CREBBP/EP300/MAPK1/SRC/TP53
MAPK1	NA	hsa05206	MicroRNAs in cancer	2025-07-22	312/8848	6.85e-06	5.72e-05	2.13e-05	1026/1387/2033/2885/3065/5594/7157	7	CDKN1A/CREBBP/EP300/GRB2/HDAC1/MAPK1/TP53
MAPK1	NA	hsa05165	Human papillomavirus infection	2025-07-22	333/8848	1.05e-05	8.36e-05	3.11e-05	1026/1387/2033/2885/3065/5594/7157	7	CDKN1A/CREBBP/EP300/GRB2/HDAC1/MAPK1/TP53
MAPK1	NA	hsa05213	Endometrial cancer	2025-04-22	59/8848	1.19e-05	9.05e-05	3.37e-05	1026/2885/5594/7157	4	CDKN1A/GRB2/MAPK1/TP53
MAPK1	NA	hsa04917	Prolactin signaling pathway	2025-04-22	71/8848	2.5e-05	0.000178	6.63e-05	2099/2885/5594/6714	4	ESR1/GRB2/MAPK1/SRC
MAPK1	NA	hsa05224	Breast cancer	2025-05-22	148/8848	2.56e-05	0.000178	6.63e-05	1026/2099/2885/5594/7157	5	CDKN1A/ESR1/GRB2/MAPK1/TP53
MAPK1	NA	hsa05223	Non-small cell lung cancer	2025-04-22	73/8848	2.79e-05	0.000186	6.93e-05	1026/2885/5594/7157	4	CDKN1A/GRB2/MAPK1/TP53
MAPK1	NA	hsa05214	Glioma	2025-04-22	76/8848	3.27e-05	0.00021	7.81e-05	1026/2885/5594/7157	4	CDKN1A/GRB2/MAPK1/TP53
MAPK1	NA	hsa04218	Cellular senescence	2025-05-22	157/8848	3.4e-05	0.000211	7.83e-05	1026/5594/4087/4088/7157	5	CDKN1A/MAPK1/SMAD2/SMAD3/TP53
MAPK1	NA	hsa05160	Hepatitis C	2025-05-22	159/8848	3.62e-05	0.000216	8.03e-05	1026/2885/5594/7157/7532	5	CDKN1A/GRB2/MAPK1/TP53/YWHAG
MAPK1	NA	hsa04012	ErbB signaling pathway	2025-04-22	86/8848	5.32e-05	0.000307	0.000114	1026/2885/5594/6714	4	CDKN1A/GRB2/MAPK1/SRC
MAPK1	NA	hsa05216	Thyroid cancer	2025-03-22	37/8848	9.82e-05	0.000512	0.00019	1026/5594/7157	3	CDKN1A/MAPK1/TP53
MAPK1	NA	hsa04066	HIF-1 signaling pathway	2025-04-22	109/8848	0.000134	0.00068	0.000253	1026/1387/2033/5594	4	CDKN1A/CREBBP/EP300/MAPK1
MAPK1	NA	hsa05207	Chemical carcinogenesis - receptor activation	2025-05-22	215/8848	0.000152	0.000746	0.000278	367/2099/2885/5594/6714	5	AR/ESR1/GRB2/MAPK1/SRC
MAPK1	NA	hsa05163	Human cytomegalovirus infection	2025-05-22	226/8848	0.000192	0.000916	0.000341	1026/2885/5594/6714/7157	5	CDKN1A/GRB2/MAPK1/SRC/TP53
MAPK1	NA	hsa04071	Sphingolipid signaling pathway	2025-04-22	122/8848	0.000208	0.000937	0.000349	79603/2534/5594/7157	4	CERS4/FYN/MAPK1/TP53
MAPK1	NA	hsa04935	Growth hormone synthesis, secretion and action	2025-04-22	122/8848	0.000208	0.000937	0.000349	1387/2033/2885/5594	4	CREBBP/EP300/GRB2/MAPK1
MAPK1	NA	hsa04926	Relaxin signaling pathway	2025-04-22	130/8848	0.000265	0.00116493	0.000433	2885/5594/4087/6714	4	GRB2/MAPK1/SMAD2/SRC
MAPK1	NA	hsa04114	Oocyte meiosis	2025-04-22	139/8848	0.000342	0.00142969	0.000532	367/246184/5594/7532	4	AR/CDC26/MAPK1/YWHAG
MAPK1	NA	hsa04915	Estrogen signaling pathway	2025-04-22	139/8848	0.000342	0.00142969	0.000532	2099/2885/5594/6714	4	ESR1/GRB2/MAPK1/SRC
MAPK1	NA	hsa04550	Signaling pathways regulating pluripotency of stem cells	2025-04-22	144/8848	0.000392	0.00159595	0.000594	2885/5594/4087/4088	4	GRB2/MAPK1/SMAD2/SMAD3
MAPK1	NA	hsa04720	Long-term potentiation	2025-03-22	67/8848	0.000577	0.00223936	0.000833	1387/2033/5594	3	CREBBP/EP300/MAPK1
MAPK1	NA	hsa04664	Fc epsilon RI signaling pathway	2025-03-22	69/8848	0.000629	0.00238584	0.000887	2534/2885/5594	3	FYN/GRB2/MAPK1
MAPK1	NA	hsa05218	Melanoma	2025-03-22	73/8848	0.000741	0.00269165	0.00100099	1026/5594/7157	3	CDKN1A/MAPK1/TP53
MAPK1	NA	hsa01524	Platinum drug resistance	2025-03-22	75/8848	0.000802	0.00285091	0.00106022	1026/5594/7157	3	CDKN1A/MAPK1/TP53
MAPK1	NA	hsa05152	Tuberculosis	2025-04-22	180/8848	0.00091	0.0031645	0.00117684	1387/2033/5594/6714	4	CREBBP/EP300/MAPK1/SRC
MAPK1	NA	hsa01521	EGFR tyrosine kinase inhibitor resistance	2025-03-22	80/8848	0.000968	0.00330054	0.00122743	2885/5594/6714	3	GRB2/MAPK1/SRC
MAPK1	NA	hsa04510	Focal adhesion	2025-04-22	203/8848	0.00142246	0.00465785	0.0017322	2534/2885/5594/6714	4	FYN/GRB2/MAPK1/SRC
MAPK1	NA	hsa04540	Gap junction	2025-03-22	92/8848	0.00145189	0.00466282	0.00173404	2885/5594/6714	3	GRB2/MAPK1/SRC
MAPK1	NA	hsa04912	GnRH signaling pathway	2025-03-22	93/8848	0.00149788	0.00471973	0.00175521	2885/5594/6714	3	GRB2/MAPK1/SRC
MAPK1	NA	hsa04151	PI3K-Akt signaling pathway	2025-05-22	362/8848	0.00165023	0.0051035	0.00189793	1026/2885/5594/7157/7532	5	CDKN1A/GRB2/MAPK1/TP53/YWHAG
MAPK1	NA	hsa04916	Melanogenesis	2025-03-22	101/8848	0.00189902	0.00566315	0.00210606	1387/2033/5594	3	CREBBP/EP300/MAPK1
MAPK1	NA	hsa04933	AGE-RAGE signaling pathway in diabetic complications	2025-03-22	101/8848	0.00189902	0.00566315	0.00210606	5594/4087/4088	3	MAPK1/SMAD2/SMAD3
MAPK1	NA	hsa05208	Chemical carcinogenesis - reactive oxygen species	2025-04-22	226/8848	0.00211085	0.0061112	0.00227268	2885/5594/4700/6714	4	GRB2/MAPK1/NDUFA6/SRC
MAPK1	NA	hsa04659	Th17 cell differentiation	2025-03-22	108/8848	0.00230036	0.00651118	0.00242143	5594/4087/4088	3	MAPK1/SMAD2/SMAD3
MAPK1	NA	hsa04722	Neurotrophin signaling pathway	2025-03-22	120/8848	0.00310391	0.00863921	0.00321282	2885/5594/7157	3	GRB2/MAPK1/TP53
MAPK1	NA	hsa04660	T cell receptor signaling pathway	2025-03-22	122/8848	0.00325258	0.0089046	0.00331151	2534/2885/5594	3	FYN/GRB2/MAPK1
MAPK1	NA	hsa04611	Platelet activation	2025-03-22	126/8848	0.00356295	0.00959698	0.003569	2534/5594/6714	3	FYN/MAPK1/SRC
MAPK1	NA	hsa04650	Natural killer cell mediated cytotoxicity	2025-03-22	135/8848	0.00432627	0.011468	0.00426482	2534/2885/5594	3	FYN/GRB2/MAPK1
MAPK1	NA	hsa05020	Prion disease	2025-04-22	278/8848	0.00446053	0.0116392	0.00432848	1457/2534/5594/4700	4	CSNK2A1/FYN/MAPK1/NDUFA6
MAPK1	NA	hsa04371	Apelin signaling pathway	2025-03-22	140/8848	0.0047902	0.0123071	0.00457687	5594/4087/4088	3	MAPK1/SMAD2/SMAD3
MAPK1	NA	hsa04380	Osteoclast differentiation	2025-03-22	142/8848	0.00498392	0.0126108	0.00468981	2534/2885/5594	3	FYN/GRB2/MAPK1
MAPK1	NA	hsa04072	Phospholipase D signaling pathway	2025-03-22	149/8848	0.00569921	0.0142055	0.00528285	2534/2885/5594	3	FYN/GRB2/MAPK1
MAPK1	NA	hsa04921	Oxytocin signaling pathway	2025-03-22	154/8848	0.0062462	0.0153399	0.00570473	1026/5594/6714	3	CDKN1A/MAPK1/SRC
MAPK1	NA	hsa05164	Influenza A	2025-03-22	172/8848	0.00847179	0.0202113	0.00751632	1387/2033/5594	3	CREBBP/EP300/MAPK1
MAPK1	NA	hsa04370	VEGF signaling pathway	2025-02-22	60/8848	0.00957401	0.0225191	0.00837459	5594/6714	2	MAPK1/SRC
MAPK1	NA	hsa04360	Axon guidance	2025-03-22	184/8848	0.0101853	0.0236242	0.00878556	2534/5594/6714	3	FYN/MAPK1/SRC
MAPK1	NA	hsa05034	Alcoholism	2025-03-22	188/8848	0.0107983	0.0241358	0.00897583	2885/3065/5594	3	GRB2/HDAC1/MAPK1
MAPK1	NA	hsa04613	Neutrophil extracellular trap formation	2025-03-22	192/8848	0.0114326	0.0245098	0.0091149	3065/5594/6714	3	HDAC1/MAPK1/SRC
MAPK1	NA	hsa04062	Chemokine signaling pathway	2025-03-22	193/8848	0.0115945	0.0245098	0.0091149	2885/5594/6714	3	GRB2/MAPK1/SRC
MAPK1	NA	hsa05221	Acute myeloid leukemia	2025-02-22	68/8848	0.012175	0.0254153	0.00945163	2885/5594	2	GRB2/MAPK1
MAPK1	NA	hsa05230	Central carbon metabolism in cancer	2025-02-22	71/8848	0.0132218	0.0267344	0.00994222	5594/7157	2	MAPK1/TP53
MAPK1	NA	hsa05130	Pathogenic Escherichia coli infection	2025-03-22	203/8848	0.0132872	0.0267344	0.00994222	2534/5594/6714	3	FYN/MAPK1/SRC
MAPK1	NA	hsa05010	Alzheimer disease	2025-04-22	391/8848	0.0145937	0.0284999	0.0105988	1457/5594/4700/9821	4	CSNK2A1/MAPK1/NDUFA6/RB1CC1
MAPK1	NA	hsa05417	Lipid and atherosclerosis	2025-03-22	216/8848	0.0156906	0.0301187	0.0112008	5594/6714/7157	3	MAPK1/SRC/TP53
MAPK1	NA	hsa04024	cAMP signaling pathway	2025-03-22	226/8848	0.0176973	0.0335847	0.0124897	1387/2033/5594	3	CREBBP/EP300/MAPK1
MAPK1	NA	hsa05235	PD-L1 expression and PD-1 checkpoint pathway in cancer	2025-02-22	90/8848	0.0207121	0.0384325	0.0142926	1457/5594	2	CSNK2A1/MAPK1
MAPK1	NA	hsa04662	B cell receptor signaling pathway	2025-02-22	91/8848	0.0211459	0.0388063	0.0144316	2885/5594	2	GRB2/MAPK1
MAPK1	NA	hsa05131	Shigellosis	2025-03-22	249/8848	0.0228406	0.0410149	0.0152529	5594/6714/7157	3	MAPK1/SRC/TP53
MAPK1	NA	hsa05231	Choline metabolism in cancer	2025-02-22	99/8848	0.0247524	0.0435121	0.0161816	2885/5594	2	GRB2/MAPK1
MAPK1	NA	hsa05142	Chagas disease	2025-02-22	103/8848	0.0266441	0.0463496	0.0172369	5594/4087	2	MAPK1/SMAD2
MAPK1	NA	hsa04625	C-type lectin receptor signaling pathway	2025-02-22	105/8848	0.0276115	0.0475374	0.0176786	5594/6714	2	MAPK1/SRC
MAPK1	NA	hsa05022	Pathways of neurodegeneration - multiple diseases	2025-04-22	483/8848	0.0293051	0.0494339	0.0183838	1457/5594/4700/9821	4	CSNK2A1/MAPK1/NDUFA6/RB1CC1
NDUFA6	BP	GO:0006979	response to oxidative stress	2025-05-29	434/18614	0.000504	0.00640901	0.00340656	2534/5594/4700/6714/7157	5	FYN/MAPK1/NDUFA6/SRC/TP53
NDUFA6	NA	hsa05016	Huntington disease	2025-06-22	311/8848	8.32e-05	0.000448	0.000167	1387/2033/3065/4700/9821/7157	6	CREBBP/EP300/HDAC1/NDUFA6/RB1CC1/TP53
NDUFA6	NA	hsa05208	Chemical carcinogenesis - reactive oxygen species	2025-04-22	226/8848	0.00211085	0.0061112	0.00227268	2885/5594/4700/6714	4	GRB2/MAPK1/NDUFA6/SRC
NDUFA6	NA	hsa05020	Prion disease	2025-04-22	278/8848	0.00446053	0.0116392	0.00432848	1457/2534/5594/4700	4	CSNK2A1/FYN/MAPK1/NDUFA6
NDUFA6	NA	hsa05415	Diabetic cardiomyopathy	2025-03-22	205/8848	0.0136419	0.0271215	0.0100861	4700/4087/4088	3	NDUFA6/SMAD2/SMAD3
NDUFA6	NA	hsa05010	Alzheimer disease	2025-04-22	391/8848	0.0145937	0.0284999	0.0105988	1457/5594/4700/9821	4	CSNK2A1/MAPK1/NDUFA6/RB1CC1
NDUFA6	NA	hsa05022	Pathways of neurodegeneration - multiple diseases	2025-04-22	483/8848	0.0293051	0.0494339	0.0183838	1457/5594/4700/9821	4	CSNK2A1/MAPK1/NDUFA6/RB1CC1
NDUFA6	NA	hsa05016	Huntington disease	2025-06-22	311/8848	8.32e-05	0.000448	0.000167	1387/2033/3065/4700/9821/7157	6	CREBBP/EP300/HDAC1/NDUFA6/RB1CC1/TP53
NDUFA6	NA	hsa05208	Chemical carcinogenesis - reactive oxygen species	2025-04-22	226/8848	0.00211085	0.0061112	0.00227268	2885/5594/4700/6714	4	GRB2/MAPK1/NDUFA6/SRC
NDUFA6	NA	hsa05020	Prion disease	2025-04-22	278/8848	0.00446053	0.0116392	0.00432848	1457/2534/5594/4700	4	CSNK2A1/FYN/MAPK1/NDUFA6
NDUFA6	NA	hsa05415	Diabetic cardiomyopathy	2025-03-22	205/8848	0.0136419	0.0271215	0.0100861	4700/4087/4088	3	NDUFA6/SMAD2/SMAD3
NDUFA6	NA	hsa05010	Alzheimer disease	2025-04-22	391/8848	0.0145937	0.0284999	0.0105988	1457/5594/4700/9821	4	CSNK2A1/MAPK1/NDUFA6/RB1CC1
NDUFA6	NA	hsa05022	Pathways of neurodegeneration - multiple diseases	2025-04-22	483/8848	0.0293051	0.0494339	0.0183838	1457/5594/4700/9821	4	CSNK2A1/MAPK1/NDUFA6/RB1CC1
RB1	BP	GO:2001233	regulation of apoptotic signaling pathway	2025-07-29	381/18614	1.51e-06	0.000152	8.09e-05	367/1457/1984/3065/9821/6714/7157	7	AR/CSNK2A1/EIF5A/HDAC1/RB1CC1/SRC/TP53
RB1	BP	GO:0048732	gland development	2025-07-29	441/18614	3.97e-06	0.000292	0.000155	367/2099/5594/9821/4087/4088/6714	7	AR/ESR1/MAPK1/RB1CC1/SMAD2/SMAD3/SRC
RB1	BP	GO:2001234	negative regulation of apoptotic signaling pathway	2025-05-29	233/18614	2.74e-05	0.000982	0.000522	367/1457/3065/9821/6714	5	AR/CSNK2A1/HDAC1/RB1CC1/SRC
RB1	BP	GO:0097191	extrinsic apoptotic signaling pathway	2025-04-29	227/18614	0.000403	0.00560905	0.00298136	367/9821/4088/6714	4	AR/RB1CC1/SMAD3/SRC
RB1	BP	GO:2001237	negative regulation of extrinsic apoptotic signaling pathway	2025-03-29	99/18614	0.000482	0.00623498	0.00331406	367/9821/6714	3	AR/RB1CC1/SRC
RB1	BP	GO:0044262	cellular carbohydrate metabolic process	2025-04-29	290/18614	0.00100811	0.00952693	0.00506382	2033/9821/6714/7157	4	EP300/RB1CC1/SRC/TP53
RB1	BP	GO:2001236	regulation of extrinsic apoptotic signaling pathway	2025-03-29	156/18614	0.001798	0.0140365	0.0074608	367/9821/6714	3	AR/RB1CC1/SRC
RB1	BP	GO:0016052	carbohydrate catabolic process	2025-03-29	162/18614	0.00200241	0.0152637	0.00811305	2033/9821/7157	3	EP300/RB1CC1/TP53
RB1	BP	GO:0044275	cellular carbohydrate catabolic process	2029-02-01	44/18614	0.00212898	0.0159279	0.00846611	9821/7157	2	RB1CC1/TP53
RB1	BP	GO:0046777	protein autophosphorylation	2025-03-29	227/18614	0.00517588	0.0283533	0.0150705	2534/9821/6714	3	FYN/RB1CC1/SRC
RB1	BP	GO:0051403	stress-activated MAPK cascade	2025-03-29	237/18614	0.00583276	0.030504	0.0162137	5594/9821/4088	3	MAPK1/RB1CC1/SMAD3
RB1	BP	GO:0031098	stress-activated protein kinase signaling cascade	2025-03-29	245/18614	0.00639281	0.0323849	0.0172134	5594/9821/4088	3	MAPK1/RB1CC1/SMAD3
RB1	BP	GO:0000422	autophagy of mitochondrion	2029-02-01	92/18614	0.00899534	0.0408328	0.0217037	9821/7157	2	RB1CC1/TP53
RB1	BP	GO:0061726	mitochondrion disassembly	2029-02-01	92/18614	0.00899534	0.0408328	0.0217037	9821/7157	2	RB1CC1/TP53
RB1	BP	GO:0061912	selective autophagy	2029-02-01	93/18614	0.00918422	0.0413418	0.0219743	9821/7157	2	RB1CC1/TP53
RB1	CC	GO:1902554	serine/threonine protein kinase complex	2025-03-30	121/19518	0.000835	0.019706	0.0126569	1026/1457/9821	3	CDKN1A/CSNK2A1/RB1CC1
RB1	CC	GO:1902911	protein kinase complex	2025-03-30	142/19518	0.00132549	0.026068	0.016743	1026/1457/9821	3	CDKN1A/CSNK2A1/RB1CC1
RB1	NA	hsa05016	Huntington disease	2025-06-22	311/8848	8.32e-05	0.000448	0.000167	1387/2033/3065/4700/9821/7157	6	CREBBP/EP300/HDAC1/NDUFA6/RB1CC1/TP53
RB1	NA	hsa05010	Alzheimer disease	2025-04-22	391/8848	0.0145937	0.0284999	0.0105988	1457/5594/4700/9821	4	CSNK2A1/MAPK1/NDUFA6/RB1CC1
RB1	NA	hsa04211	Longevity regulating pathway	2025-02-22	90/8848	0.0207121	0.0384325	0.0142926	9821/7157	2	RB1CC1/TP53
RB1	NA	hsa05022	Pathways of neurodegeneration - multiple diseases	2025-04-22	483/8848	0.0293051	0.0494339	0.0183838	1457/5594/4700/9821	4	CSNK2A1/MAPK1/NDUFA6/RB1CC1
RB1	NA	hsa05016	Huntington disease	2025-06-22	311/8848	8.32e-05	0.000448	0.000167	1387/2033/3065/4700/9821/7157	6	CREBBP/EP300/HDAC1/NDUFA6/RB1CC1/TP53
RB1	NA	hsa05010	Alzheimer disease	2025-04-22	391/8848	0.0145937	0.0284999	0.0105988	1457/5594/4700/9821	4	CSNK2A1/MAPK1/NDUFA6/RB1CC1
RB1	NA	hsa04211	Longevity regulating pathway	2025-02-22	90/8848	0.0207121	0.0384325	0.0142926	9821/7157	2	RB1CC1/TP53
RB1	NA	hsa05022	Pathways of neurodegeneration - multiple diseases	2025-04-22	483/8848	0.0293051	0.0494339	0.0183838	1457/5594/4700/9821	4	CSNK2A1/MAPK1/NDUFA6/RB1CC1
SMAD2	BP	GO:0071560	cellular response to transforming growth factor beta stimulus	2025-08-29	274/18614	6.54e-09	6.26e-06	3.33e-06	1387/2033/2534/3065/4087/4088/6714/7157	8	CREBBP/EP300/FYN/HDAC1/SMAD2/SMAD3/SRC/TP53
SMAD2	BP	GO:0071559	response to transforming growth factor beta	2025-08-29	280/18614	7.74e-09	6.26e-06	3.33e-06	1387/2033/2534/3065/4087/4088/6714/7157	8	CREBBP/EP300/FYN/HDAC1/SMAD2/SMAD3/SRC/TP53
SMAD2	BP	GO:0007179	transforming growth factor beta receptor signaling pathway	2025-07-29	218/18614	3.44e-08	9.27e-06	4.93e-06	1387/2033/3065/4087/4088/6714/7157	7	CREBBP/EP300/HDAC1/SMAD2/SMAD3/SRC/TP53
SMAD2	BP	GO:0017015	regulation of transforming growth factor beta receptor signaling pathway	2025-06-29	148/18614	9.32e-08	2.12e-05	1.13e-05	1387/2033/3065/4087/4088/7157	6	CREBBP/EP300/HDAC1/SMAD2/SMAD3/TP53
SMAD2	BP	GO:1903844	regulation of cellular response to transforming growth factor beta stimulus	2025-06-29	151/18614	1.05e-07	2.12e-05	1.13e-05	1387/2033/3065/4087/4088/7157	6	CREBBP/EP300/HDAC1/SMAD2/SMAD3/TP53
SMAD2	BP	GO:0007178	transmembrane receptor protein serine/threonine kinase signaling pathway	2025-07-29	398/18614	2.01e-06	0.000181	9.62e-05	1387/2033/3065/4087/4088/6714/7157	7	CREBBP/EP300/HDAC1/SMAD2/SMAD3/SRC/TP53
SMAD2	BP	GO:0048732	gland development	2025-07-29	441/18614	3.97e-06	0.000292	0.000155	367/2099/5594/9821/4087/4088/6714	7	AR/ESR1/MAPK1/RB1CC1/SMAD2/SMAD3/SRC
SMAD2	BP	GO:0090092	regulation of transmembrane receptor protein serine/threonine kinase signaling pathway	2025-06-29	301/18614	5.91e-06	0.000367	0.000195	1387/2033/3065/4087/4088/7157	6	CREBBP/EP300/HDAC1/SMAD2/SMAD3/TP53
SMAD2	BP	GO:0007492	endoderm development	2025-04-29	83/18614	8.02e-06	0.000418	0.000222	2885/3065/4087/4088	4	GRB2/HDAC1/SMAD2/SMAD3
SMAD2	BP	GO:0090287	regulation of cellular response to growth factor stimulus	2025-06-29	345/18614	1.29e-05	0.000562	0.000299	1387/2033/3065/4087/4088/7157	6	CREBBP/EP300/HDAC1/SMAD2/SMAD3/TP53
SMAD2	BP	GO:0001701	in utero embryonic development	2025-06-29	398/18614	2.88e-05	0.00101216	0.000538	367/2885/5594/4087/4088/7157	6	AR/GRB2/MAPK1/SMAD2/SMAD3/TP53
SMAD2	BP	GO:0035196	miRNA processing	2025-03-29	47/18614	5.26e-05	0.00160521	0.000853	4087/4088/7157	3	SMAD2/SMAD3/TP53
SMAD2	BP	GO:0007440	foregut morphogenesis	2029-02-01	10/18614	0.000105	0.00248705	0.00132193	4087/4088	2	SMAD2/SMAD3
SMAD2	BP	GO:0048340	paraxial mesoderm morphogenesis	2029-02-01	10/18614	0.000105	0.00248705	0.00132193	4087/4088	2	SMAD2/SMAD3
SMAD2	BP	GO:0007183	SMAD protein complex assembly	2029-02-01	13/18614	0.000181	0.00346338	0.00184088	4087/4088	2	SMAD2/SMAD3
SMAD2	BP	GO:0070918	regulatory ncRNA processing	2025-03-29	71/18614	0.000181	0.00346338	0.00184088	4087/4088/7157	3	SMAD2/SMAD3/TP53
SMAD2	BP	GO:0007369	gastrulation	2025-04-29	196/18614	0.00023	0.00413676	0.0021988	2885/4087/4088/7157	4	GRB2/SMAD2/SMAD3/TP53
SMAD2	BP	GO:0051098	regulation of binding	2025-05-29	369/18614	0.000239	0.00420682	0.00223604	1026/2033/4087/4088/6714	5	CDKN1A/EP300/SMAD2/SMAD3/SRC
SMAD2	BP	GO:0038092	nodal signaling pathway	2029-02-01	16/18614	0.000277	0.0045931	0.00244136	4087/4088	2	SMAD2/SMAD3
SMAD2	BP	GO:0009952	anterior/posterior pattern specification	2025-04-29	209/18614	0.000294	0.00480393	0.00255342	2033/4087/4088/7157	4	EP300/SMAD2/SMAD3/TP53
SMAD2	BP	GO:0031053	primary miRNA processing	2029-02-01	17/18614	0.000314	0.00486302	0.00258483	4087/4088	2	SMAD2/SMAD3
SMAD2	BP	GO:0048339	paraxial mesoderm development	2029-02-01	18/18614	0.000353	0.00514032	0.00273222	4087/4088	2	SMAD2/SMAD3
SMAD2	BP	GO:0060039	pericardium development	2029-02-01	19/18614	0.000394	0.00553988	0.0029446	4087/4088	2	SMAD2/SMAD3
SMAD2	BP	GO:0003002	regionalization	2025-05-29	422/18614	0.000443	0.00591931	0.00314627	367/2033/4087/4088/7157	5	AR/EP300/SMAD2/SMAD3/TP53
SMAD2	BP	GO:0023019	signal transduction involved in regulation of gene expression	2029-02-01	22/18614	0.000531	0.00663189	0.00352503	4087/4088	2	SMAD2/SMAD3
SMAD2	BP	GO:0048568	embryonic organ development	2025-05-29	453/18614	0.000612	0.00711411	0.00378134	2885/5594/4087/4088/7157	5	GRB2/MAPK1/SMAD2/SMAD3/TP53
SMAD2	BP	GO:0007389	pattern specification process	2025-05-29	467/18614	0.000702	0.00793607	0.00421824	367/2033/4087/4088/7157	5	AR/EP300/SMAD2/SMAD3/TP53
SMAD2	BP	GO:0030325	adrenal gland development	2029-02-01	28/18614	0.000864	0.0089494	0.00475685	4087/4088	2	SMAD2/SMAD3
SMAD2	BP	GO:0090100	positive regulation of transmembrane receptor protein serine/threonine kinase signaling pathway	2025-03-29	122/18614	0.000886	0.00906446	0.004818	1387/2033/4087	3	CREBBP/EP300/SMAD2
SMAD2	BP	GO:0045165	cell fate commitment	2025-04-29	281/18614	0.000897	0.00907924	0.00482586	367/3065/4087/7157	4	AR/HDAC1/SMAD2/TP53
SMAD2	BP	GO:0001704	formation of primary germ layer	2025-03-29	127/18614	0.000996	0.00951922	0.00505972	2885/4087/4088	3	GRB2/SMAD2/SMAD3
SMAD2	BP	GO:0048565	digestive tract development	2025-03-29	134/18614	0.0011623	0.0105521	0.00560872	4087/4088/6714	3	SMAD2/SMAD3/SRC
SMAD2	BP	GO:0035270	endocrine system development	2025-03-29	137/18614	0.00123885	0.0110607	0.00587906	5594/4087/4088	3	MAPK1/SMAD2/SMAD3
SMAD2	BP	GO:0055123	digestive system development	2025-03-29	146/18614	0.0014874	0.0123899	0.00658557	4087/4088/6714	3	SMAD2/SMAD3/SRC
SMAD2	BP	GO:0032924	activin receptor signaling pathway	2029-02-01	44/18614	0.00212898	0.0159279	0.00846611	4087/4088	2	SMAD2/SMAD3
SMAD2	BP	GO:0048701	embryonic cranial skeleton morphogenesis	2029-02-01	45/18614	0.00222585	0.0164246	0.0087301	4087/4088	2	SMAD2/SMAD3
SMAD2	BP	GO:0035265	organ growth	2025-03-29	180/18614	0.00270074	0.0188935	0.0100424	367/2099/4087	3	AR/ESR1/SMAD2
SMAD2	BP	GO:0048546	digestive tract morphogenesis	2029-02-01	50/18614	0.00274097	0.0189459	0.0100702	4087/4088	2	SMAD2/SMAD3
SMAD2	BP	GO:0030324	lung development	2025-03-29	186/18614	0.00296294	0.0195433	0.0103878	2033/5594/4087	3	EP300/MAPK1/SMAD2
SMAD2	BP	GO:0030323	respiratory tube development	2025-03-29	190/18614	0.00314617	0.0202558	0.0107665	2033/5594/4087	3	EP300/MAPK1/SMAD2
SMAD2	BP	GO:0001706	endoderm formation	2029-02-01	57/18614	0.00354709	0.0221316	0.0117636	2885/4087	2	GRB2/SMAD2
SMAD2	BP	GO:0072132	mesenchyme morphogenesis	2029-02-01	57/18614	0.00354709	0.0221316	0.0117636	4087/4088	2	SMAD2/SMAD3
SMAD2	BP	GO:0010718	positive regulation of epithelial to mesenchymal transition	2029-02-01	58/18614	0.00367023	0.0224895	0.0119538	4087/4088	2	SMAD2/SMAD3
SMAD2	BP	GO:0060541	respiratory system development	2025-03-29	211/18614	0.00422233	0.0246328	0.013093	2033/5594/4087	3	EP300/MAPK1/SMAD2
SMAD2	BP	GO:0034470	ncRNA processing	2025-04-29	432/18614	0.0042913	0.0249306	0.0132513	23536/4087/4088/7157	4	ADAT1/SMAD2/SMAD3/TP53
SMAD2	BP	GO:0042060	wound healing	2025-04-29	439/18614	0.00454302	0.0257597	0.013692	1026/4087/4088/6714	4	CDKN1A/SMAD2/SMAD3/SRC
SMAD2	BP	GO:0009880	embryonic pattern specification	2029-02-01	70/18614	0.00530055	0.0287439	0.0152782	4087/4088	2	SMAD2/SMAD3
SMAD2	BP	GO:1904888	cranial skeletal system development	2029-02-01	72/18614	0.00559923	0.0295698	0.0157171	4087/4088	2	SMAD2/SMAD3
SMAD2	BP	GO:0001707	mesoderm formation	2029-02-01	75/18614	0.00606146	0.0311953	0.0165811	4087/4088	2	SMAD2/SMAD3
SMAD2	BP	GO:0048332	mesoderm morphogenesis	2029-02-01	77/18614	0.00637901	0.0323849	0.0172134	4087/4088	2	SMAD2/SMAD3
SMAD2	BP	GO:0097305	response to alcohol	2025-03-29	252/18614	0.00690845	0.0340368	0.0180915	978/2534/4087	3	CDA/FYN/SMAD2
SMAD2	BP	GO:0048762	mesenchymal cell differentiation	2025-03-29	255/18614	0.00713684	0.0347383	0.0184644	5594/4087/4088	3	MAPK1/SMAD2/SMAD3
SMAD2	BP	GO:0003007	heart morphogenesis	2025-03-29	262/18614	0.00768713	0.0362819	0.0192848	4087/4088/7157	3	SMAD2/SMAD3/TP53
SMAD2	BP	GO:0060395	SMAD protein signal transduction	2029-02-01	90/18614	0.00862294	0.0396999	0.0211016	4087/4088	2	SMAD2/SMAD3
SMAD2	BP	GO:0048704	embryonic skeletal system morphogenesis	2029-02-01	95/18614	0.00956729	0.0425216	0.0226014	4087/4088	2	SMAD2/SMAD3
SMAD2	BP	GO:0001657	ureteric bud development	2029-02-01	97/18614	0.00995741	0.0436075	0.0231786	4087/4088	2	SMAD2/SMAD3
SMAD2	BP	GO:0072163	mesonephric epithelium development	2029-02-01	98/18614	0.0101551	0.0442335	0.0235113	4087/4088	2	SMAD2/SMAD3
SMAD2	BP	GO:0072164	mesonephric tubule development	2029-02-01	98/18614	0.0101551	0.0442335	0.0235113	4087/4088	2	SMAD2/SMAD3
SMAD2	BP	GO:0048562	embryonic organ morphogenesis	2025-03-29	294/18614	0.0105197	0.0452468	0.0240499	5594/4087/4088	3	MAPK1/SMAD2/SMAD3
SMAD2	BP	GO:0001823	mesonephros development	2029-02-01	102/18614	0.0109633	0.0467458	0.0248467	4087/4088	2	SMAD2/SMAD3
SMAD2	MF	GO:0061629	RNA polymerase II-specific DNA-binding transcription factor binding	1932-09-01	348/18369	5.42e-09	9.45e-07	4.03e-07	367/1387/2033/2099/3065/4087/4088/6714/7157	9	AR/CREBBP/EP300/ESR1/HDAC1/SMAD2/SMAD3/SRC/TP53
SMAD2	MF	GO:0140297	DNA-binding transcription factor binding	1932-09-01	478/18369	8.36e-08	3.72e-06	1.58e-06	367/1387/2033/2099/3065/4087/4088/6714/7157	9	AR/CREBBP/EP300/ESR1/HDAC1/SMAD2/SMAD3/SRC/TP53
SMAD2	MF	GO:0019902	phosphatase binding	1932-05-01	187/18369	1.67e-05	0.000337	0.000143	2885/5594/4087/4088/7157	5	GRB2/MAPK1/SMAD2/SMAD3/TP53
SMAD2	MF	GO:0097718	disordered domain specific binding	1932-03-01	36/18369	3.3e-05	0.000587	0.00025	2534/4087/7157	3	FYN/SMAD2/TP53
SMAD2	MF	GO:0048156	tau protein binding	1932-03-01	43/18369	5.65e-05	0.000838	0.000357	2033/2534/4087	3	EP300/FYN/SMAD2
SMAD2	MF	GO:0070410	co-SMAD binding	1932-02-01	11/18369	0.00016	0.0016896	0.000719	4087/4088	2	SMAD2/SMAD3
SMAD2	MF	GO:0070411	I-SMAD binding	1932-02-01	14/18369	0.000264	0.00247399	0.00105338	4087/4088	2	SMAD2/SMAD3
SMAD2	MF	GO:0005160	transforming growth factor beta receptor binding	1932-02-01	23/18369	0.000727	0.00497742	0.00211931	4087/4088	2	SMAD2/SMAD3
SMAD2	MF	GO:0070412	R-SMAD binding	1932-02-01	24/18369	0.000792	0.00522313	0.00222392	4087/4088	2	SMAD2/SMAD3
SMAD2	MF	GO:0001228	DNA-binding transcription activator activity, RNA polymerase II-specific	1932-05-01	468/18369	0.0011986	0.00713698	0.00303881	367/2099/4087/4088/7157	5	AR/ESR1/SMAD2/SMAD3/TP53
SMAD2	MF	GO:0001216	DNA-binding transcription activator activity	1932-05-01	472/18369	0.00124479	0.00714529	0.00304235	367/2099/4087/4088/7157	5	AR/ESR1/SMAD2/SMAD3/TP53
SMAD2	MF	GO:0031625	ubiquitin protein ligase binding	1932-04-01	301/18369	0.00176991	0.00814701	0.00346886	1026/4087/4088/7157	4	CDKN1A/SMAD2/SMAD3/TP53
SMAD2	MF	GO:0044389	ubiquitin-like protein ligase binding	1932-04-01	320/18369	0.00221187	0.00960277	0.0040887	1026/4087/4088/7157	4	CDKN1A/SMAD2/SMAD3/TP53
SMAD2	MF	GO:0046332	SMAD binding	1932-02-01	77/18369	0.00793009	0.0247642	0.0105442	4087/4088	2	SMAD2/SMAD3
SMAD2	MF	GO:0005126	cytokine receptor binding	1932-03-01	270/18369	0.0113723	0.0343097	0.0146085	2885/4087/4088	3	GRB2/SMAD2/SMAD3
SMAD2	MF	GO:0034713	type I transforming growth factor beta receptor binding	1932-01-01	11/18369	0.0190018	0.04974	0.0211785	4087	1	SMAD2
SMAD2	NA	hsa04110	Cell cycle	2025-09-22	158/8848	5.99e-11	1e-08	3.72e-09	246184/1026/1387/2033/3065/4087/4088/7157/7532	9	CDC26/CDKN1A/CREBBP/EP300/HDAC1/SMAD2/SMAD3/TP53/YWHAG
SMAD2	NA	hsa05166	Human T-cell leukemia virus 1 infection	2025-08-22	223/8848	3.39e-08	7.07e-07	2.63e-07	246184/1026/1387/2033/5594/4087/4088/7157	8	CDC26/CDKN1A/CREBBP/EP300/MAPK1/SMAD2/SMAD3/TP53
SMAD2	NA	hsa05210	Colorectal cancer	2025-06-22	87/8848	4.99e-08	9.26e-07	3.45e-07	1026/2885/5594/4087/4088/7157	6	CDKN1A/GRB2/MAPK1/SMAD2/SMAD3/TP53
SMAD2	NA	hsa04350	TGF-beta signaling pathway	2025-06-22	108/8848	1.83e-07	2.78e-06	1.03e-06	1387/2033/3065/5594/4087/4088	6	CREBBP/EP300/HDAC1/MAPK1/SMAD2/SMAD3
SMAD2	NA	hsa05205	Proteoglycans in cancer	2025-07-22	204/8848	3.97e-07	5.53e-06	2.06e-06	1026/2099/2885/5594/4087/6714/7157	7	CDKN1A/ESR1/GRB2/MAPK1/SMAD2/SRC/TP53
SMAD2	NA	hsa05212	Pancreatic cancer	2025-05-22	77/8848	1.03e-06	1.14e-05	4.25e-06	1026/5594/4087/4088/7157	5	CDKN1A/MAPK1/SMAD2/SMAD3/TP53
SMAD2	NA	hsa05226	Gastric cancer	2025-06-22	150/8848	1.28e-06	1.34e-05	4.97e-06	1026/2885/5594/4087/4088/7157	6	CDKN1A/GRB2/MAPK1/SMAD2/SMAD3/TP53
SMAD2	NA	hsa05225	Hepatocellular carcinoma	2025-06-22	170/8848	2.66e-06	2.54e-05	9.43e-06	1026/2885/5594/4087/4088/7157	6	CDKN1A/GRB2/MAPK1/SMAD2/SMAD3/TP53
SMAD2	NA	hsa04218	Cellular senescence	2025-05-22	157/8848	3.4e-05	0.000211	7.83e-05	1026/5594/4087/4088/7157	5	CDKN1A/MAPK1/SMAD2/SMAD3/TP53
SMAD2	NA	hsa04926	Relaxin signaling pathway	2025-04-22	130/8848	0.000265	0.00116493	0.000433	2885/5594/4087/6714	4	GRB2/MAPK1/SMAD2/SRC
SMAD2	NA	hsa04550	Signaling pathways regulating pluripotency of stem cells	2025-04-22	144/8848	0.000392	0.00159595	0.000594	2885/5594/4087/4088	4	GRB2/MAPK1/SMAD2/SMAD3
SMAD2	NA	hsa04933	AGE-RAGE signaling pathway in diabetic complications	2025-03-22	101/8848	0.00189902	0.00566315	0.00210606	5594/4087/4088	3	MAPK1/SMAD2/SMAD3
SMAD2	NA	hsa04659	Th17 cell differentiation	2025-03-22	108/8848	0.00230036	0.00651118	0.00242143	5594/4087/4088	3	MAPK1/SMAD2/SMAD3
SMAD2	NA	hsa04371	Apelin signaling pathway	2025-03-22	140/8848	0.0047902	0.0123071	0.00457687	5594/4087/4088	3	MAPK1/SMAD2/SMAD3
SMAD2	NA	hsa04390	Hippo signaling pathway	2025-03-22	157/8848	0.00658904	0.0159474	0.00593064	4087/4088/7532	3	SMAD2/SMAD3/YWHAG
SMAD2	NA	hsa05321	Inflammatory bowel disease	2025-02-22	65/8848	0.0111668	0.0245098	0.0091149	4087/4088	2	SMAD2/SMAD3
SMAD2	NA	hsa05415	Diabetic cardiomyopathy	2025-03-22	205/8848	0.0136419	0.0271215	0.0100861	4700/4087/4088	3	NDUFA6/SMAD2/SMAD3
SMAD2	NA	hsa04144	Endocytosis	2025-03-22	252/8848	0.0235661	0.0418674	0.01557	4087/4088/6714	3	SMAD2/SMAD3/SRC
SMAD2	NA	hsa05142	Chagas disease	2025-02-22	103/8848	0.0266441	0.0463496	0.0172369	5594/4087	2	MAPK1/SMAD2
SMAD2	NA	hsa04110	Cell cycle	2025-09-22	158/8848	5.99e-11	1e-08	3.72e-09	246184/1026/1387/2033/3065/4087/4088/7157/7532	9	CDC26/CDKN1A/CREBBP/EP300/HDAC1/SMAD2/SMAD3/TP53/YWHAG
SMAD2	NA	hsa05166	Human T-cell leukemia virus 1 infection	2025-08-22	223/8848	3.39e-08	7.07e-07	2.63e-07	246184/1026/1387/2033/5594/4087/4088/7157	8	CDC26/CDKN1A/CREBBP/EP300/MAPK1/SMAD2/SMAD3/TP53
SMAD2	NA	hsa05210	Colorectal cancer	2025-06-22	87/8848	4.99e-08	9.26e-07	3.45e-07	1026/2885/5594/4087/4088/7157	6	CDKN1A/GRB2/MAPK1/SMAD2/SMAD3/TP53
SMAD2	NA	hsa04350	TGF-beta signaling pathway	2025-06-22	108/8848	1.83e-07	2.78e-06	1.03e-06	1387/2033/3065/5594/4087/4088	6	CREBBP/EP300/HDAC1/MAPK1/SMAD2/SMAD3
SMAD2	NA	hsa05205	Proteoglycans in cancer	2025-07-22	204/8848	3.97e-07	5.53e-06	2.06e-06	1026/2099/2885/5594/4087/6714/7157	7	CDKN1A/ESR1/GRB2/MAPK1/SMAD2/SRC/TP53
SMAD2	NA	hsa05212	Pancreatic cancer	2025-05-22	77/8848	1.03e-06	1.14e-05	4.25e-06	1026/5594/4087/4088/7157	5	CDKN1A/MAPK1/SMAD2/SMAD3/TP53
SMAD2	NA	hsa05226	Gastric cancer	2025-06-22	150/8848	1.28e-06	1.34e-05	4.97e-06	1026/2885/5594/4087/4088/7157	6	CDKN1A/GRB2/MAPK1/SMAD2/SMAD3/TP53
SMAD2	NA	hsa05225	Hepatocellular carcinoma	2025-06-22	170/8848	2.66e-06	2.54e-05	9.43e-06	1026/2885/5594/4087/4088/7157	6	CDKN1A/GRB2/MAPK1/SMAD2/SMAD3/TP53
SMAD2	NA	hsa04218	Cellular senescence	2025-05-22	157/8848	3.4e-05	0.000211	7.83e-05	1026/5594/4087/4088/7157	5	CDKN1A/MAPK1/SMAD2/SMAD3/TP53
SMAD2	NA	hsa04926	Relaxin signaling pathway	2025-04-22	130/8848	0.000265	0.00116493	0.000433	2885/5594/4087/6714	4	GRB2/MAPK1/SMAD2/SRC
SMAD2	NA	hsa04550	Signaling pathways regulating pluripotency of stem cells	2025-04-22	144/8848	0.000392	0.00159595	0.000594	2885/5594/4087/4088	4	GRB2/MAPK1/SMAD2/SMAD3
SMAD2	NA	hsa04933	AGE-RAGE signaling pathway in diabetic complications	2025-03-22	101/8848	0.00189902	0.00566315	0.00210606	5594/4087/4088	3	MAPK1/SMAD2/SMAD3
SMAD2	NA	hsa04659	Th17 cell differentiation	2025-03-22	108/8848	0.00230036	0.00651118	0.00242143	5594/4087/4088	3	MAPK1/SMAD2/SMAD3
SMAD2	NA	hsa04371	Apelin signaling pathway	2025-03-22	140/8848	0.0047902	0.0123071	0.00457687	5594/4087/4088	3	MAPK1/SMAD2/SMAD3
SMAD2	NA	hsa04390	Hippo signaling pathway	2025-03-22	157/8848	0.00658904	0.0159474	0.00593064	4087/4088/7532	3	SMAD2/SMAD3/YWHAG
SMAD2	NA	hsa05321	Inflammatory bowel disease	2025-02-22	65/8848	0.0111668	0.0245098	0.0091149	4087/4088	2	SMAD2/SMAD3
SMAD2	NA	hsa05415	Diabetic cardiomyopathy	2025-03-22	205/8848	0.0136419	0.0271215	0.0100861	4700/4087/4088	3	NDUFA6/SMAD2/SMAD3
SMAD2	NA	hsa04144	Endocytosis	2025-03-22	252/8848	0.0235661	0.0418674	0.01557	4087/4088/6714	3	SMAD2/SMAD3/SRC
SMAD2	NA	hsa05142	Chagas disease	2025-02-22	103/8848	0.0266441	0.0463496	0.0172369	5594/4087	2	MAPK1/SMAD2
SMAD3	BP	GO:0071560	cellular response to transforming growth factor beta stimulus	2025-08-29	274/18614	6.54e-09	6.26e-06	3.33e-06	1387/2033/2534/3065/4087/4088/6714/7157	8	CREBBP/EP300/FYN/HDAC1/SMAD2/SMAD3/SRC/TP53
SMAD3	BP	GO:0071559	response to transforming growth factor beta	2025-08-29	280/18614	7.74e-09	6.26e-06	3.33e-06	1387/2033/2534/3065/4087/4088/6714/7157	8	CREBBP/EP300/FYN/HDAC1/SMAD2/SMAD3/SRC/TP53
SMAD3	BP	GO:0007179	transforming growth factor beta receptor signaling pathway	2025-07-29	218/18614	3.44e-08	9.27e-06	4.93e-06	1387/2033/3065/4087/4088/6714/7157	7	CREBBP/EP300/HDAC1/SMAD2/SMAD3/SRC/TP53
SMAD3	BP	GO:0017015	regulation of transforming growth factor beta receptor signaling pathway	2025-06-29	148/18614	9.32e-08	2.12e-05	1.13e-05	1387/2033/3065/4087/4088/7157	6	CREBBP/EP300/HDAC1/SMAD2/SMAD3/TP53
SMAD3	BP	GO:1903844	regulation of cellular response to transforming growth factor beta stimulus	2025-06-29	151/18614	1.05e-07	2.12e-05	1.13e-05	1387/2033/3065/4087/4088/7157	6	CREBBP/EP300/HDAC1/SMAD2/SMAD3/TP53
SMAD3	BP	GO:0007178	transmembrane receptor protein serine/threonine kinase signaling pathway	2025-07-29	398/18614	2.01e-06	0.000181	9.62e-05	1387/2033/3065/4087/4088/6714/7157	7	CREBBP/EP300/HDAC1/SMAD2/SMAD3/SRC/TP53
SMAD3	BP	GO:1902893	regulation of miRNA transcription	2025-04-29	68/18614	3.61e-06	0.000292	0.000155	367/2099/4088/7157	4	AR/ESR1/SMAD3/TP53
SMAD3	BP	GO:0061614	miRNA transcription	2025-04-29	69/18614	3.83e-06	0.000292	0.000155	367/2099/4088/7157	4	AR/ESR1/SMAD3/TP53
SMAD3	BP	GO:0048732	gland development	2025-07-29	441/18614	3.97e-06	0.000292	0.000155	367/2099/5594/9821/4087/4088/6714	7	AR/ESR1/MAPK1/RB1CC1/SMAD2/SMAD3/SRC
SMAD3	BP	GO:0090092	regulation of transmembrane receptor protein serine/threonine kinase signaling pathway	2025-06-29	301/18614	5.91e-06	0.000367	0.000195	1387/2033/3065/4087/4088/7157	6	CREBBP/EP300/HDAC1/SMAD2/SMAD3/TP53
SMAD3	BP	GO:2000628	regulation of miRNA metabolic process	2025-04-29	81/18614	7.27e-06	0.000405	0.000215	367/2099/4088/7157	4	AR/ESR1/SMAD3/TP53
SMAD3	BP	GO:0007492	endoderm development	2025-04-29	83/18614	8.02e-06	0.000418	0.000222	2885/3065/4087/4088	4	GRB2/HDAC1/SMAD2/SMAD3
SMAD3	BP	GO:0031647	regulation of protein stability	2025-06-29	322/18614	8.69e-06	0.000425	0.000226	1387/2033/5594/4088/6714/7157	6	CREBBP/EP300/MAPK1/SMAD3/SRC/TP53
SMAD3	BP	GO:0090287	regulation of cellular response to growth factor stimulus	2025-06-29	345/18614	1.29e-05	0.000562	0.000299	1387/2033/3065/4087/4088/7157	6	CREBBP/EP300/HDAC1/SMAD2/SMAD3/TP53
SMAD3	BP	GO:0010586	miRNA metabolic process	2025-04-29	97/18614	1.49e-05	0.000617	0.000328	367/2099/4088/7157	4	AR/ESR1/SMAD3/TP53
SMAD3	BP	GO:0001701	in utero embryonic development	2025-06-29	398/18614	2.88e-05	0.00101216	0.000538	367/2885/5594/4087/4088/7157	6	AR/GRB2/MAPK1/SMAD2/SMAD3/TP53
SMAD3	BP	GO:0035196	miRNA processing	2025-03-29	47/18614	5.26e-05	0.00160521	0.000853	4087/4088/7157	3	SMAD2/SMAD3/TP53
SMAD3	BP	GO:1902895	positive regulation of miRNA transcription	2025-03-29	51/18614	6.73e-05	0.0019089	0.00101463	367/4088/7157	3	AR/SMAD3/TP53
SMAD3	BP	GO:0001666	response to hypoxia	2025-05-29	293/18614	8.13e-05	0.00221531	0.0011775	1387/2033/4088/6714/7157	5	CREBBP/EP300/SMAD3/SRC/TP53
SMAD3	BP	GO:0034504	protein localization to nucleus	2025-05-29	304/18614	9.68e-05	0.00244357	0.00129882	1026/2534/4088/6714/7157	5	CDKN1A/FYN/SMAD3/SRC/TP53
SMAD3	BP	GO:0036293	response to decreased oxygen levels	2025-05-29	306/18614	9.98e-05	0.00248135	0.0013189	1387/2033/4088/6714/7157	5	CREBBP/EP300/SMAD3/SRC/TP53
SMAD3	BP	GO:0007440	foregut morphogenesis	2029-02-01	10/18614	0.000105	0.00248705	0.00132193	4087/4088	2	SMAD2/SMAD3
SMAD3	BP	GO:0048340	paraxial mesoderm morphogenesis	2029-02-01	10/18614	0.000105	0.00248705	0.00132193	4087/4088	2	SMAD2/SMAD3
SMAD3	BP	GO:2000630	positive regulation of miRNA metabolic process	2025-03-29	60/18614	0.00011	0.00256692	0.00136439	367/4088/7157	3	AR/SMAD3/TP53
SMAD3	BP	GO:0001756	somitogenesis	2025-03-29	66/18614	0.000146	0.00313819	0.00166803	2033/4088/7157	3	EP300/SMAD3/TP53
SMAD3	BP	GO:0070482	response to oxygen levels	2025-05-29	333/18614	0.000148	0.00315428	0.00167658	1387/2033/4088/6714/7157	5	CREBBP/EP300/SMAD3/SRC/TP53
SMAD3	BP	GO:0052548	regulation of endopeptidase activity	2025-05-29	336/18614	0.000155	0.00324645	0.00172557	1457/2534/3065/4088/6714	5	CSNK2A1/FYN/HDAC1/SMAD3/SRC
SMAD3	BP	GO:0007183	SMAD protein complex assembly	2029-02-01	13/18614	0.000181	0.00346338	0.00184088	4087/4088	2	SMAD2/SMAD3
SMAD3	BP	GO:0070918	regulatory ncRNA processing	2025-03-29	71/18614	0.000181	0.00346338	0.00184088	4087/4088/7157	3	SMAD2/SMAD3/TP53
SMAD3	BP	GO:0030308	negative regulation of cell growth	2025-04-29	191/18614	0.000209	0.00387681	0.00206063	978/1026/4088/7157	4	CDA/CDKN1A/SMAD3/TP53
SMAD3	BP	GO:0007369	gastrulation	2025-04-29	196/18614	0.00023	0.00413676	0.0021988	2885/4087/4088/7157	4	GRB2/SMAD2/SMAD3/TP53
SMAD3	BP	GO:0051098	regulation of binding	2025-05-29	369/18614	0.000239	0.00420682	0.00223604	1026/2033/4087/4088/6714	5	CDKN1A/EP300/SMAD2/SMAD3/SRC
SMAD3	BP	GO:0038092	nodal signaling pathway	2029-02-01	16/18614	0.000277	0.0045931	0.00244136	4087/4088	2	SMAD2/SMAD3
SMAD3	BP	GO:0009952	anterior/posterior pattern specification	2025-04-29	209/18614	0.000294	0.00480393	0.00255342	2033/4087/4088/7157	4	EP300/SMAD2/SMAD3/TP53
SMAD3	BP	GO:0031053	primary miRNA processing	2029-02-01	17/18614	0.000314	0.00486302	0.00258483	4087/4088	2	SMAD2/SMAD3
SMAD3	BP	GO:0061053	somite development	2025-03-29	86/18614	0.000319	0.00486302	0.00258483	2033/4088/7157	3	EP300/SMAD3/TP53
SMAD3	BP	GO:1900182	positive regulation of protein localization to nucleus	2025-03-29	86/18614	0.000319	0.00486302	0.00258483	2534/4088/6714	3	FYN/SMAD3/SRC
SMAD3	BP	GO:0048339	paraxial mesoderm development	2029-02-01	18/18614	0.000353	0.00514032	0.00273222	4087/4088	2	SMAD2/SMAD3
SMAD3	BP	GO:0060039	pericardium development	2029-02-01	19/18614	0.000394	0.00553988	0.0029446	4087/4088	2	SMAD2/SMAD3
SMAD3	BP	GO:0097191	extrinsic apoptotic signaling pathway	2025-04-29	227/18614	0.000403	0.00560905	0.00298136	367/9821/4088/6714	4	AR/RB1CC1/SMAD3/SRC
SMAD3	BP	GO:0001558	regulation of cell growth	2025-05-29	420/18614	0.000434	0.00589325	0.00313242	978/1026/1457/4088/7157	5	CDA/CDKN1A/CSNK2A1/SMAD3/TP53
SMAD3	BP	GO:0003002	regionalization	2025-05-29	422/18614	0.000443	0.00591931	0.00314627	367/2033/4087/4088/7157	5	AR/EP300/SMAD2/SMAD3/TP53
SMAD3	BP	GO:2000116	regulation of cysteine-type endopeptidase activity	2025-04-29	234/18614	0.000452	0.00598173	0.00317945	1457/2534/4088/6714	4	CSNK2A1/FYN/SMAD3/SRC
SMAD3	BP	GO:0052547	regulation of peptidase activity	2025-05-29	425/18614	0.000458	0.00601448	0.00319686	1457/2534/3065/4088/6714	5	CSNK2A1/FYN/HDAC1/SMAD3/SRC
SMAD3	BP	GO:0035282	segmentation	2025-03-29	100/18614	0.000497	0.00637013	0.0033859	2033/4088/7157	3	EP300/SMAD3/TP53
SMAD3	BP	GO:0023019	signal transduction involved in regulation of gene expression	2029-02-01	22/18614	0.000531	0.00663189	0.00352503	4087/4088	2	SMAD2/SMAD3
SMAD3	BP	GO:0045926	negative regulation of growth	2025-04-29	252/18614	0.000597	0.00709232	0.00376976	978/1026/4088/7157	4	CDA/CDKN1A/SMAD3/TP53
SMAD3	BP	GO:0048568	embryonic organ development	2025-05-29	453/18614	0.000612	0.00711411	0.00378134	2885/5594/4087/4088/7157	5	GRB2/MAPK1/SMAD2/SMAD3/TP53
SMAD3	BP	GO:0007389	pattern specification process	2025-05-29	467/18614	0.000702	0.00793607	0.00421824	367/2033/4087/4088/7157	5	AR/EP300/SMAD2/SMAD3/TP53
SMAD3	BP	GO:0051091	positive regulation of DNA-binding transcription factor activity	2025-04-29	271/18614	0.000783	0.00844063	0.00448642	367/2033/2099/4088	4	AR/EP300/ESR1/SMAD3
SMAD3	BP	GO:0030325	adrenal gland development	2029-02-01	28/18614	0.000864	0.0089494	0.00475685	4087/4088	2	SMAD2/SMAD3
SMAD3	BP	GO:0016049	cell growth	2025-05-29	495/18614	0.000913	0.00907924	0.00482586	978/1026/1457/4088/7157	5	CDA/CDKN1A/CSNK2A1/SMAD3/TP53
SMAD3	BP	GO:0030878	thyroid gland development	2029-02-01	29/18614	0.000927	0.00907924	0.00482586	5594/4088	2	MAPK1/SMAD3
SMAD3	BP	GO:0001704	formation of primary germ layer	2025-03-29	127/18614	0.000996	0.00951922	0.00505972	2885/4087/4088	3	GRB2/SMAD2/SMAD3
SMAD3	BP	GO:0048565	digestive tract development	2025-03-29	134/18614	0.0011623	0.0105521	0.00560872	4087/4088/6714	3	SMAD2/SMAD3/SRC
SMAD3	BP	GO:1900180	regulation of protein localization to nucleus	2025-03-29	134/18614	0.0011623	0.0105521	0.00560872	2534/4088/6714	3	FYN/SMAD3/SRC
SMAD3	BP	GO:0035270	endocrine system development	2025-03-29	137/18614	0.00123885	0.0110607	0.00587906	5594/4087/4088	3	MAPK1/SMAD2/SMAD3
SMAD3	BP	GO:0030177	positive regulation of Wnt signaling pathway	2025-03-29	146/18614	0.0014874	0.0123899	0.00658557	1457/4088/6714	3	CSNK2A1/SMAD3/SRC
SMAD3	BP	GO:0055123	digestive system development	2025-03-29	146/18614	0.0014874	0.0123899	0.00658557	4087/4088/6714	3	SMAD2/SMAD3/SRC
SMAD3	BP	GO:0032386	regulation of intracellular transport	2025-04-29	332/18614	0.00165965	0.0133545	0.00709826	2534/5594/4088/6714	4	FYN/MAPK1/SMAD3/SRC
SMAD3	BP	GO:0060562	epithelial tube morphogenesis	2025-04-29	334/18614	0.00169654	0.0134393	0.00714333	367/2099/4088/6714	4	AR/ESR1/SMAD3/SRC
SMAD3	BP	GO:0009895	negative regulation of catabolic process	2025-04-29	337/18614	0.00175295	0.0138183	0.00734482	1457/2534/4088/7157	4	CSNK2A1/FYN/SMAD3/TP53
SMAD3	BP	GO:0030111	regulation of Wnt signaling pathway	2025-04-29	338/18614	0.00177203	0.013901	0.00738876	1457/3065/4088/6714	4	CSNK2A1/HDAC1/SMAD3/SRC
SMAD3	BP	GO:0006606	protein import into nucleus	2025-03-29	163/18614	0.00203783	0.0154607	0.00821779	1026/4088/7157	3	CDKN1A/SMAD3/TP53
SMAD3	BP	GO:0032924	activin receptor signaling pathway	2029-02-01	44/18614	0.00212898	0.0159279	0.00846611	4087/4088	2	SMAD2/SMAD3
SMAD3	BP	GO:0051170	import into nucleus	2025-03-29	168/18614	0.00222079	0.0164246	0.0087301	1026/4088/7157	3	CDKN1A/SMAD3/TP53
SMAD3	BP	GO:0048701	embryonic cranial skeleton morphogenesis	2029-02-01	45/18614	0.00222585	0.0164246	0.0087301	4087/4088	2	SMAD2/SMAD3
SMAD3	BP	GO:0048546	digestive tract morphogenesis	2029-02-01	50/18614	0.00274097	0.0189459	0.0100702	4087/4088	2	SMAD2/SMAD3
SMAD3	BP	GO:0050728	negative regulation of inflammatory response	2025-03-29	187/18614	0.00300811	0.0196806	0.0104608	2534/4088/6714	3	FYN/SMAD3/SRC
SMAD3	BP	GO:0002520	immune system development	2025-03-29	197/18614	0.00348335	0.0221316	0.0117636	5594/4088/7157	3	MAPK1/SMAD3/TP53
SMAD3	BP	GO:0072132	mesenchyme morphogenesis	2029-02-01	57/18614	0.00354709	0.0221316	0.0117636	4087/4088	2	SMAD2/SMAD3
SMAD3	BP	GO:0010718	positive regulation of epithelial to mesenchymal transition	2029-02-01	58/18614	0.00367023	0.0224895	0.0119538	4087/4088	2	SMAD2/SMAD3
SMAD3	BP	GO:0050727	regulation of inflammatory response	2025-04-29	414/18614	0.00368794	0.0224895	0.0119538	2099/2534/4088/6714	4	ESR1/FYN/SMAD3/SRC
SMAD3	BP	GO:0043281	regulation of cysteine-type endopeptidase activity involved in apoptotic process	2025-03-29	204/18614	0.00384193	0.0233405	0.0124061	1457/4088/6714	3	CSNK2A1/SMAD3/SRC
SMAD3	BP	GO:0035306	positive regulation of dephosphorylation	2029-02-01	61/18614	0.00405151	0.0240127	0.0127634	4088/6714	2	SMAD3/SRC
SMAD3	BP	GO:0034470	ncRNA processing	2025-04-29	432/18614	0.0042913	0.0249306	0.0132513	23536/4087/4088/7157	4	ADAT1/SMAD2/SMAD3/TP53
SMAD3	BP	GO:0050821	protein stabilization	2025-03-29	213/18614	0.00433509	0.0249306	0.0132513	2033/4088/7157	3	EP300/SMAD3/TP53
SMAD3	BP	GO:0051893	regulation of focal adhesion assembly	2029-02-01	64/18614	0.00445043	0.025413	0.0135077	4088/6714	2	SMAD3/SRC
SMAD3	BP	GO:0090109	regulation of cell-substrate junction assembly	2029-02-01	64/18614	0.00445043	0.025413	0.0135077	4088/6714	2	SMAD3/SRC
SMAD3	BP	GO:0042060	wound healing	2025-04-29	439/18614	0.00454302	0.0257597	0.013692	1026/4087/4088/6714	4	CDKN1A/SMAD2/SMAD3/SRC
SMAD3	BP	GO:0150116	regulation of cell-substrate junction organization	2029-02-01	69/18614	0.00515406	0.0283298	0.015058	4088/6714	2	SMAD3/SRC
SMAD3	BP	GO:0009880	embryonic pattern specification	2029-02-01	70/18614	0.00530055	0.0287439	0.0152782	4087/4088	2	SMAD2/SMAD3
SMAD3	BP	GO:0016055	Wnt signaling pathway	2025-04-29	461/18614	0.00539908	0.029083	0.0154584	1457/3065/4088/6714	4	CSNK2A1/HDAC1/SMAD3/SRC
SMAD3	BP	GO:0198738	cell-cell signaling by wnt	2025-04-29	463/18614	0.00548192	0.0294311	0.0156434	1457/3065/4088/6714	4	CSNK2A1/HDAC1/SMAD3/SRC
SMAD3	BP	GO:0051090	regulation of DNA-binding transcription factor activity	2025-04-29	465/18614	0.0055656	0.0295698	0.0157171	367/2033/2099/4088	4	AR/EP300/ESR1/SMAD3
SMAD3	BP	GO:1904888	cranial skeletal system development	2029-02-01	72/18614	0.00559923	0.0295698	0.0157171	4087/4088	2	SMAD2/SMAD3
SMAD3	BP	GO:0051403	stress-activated MAPK cascade	2025-03-29	237/18614	0.00583276	0.030504	0.0162137	5594/9821/4088	3	MAPK1/RB1CC1/SMAD3
SMAD3	BP	GO:0001707	mesoderm formation	2029-02-01	75/18614	0.00606146	0.0311953	0.0165811	4087/4088	2	SMAD2/SMAD3
SMAD3	BP	GO:0048332	mesoderm morphogenesis	2029-02-01	77/18614	0.00637901	0.0323849	0.0172134	4087/4088	2	SMAD2/SMAD3
SMAD3	BP	GO:0031098	stress-activated protein kinase signaling cascade	2025-03-29	245/18614	0.00639281	0.0323849	0.0172134	5594/9821/4088	3	MAPK1/RB1CC1/SMAD3
SMAD3	BP	GO:0050673	epithelial cell proliferation	2025-04-29	488/18614	0.00659062	0.0328717	0.0174722	367/2099/5594/4088	4	AR/ESR1/MAPK1/SMAD3
SMAD3	BP	GO:0048762	mesenchymal cell differentiation	2025-03-29	255/18614	0.00713684	0.0347383	0.0184644	5594/4087/4088	3	MAPK1/SMAD2/SMAD3
SMAD3	BP	GO:0060828	regulation of canonical Wnt signaling pathway	2025-03-29	260/18614	0.00752741	0.0358795	0.0190709	3065/4088/6714	3	HDAC1/SMAD3/SRC
SMAD3	BP	GO:0003007	heart morphogenesis	2025-03-29	262/18614	0.00768713	0.0362819	0.0192848	4087/4088/7157	3	SMAD2/SMAD3/TP53
SMAD3	BP	GO:0098586	cellular response to virus	2029-02-01	85/18614	0.00772338	0.0362819	0.0192848	1984/4088	2	EIF5A/SMAD3
SMAD3	BP	GO:0048041	focal adhesion assembly	2029-02-01	86/18614	0.00789967	0.0367893	0.0195545	4088/6714	2	SMAD3/SRC
SMAD3	BP	GO:0060395	SMAD protein signal transduction	2029-02-01	90/18614	0.00862294	0.0396999	0.0211016	4087/4088	2	SMAD2/SMAD3
SMAD3	BP	GO:0048704	embryonic skeletal system morphogenesis	2029-02-01	95/18614	0.00956729	0.0425216	0.0226014	4087/4088	2	SMAD2/SMAD3
SMAD3	BP	GO:0031348	negative regulation of defense response	2025-03-29	284/18614	0.00957789	0.0425216	0.0226014	2534/4088/6714	3	FYN/SMAD3/SRC
SMAD3	BP	GO:0007044	cell-substrate junction assembly	2029-02-01	96/18614	0.00976147	0.0430998	0.0229087	4088/6714	2	SMAD3/SRC
SMAD3	BP	GO:0001657	ureteric bud development	2029-02-01	97/18614	0.00995741	0.0436075	0.0231786	4087/4088	2	SMAD2/SMAD3
SMAD3	BP	GO:0072163	mesonephric epithelium development	2029-02-01	98/18614	0.0101551	0.0442335	0.0235113	4087/4088	2	SMAD2/SMAD3
SMAD3	BP	GO:0072164	mesonephric tubule development	2029-02-01	98/18614	0.0101551	0.0442335	0.0235113	4087/4088	2	SMAD2/SMAD3
SMAD3	BP	GO:0048562	embryonic organ morphogenesis	2025-03-29	294/18614	0.0105197	0.0452468	0.0240499	5594/4087/4088	3	MAPK1/SMAD2/SMAD3
SMAD3	BP	GO:0001823	mesonephros development	2029-02-01	102/18614	0.0109633	0.0467458	0.0248467	4087/4088	2	SMAD2/SMAD3
SMAD3	BP	GO:0150115	cell-substrate junction organization	2029-02-01	103/18614	0.0111697	0.0475004	0.0252478	4088/6714	2	SMAD3/SRC
SMAD3	MF	GO:0061629	RNA polymerase II-specific DNA-binding transcription factor binding	1932-09-01	348/18369	5.42e-09	9.45e-07	4.03e-07	367/1387/2033/2099/3065/4087/4088/6714/7157	9	AR/CREBBP/EP300/ESR1/HDAC1/SMAD2/SMAD3/SRC/TP53
SMAD3	MF	GO:0001223	transcription coactivator binding	1932-05-01	43/18369	1.06e-08	9.45e-07	4.03e-07	367/1387/2033/2099/4088	5	AR/CREBBP/EP300/ESR1/SMAD3
SMAD3	MF	GO:0001221	transcription coregulator binding	1932-06-01	111/18369	3.39e-08	2.01e-06	8.56e-07	367/1387/2033/2099/3065/4088	6	AR/CREBBP/EP300/ESR1/HDAC1/SMAD3
SMAD3	MF	GO:0140297	DNA-binding transcription factor binding	1932-09-01	478/18369	8.36e-08	3.72e-06	1.58e-06	367/1387/2033/2099/3065/4087/4088/6714/7157	9	AR/CREBBP/EP300/ESR1/HDAC1/SMAD2/SMAD3/SRC/TP53
SMAD3	MF	GO:0008013	beta-catenin binding	1932-04-01	88/18369	1.6e-05	0.000337	0.000143	367/2033/2099/4088	4	AR/EP300/ESR1/SMAD3
SMAD3	MF	GO:0019902	phosphatase binding	1932-05-01	187/18369	1.67e-05	0.000337	0.000143	2885/5594/4087/4088/7157	5	GRB2/MAPK1/SMAD2/SMAD3/TP53
SMAD3	MF	GO:0031490	chromatin DNA binding	1932-04-01	118/18369	5.06e-05	0.000819	0.000349	1387/2033/3065/4088	4	CREBBP/EP300/HDAC1/SMAD3
SMAD3	MF	GO:0016922	nuclear receptor binding	1932-04-01	138/18369	9.31e-05	0.00127519	0.000543	2033/2099/4088/6714	4	EP300/ESR1/SMAD3/SRC
SMAD3	MF	GO:0070410	co-SMAD binding	1932-02-01	11/18369	0.00016	0.0016896	0.000719	4087/4088	2	SMAD2/SMAD3
SMAD3	MF	GO:1990841	promoter-specific chromatin binding	1932-03-01	63/18369	0.000178	0.00175655	0.000748	3065/4088/7157	3	HDAC1/SMAD3/TP53
SMAD3	MF	GO:0070411	I-SMAD binding	1932-02-01	14/18369	0.000264	0.00247399	0.00105338	4087/4088	2	SMAD2/SMAD3
SMAD3	MF	GO:0005160	transforming growth factor beta receptor binding	1932-02-01	23/18369	0.000727	0.00497742	0.00211931	4087/4088	2	SMAD2/SMAD3
SMAD3	MF	GO:0070412	R-SMAD binding	1932-02-01	24/18369	0.000792	0.00522313	0.00222392	4087/4088	2	SMAD2/SMAD3
SMAD3	MF	GO:0001228	DNA-binding transcription activator activity, RNA polymerase II-specific	1932-05-01	468/18369	0.0011986	0.00713698	0.00303881	367/2099/4087/4088/7157	5	AR/ESR1/SMAD2/SMAD3/TP53
SMAD3	MF	GO:0001216	DNA-binding transcription activator activity	1932-05-01	472/18369	0.00124479	0.00714529	0.00304235	367/2099/4087/4088/7157	5	AR/ESR1/SMAD2/SMAD3/TP53
SMAD3	MF	GO:0043425	bHLH transcription factor binding	1932-02-01	31/18369	0.00132469	0.00714529	0.00304235	1387/4088	2	CREBBP/SMAD3
SMAD3	MF	GO:0031625	ubiquitin protein ligase binding	1932-04-01	301/18369	0.00176991	0.00814701	0.00346886	1026/4087/4088/7157	4	CDKN1A/SMAD2/SMAD3/TP53
SMAD3	MF	GO:0044389	ubiquitin-like protein ligase binding	1932-04-01	320/18369	0.00221187	0.00960277	0.0040887	1026/4087/4088/7157	4	CDKN1A/SMAD2/SMAD3/TP53
SMAD3	MF	GO:0046332	SMAD binding	1932-02-01	77/18369	0.00793009	0.0247642	0.0105442	4087/4088	2	SMAD2/SMAD3
SMAD3	MF	GO:0005126	cytokine receptor binding	1932-03-01	270/18369	0.0113723	0.0343097	0.0146085	2885/4087/4088	3	GRB2/SMAD2/SMAD3
SMAD3	NA	hsa04110	Cell cycle	2025-09-22	158/8848	5.99e-11	1e-08	3.72e-09	246184/1026/1387/2033/3065/4087/4088/7157/7532	9	CDC26/CDKN1A/CREBBP/EP300/HDAC1/SMAD2/SMAD3/TP53/YWHAG
SMAD3	NA	hsa04520	Adherens junction	2025-07-22	93/8848	1.69e-09	9.42e-08	3.5e-08	1387/1457/2033/2534/5594/4088/6714	7	CREBBP/CSNK2A1/EP300/FYN/MAPK1/SMAD3/SRC
SMAD3	NA	hsa05161	Hepatitis B	2025-08-22	163/8848	2.87e-09	9.58e-08	3.56e-08	1026/1387/2033/2885/5594/4088/6714/7157	8	CDKN1A/CREBBP/EP300/GRB2/MAPK1/SMAD3/SRC/TP53
SMAD3	NA	hsa05220	Chronic myeloid leukemia	2025-06-22	77/8848	2.38e-08	5.68e-07	2.11e-07	1026/2885/3065/5594/4088/7157	6	CDKN1A/GRB2/HDAC1/MAPK1/SMAD3/TP53
SMAD3	NA	hsa05166	Human T-cell leukemia virus 1 infection	2025-08-22	223/8848	3.39e-08	7.07e-07	2.63e-07	246184/1026/1387/2033/5594/4087/4088/7157	8	CDC26/CDKN1A/CREBBP/EP300/MAPK1/SMAD2/SMAD3/TP53
SMAD3	NA	hsa05210	Colorectal cancer	2025-06-22	87/8848	4.99e-08	9.26e-07	3.45e-07	1026/2885/5594/4087/4088/7157	6	CDKN1A/GRB2/MAPK1/SMAD2/SMAD3/TP53
SMAD3	NA	hsa04350	TGF-beta signaling pathway	2025-06-22	108/8848	1.83e-07	2.78e-06	1.03e-06	1387/2033/3065/5594/4087/4088	6	CREBBP/EP300/HDAC1/MAPK1/SMAD2/SMAD3
SMAD3	NA	hsa04068	FoxO signaling pathway	2025-06-22	133/8848	6.31e-07	7.59e-06	2.82e-06	1026/1387/2033/2885/5594/4088	6	CDKN1A/CREBBP/EP300/GRB2/MAPK1/SMAD3
SMAD3	NA	hsa05212	Pancreatic cancer	2025-05-22	77/8848	1.03e-06	1.14e-05	4.25e-06	1026/5594/4087/4088/7157	5	CDKN1A/MAPK1/SMAD2/SMAD3/TP53
SMAD3	NA	hsa05226	Gastric cancer	2025-06-22	150/8848	1.28e-06	1.34e-05	4.97e-06	1026/2885/5594/4087/4088/7157	6	CDKN1A/GRB2/MAPK1/SMAD2/SMAD3/TP53
SMAD3	NA	hsa05225	Hepatocellular carcinoma	2025-06-22	170/8848	2.66e-06	2.54e-05	9.43e-06	1026/2885/5594/4087/4088/7157	6	CDKN1A/GRB2/MAPK1/SMAD2/SMAD3/TP53
SMAD3	NA	hsa04218	Cellular senescence	2025-05-22	157/8848	3.4e-05	0.000211	7.83e-05	1026/5594/4087/4088/7157	5	CDKN1A/MAPK1/SMAD2/SMAD3/TP53
SMAD3	NA	hsa04310	Wnt signaling pathway	2025-05-22	174/8848	5.57e-05	0.00031	0.000115	1387/1457/2033/4088/7157	5	CREBBP/CSNK2A1/EP300/SMAD3/TP53
SMAD3	NA	hsa04550	Signaling pathways regulating pluripotency of stem cells	2025-04-22	144/8848	0.000392	0.00159595	0.000594	2885/5594/4087/4088	4	GRB2/MAPK1/SMAD2/SMAD3
SMAD3	NA	hsa04933	AGE-RAGE signaling pathway in diabetic complications	2025-03-22	101/8848	0.00189902	0.00566315	0.00210606	5594/4087/4088	3	MAPK1/SMAD2/SMAD3
SMAD3	NA	hsa04659	Th17 cell differentiation	2025-03-22	108/8848	0.00230036	0.00651118	0.00242143	5594/4087/4088	3	MAPK1/SMAD2/SMAD3
SMAD3	NA	hsa04371	Apelin signaling pathway	2025-03-22	140/8848	0.0047902	0.0123071	0.00457687	5594/4087/4088	3	MAPK1/SMAD2/SMAD3
SMAD3	NA	hsa04390	Hippo signaling pathway	2025-03-22	157/8848	0.00658904	0.0159474	0.00593064	4087/4088/7532	3	SMAD2/SMAD3/YWHAG
SMAD3	NA	hsa05321	Inflammatory bowel disease	2025-02-22	65/8848	0.0111668	0.0245098	0.0091149	4087/4088	2	SMAD2/SMAD3
SMAD3	NA	hsa05415	Diabetic cardiomyopathy	2025-03-22	205/8848	0.0136419	0.0271215	0.0100861	4700/4087/4088	3	NDUFA6/SMAD2/SMAD3
SMAD3	NA	hsa04144	Endocytosis	2025-03-22	252/8848	0.0235661	0.0418674	0.01557	4087/4088/6714	3	SMAD2/SMAD3/SRC
SMAD3	NA	hsa04110	Cell cycle	2025-09-22	158/8848	5.99e-11	1e-08	3.72e-09	246184/1026/1387/2033/3065/4087/4088/7157/7532	9	CDC26/CDKN1A/CREBBP/EP300/HDAC1/SMAD2/SMAD3/TP53/YWHAG
SMAD3	NA	hsa04520	Adherens junction	2025-07-22	93/8848	1.69e-09	9.42e-08	3.5e-08	1387/1457/2033/2534/5594/4088/6714	7	CREBBP/CSNK2A1/EP300/FYN/MAPK1/SMAD3/SRC
SMAD3	NA	hsa05161	Hepatitis B	2025-08-22	163/8848	2.87e-09	9.58e-08	3.56e-08	1026/1387/2033/2885/5594/4088/6714/7157	8	CDKN1A/CREBBP/EP300/GRB2/MAPK1/SMAD3/SRC/TP53
SMAD3	NA	hsa05220	Chronic myeloid leukemia	2025-06-22	77/8848	2.38e-08	5.68e-07	2.11e-07	1026/2885/3065/5594/4088/7157	6	CDKN1A/GRB2/HDAC1/MAPK1/SMAD3/TP53
SMAD3	NA	hsa05166	Human T-cell leukemia virus 1 infection	2025-08-22	223/8848	3.39e-08	7.07e-07	2.63e-07	246184/1026/1387/2033/5594/4087/4088/7157	8	CDC26/CDKN1A/CREBBP/EP300/MAPK1/SMAD2/SMAD3/TP53
SMAD3	NA	hsa05210	Colorectal cancer	2025-06-22	87/8848	4.99e-08	9.26e-07	3.45e-07	1026/2885/5594/4087/4088/7157	6	CDKN1A/GRB2/MAPK1/SMAD2/SMAD3/TP53
SMAD3	NA	hsa04350	TGF-beta signaling pathway	2025-06-22	108/8848	1.83e-07	2.78e-06	1.03e-06	1387/2033/3065/5594/4087/4088	6	CREBBP/EP300/HDAC1/MAPK1/SMAD2/SMAD3
SMAD3	NA	hsa04068	FoxO signaling pathway	2025-06-22	133/8848	6.31e-07	7.59e-06	2.82e-06	1026/1387/2033/2885/5594/4088	6	CDKN1A/CREBBP/EP300/GRB2/MAPK1/SMAD3
SMAD3	NA	hsa05212	Pancreatic cancer	2025-05-22	77/8848	1.03e-06	1.14e-05	4.25e-06	1026/5594/4087/4088/7157	5	CDKN1A/MAPK1/SMAD2/SMAD3/TP53
SMAD3	NA	hsa05226	Gastric cancer	2025-06-22	150/8848	1.28e-06	1.34e-05	4.97e-06	1026/2885/5594/4087/4088/7157	6	CDKN1A/GRB2/MAPK1/SMAD2/SMAD3/TP53
SMAD3	NA	hsa05225	Hepatocellular carcinoma	2025-06-22	170/8848	2.66e-06	2.54e-05	9.43e-06	1026/2885/5594/4087/4088/7157	6	CDKN1A/GRB2/MAPK1/SMAD2/SMAD3/TP53
SMAD3	NA	hsa04218	Cellular senescence	2025-05-22	157/8848	3.4e-05	0.000211	7.83e-05	1026/5594/4087/4088/7157	5	CDKN1A/MAPK1/SMAD2/SMAD3/TP53
SMAD3	NA	hsa04310	Wnt signaling pathway	2025-05-22	174/8848	5.57e-05	0.00031	0.000115	1387/1457/2033/4088/7157	5	CREBBP/CSNK2A1/EP300/SMAD3/TP53
SMAD3	NA	hsa04550	Signaling pathways regulating pluripotency of stem cells	2025-04-22	144/8848	0.000392	0.00159595	0.000594	2885/5594/4087/4088	4	GRB2/MAPK1/SMAD2/SMAD3
SMAD3	NA	hsa04933	AGE-RAGE signaling pathway in diabetic complications	2025-03-22	101/8848	0.00189902	0.00566315	0.00210606	5594/4087/4088	3	MAPK1/SMAD2/SMAD3
SMAD3	NA	hsa04659	Th17 cell differentiation	2025-03-22	108/8848	0.00230036	0.00651118	0.00242143	5594/4087/4088	3	MAPK1/SMAD2/SMAD3
SMAD3	NA	hsa04371	Apelin signaling pathway	2025-03-22	140/8848	0.0047902	0.0123071	0.00457687	5594/4087/4088	3	MAPK1/SMAD2/SMAD3
SMAD3	NA	hsa04390	Hippo signaling pathway	2025-03-22	157/8848	0.00658904	0.0159474	0.00593064	4087/4088/7532	3	SMAD2/SMAD3/YWHAG
SMAD3	NA	hsa05321	Inflammatory bowel disease	2025-02-22	65/8848	0.0111668	0.0245098	0.0091149	4087/4088	2	SMAD2/SMAD3
SMAD3	NA	hsa05415	Diabetic cardiomyopathy	2025-03-22	205/8848	0.0136419	0.0271215	0.0100861	4700/4087/4088	3	NDUFA6/SMAD2/SMAD3
SMAD3	NA	hsa04144	Endocytosis	2025-03-22	252/8848	0.0235661	0.0418674	0.01557	4087/4088/6714	3	SMAD2/SMAD3/SRC
SRC	BP	GO:0071560	cellular response to transforming growth factor beta stimulus	2025-08-29	274/18614	6.54e-09	6.26e-06	3.33e-06	1387/2033/2534/3065/4087/4088/6714/7157	8	CREBBP/EP300/FYN/HDAC1/SMAD2/SMAD3/SRC/TP53
SRC	BP	GO:0071559	response to transforming growth factor beta	2025-08-29	280/18614	7.74e-09	6.26e-06	3.33e-06	1387/2033/2534/3065/4087/4088/6714/7157	8	CREBBP/EP300/FYN/HDAC1/SMAD2/SMAD3/SRC/TP53
SRC	BP	GO:0002223	stimulatory C-type lectin receptor signaling pathway	2025-04-29	22/18614	3.41e-08	9.27e-06	4.93e-06	1387/2033/2534/6714	4	CREBBP/EP300/FYN/SRC
SRC	BP	GO:1990840	response to lectin	2025-04-29	22/18614	3.41e-08	9.27e-06	4.93e-06	1387/2033/2534/6714	4	CREBBP/EP300/FYN/SRC
SRC	BP	GO:1990858	cellular response to lectin	2025-04-29	22/18614	3.41e-08	9.27e-06	4.93e-06	1387/2033/2534/6714	4	CREBBP/EP300/FYN/SRC
SRC	BP	GO:0007179	transforming growth factor beta receptor signaling pathway	2025-07-29	218/18614	3.44e-08	9.27e-06	4.93e-06	1387/2033/3065/4087/4088/6714/7157	7	CREBBP/EP300/HDAC1/SMAD2/SMAD3/SRC/TP53
SRC	BP	GO:0002757	immune response-activating signaling pathway	2025-08-29	423/18614	1.88e-07	3.38e-05	1.79e-05	11119/1387/2033/2099/2534/2885/5594/6714	8	BTN3A1/CREBBP/EP300/ESR1/FYN/GRB2/MAPK1/SRC
SRC	BP	GO:0002764	immune response-regulating signaling pathway	2025-08-29	450/18614	3.01e-07	4.37e-05	2.32e-05	11119/1387/2033/2099/2534/2885/5594/6714	8	BTN3A1/CREBBP/EP300/ESR1/FYN/GRB2/MAPK1/SRC
SRC	BP	GO:0002429	immune response-activating cell surface receptor signaling pathway	2025-07-29	302/18614	3.17e-07	4.37e-05	2.32e-05	11119/1387/2033/2534/2885/5594/6714	7	BTN3A1/CREBBP/EP300/FYN/GRB2/MAPK1/SRC
SRC	BP	GO:0048511	rhythmic process	2025-07-29	303/18614	3.24e-07	4.37e-05	2.32e-05	1387/1457/2033/2099/3065/6714/7157	7	CREBBP/CSNK2A1/EP300/ESR1/HDAC1/SRC/TP53
SRC	BP	GO:0002768	immune response-regulating cell surface receptor signaling pathway	2025-07-29	329/18614	5.65e-07	7.02e-05	3.73e-05	11119/1387/2033/2534/2885/5594/6714	7	BTN3A1/CREBBP/EP300/FYN/GRB2/MAPK1/SRC
SRC	BP	GO:0002253	activation of immune response	2025-08-29	495/18614	6.2e-07	7.16e-05	3.81e-05	11119/1387/2033/2099/2534/2885/5594/6714	8	BTN3A1/CREBBP/EP300/ESR1/FYN/GRB2/MAPK1/SRC
SRC	BP	GO:0030518	intracellular steroid hormone receptor signaling pathway	2025-05-29	115/18614	8.7e-07	9.37e-05	4.98e-05	367/2033/2099/3065/6714	5	AR/EP300/ESR1/HDAC1/SRC
SRC	BP	GO:2001233	regulation of apoptotic signaling pathway	2025-07-29	381/18614	1.51e-06	0.000152	8.09e-05	367/1457/1984/3065/9821/6714/7157	7	AR/CSNK2A1/EIF5A/HDAC1/RB1CC1/SRC/TP53
SRC	BP	GO:0043401	steroid hormone mediated signaling pathway	2025-05-29	135/18614	1.92e-06	0.000181	9.62e-05	367/2033/2099/3065/6714	5	AR/EP300/ESR1/HDAC1/SRC
SRC	BP	GO:0007178	transmembrane receptor protein serine/threonine kinase signaling pathway	2025-07-29	398/18614	2.01e-06	0.000181	9.62e-05	1387/2033/3065/4087/4088/6714/7157	7	CREBBP/EP300/HDAC1/SMAD2/SMAD3/SRC/TP53
SRC	BP	GO:0061180	mammary gland epithelium development	2025-04-29	68/18614	3.61e-06	0.000292	0.000155	367/2099/5594/6714	4	AR/ESR1/MAPK1/SRC
SRC	BP	GO:0048732	gland development	2025-07-29	441/18614	3.97e-06	0.000292	0.000155	367/2099/5594/9821/4087/4088/6714	7	AR/ESR1/MAPK1/RB1CC1/SMAD2/SMAD3/SRC
SRC	BP	GO:0033143	regulation of intracellular steroid hormone receptor signaling pathway	2025-04-29	72/18614	4.54e-06	0.000319	0.00017	367/2033/3065/6714	4	AR/EP300/HDAC1/SRC
SRC	BP	GO:0060444	branching involved in mammary gland duct morphogenesis	2025-03-29	22/18614	5.13e-06	0.000346	0.000184	367/2099/6714	3	AR/ESR1/SRC
SRC	BP	GO:0097193	intrinsic apoptotic signaling pathway	2025-06-29	301/18614	5.91e-06	0.000367	0.000195	1026/1984/2033/3065/6714/7157	6	CDKN1A/EIF5A/EP300/HDAC1/SRC/TP53
SRC	BP	GO:0002220	innate immune response activating cell surface receptor signaling pathway	2025-04-29	78/18614	6.26e-06	0.000374	0.000199	1387/2033/2534/6714	4	CREBBP/EP300/FYN/SRC
SRC	BP	GO:0036120	cellular response to platelet-derived growth factor stimulus	2025-03-29	24/18614	6.73e-06	0.000389	0.000207	2534/3065/6714	3	FYN/HDAC1/SRC
SRC	BP	GO:0036119	response to platelet-derived growth factor	2025-03-29	26/18614	8.63e-06	0.000425	0.000226	2534/3065/6714	3	FYN/HDAC1/SRC
SRC	BP	GO:0031647	regulation of protein stability	2025-06-29	322/18614	8.69e-06	0.000425	0.000226	1387/2033/5594/4088/6714/7157	6	CREBBP/EP300/MAPK1/SMAD3/SRC/TP53
SRC	BP	GO:0009755	hormone-mediated signaling pathway	2025-05-29	192/18614	1.08e-05	0.000497	0.000264	367/2033/2099/3065/6714	5	AR/EP300/ESR1/HDAC1/SRC
SRC	BP	GO:0060603	mammary gland duct morphogenesis	2025-03-29	30/18614	1.34e-05	0.000571	0.000303	367/2099/6714	3	AR/ESR1/SRC
SRC	BP	GO:0002758	innate immune response-activating signaling pathway	2025-05-29	209/18614	1.62e-05	0.000639	0.00034	1387/2033/2099/2534/6714	5	CREBBP/EP300/ESR1/FYN/SRC
SRC	BP	GO:0071383	cellular response to steroid hormone stimulus	2025-05-29	209/18614	1.62e-05	0.000639	0.00034	367/2033/2099/3065/6714	5	AR/EP300/ESR1/HDAC1/SRC
SRC	BP	GO:1901653	cellular response to peptide	2025-06-29	375/18614	2.06e-05	0.000793	0.000422	2534/2885/5594/6714/7157/7532	6	FYN/GRB2/MAPK1/SRC/TP53/YWHAG
SRC	BP	GO:2000279	negative regulation of DNA biosynthetic process	2025-03-29	37/18614	2.55e-05	0.000958	0.000509	1026/6714/7157	3	CDKN1A/SRC/TP53
SRC	BP	GO:0002218	activation of innate immune response	2025-05-29	233/18614	2.74e-05	0.000982	0.000522	1387/2033/2099/2534/6714	5	CREBBP/EP300/ESR1/FYN/SRC
SRC	BP	GO:2001234	negative regulation of apoptotic signaling pathway	2025-05-29	233/18614	2.74e-05	0.000982	0.000522	367/1457/3065/9821/6714	5	AR/CSNK2A1/HDAC1/RB1CC1/SRC
SRC	BP	GO:2000278	regulation of DNA biosynthetic process	2025-04-29	121/18614	3.56e-05	0.0012234	0.00065	1026/5594/6714/7157	4	CDKN1A/MAPK1/SRC/TP53
SRC	BP	GO:0060443	mammary gland morphogenesis	2025-03-29	45/18614	4.62e-05	0.00149215	0.000793	367/2099/6714	3	AR/ESR1/SRC
SRC	BP	GO:0051972	regulation of telomerase activity	2025-03-29	47/18614	5.26e-05	0.00160521	0.000853	5594/6714/7157	3	MAPK1/SRC/TP53
SRC	BP	GO:0031648	protein destabilization	2025-03-29	48/18614	5.61e-05	0.00165094	0.000878	1387/2033/6714	3	CREBBP/EP300/SRC
SRC	BP	GO:0030879	mammary gland development	2025-04-29	136/18614	5.62e-05	0.00165094	0.000878	367/2099/5594/6714	4	AR/ESR1/MAPK1/SRC
SRC	BP	GO:0030520	intracellular estrogen receptor signaling pathway	2025-03-29	54/18614	7.99e-05	0.00221531	0.0011775	367/2099/6714	3	AR/ESR1/SRC
SRC	BP	GO:0001666	response to hypoxia	2025-05-29	293/18614	8.13e-05	0.00221531	0.0011775	1387/2033/4088/6714/7157	5	CREBBP/EP300/SMAD3/SRC/TP53
SRC	BP	GO:0030522	intracellular receptor signaling pathway	2025-05-29	299/18614	8.95e-05	0.00233643	0.00124188	367/2033/2099/3065/6714	5	AR/EP300/ESR1/HDAC1/SRC
SRC	BP	GO:0045089	positive regulation of innate immune response	2025-05-29	300/18614	9.09e-05	0.00233643	0.00124188	1387/2033/2099/2534/6714	5	CREBBP/EP300/ESR1/FYN/SRC
SRC	BP	GO:0034504	protein localization to nucleus	2025-05-29	304/18614	9.68e-05	0.00244357	0.00129882	1026/2534/4088/6714/7157	5	CDKN1A/FYN/SMAD3/SRC/TP53
SRC	BP	GO:0036293	response to decreased oxygen levels	2025-05-29	306/18614	9.98e-05	0.00248135	0.0013189	1387/2033/4088/6714/7157	5	CREBBP/EP300/SMAD3/SRC/TP53
SRC	BP	GO:0051974	negative regulation of telomerase activity	2029-02-01	10/18614	0.000105	0.00248705	0.00132193	6714/7157	2	SRC/TP53
SRC	BP	GO:0072584	caveolin-mediated endocytosis	2029-02-01	11/18614	0.000128	0.00290847	0.00154593	5594/6714	2	MAPK1/SRC
SRC	BP	GO:0002833	positive regulation of response to biotic stimulus	2025-05-29	327/18614	0.000136	0.00305824	0.00162554	1387/2033/2099/2534/6714	5	CREBBP/EP300/ESR1/FYN/SRC
SRC	BP	GO:2001242	regulation of intrinsic apoptotic signaling pathway	2025-04-29	173/18614	0.000143	0.0031173	0.00165693	1984/3065/6714/7157	4	EIF5A/HDAC1/SRC/TP53
SRC	BP	GO:0070482	response to oxygen levels	2025-05-29	333/18614	0.000148	0.00315428	0.00167658	1387/2033/4088/6714/7157	5	CREBBP/EP300/SMAD3/SRC/TP53
SRC	BP	GO:0052548	regulation of endopeptidase activity	2025-05-29	336/18614	0.000155	0.00324645	0.00172557	1457/2534/3065/4088/6714	5	CSNK2A1/FYN/HDAC1/SMAD3/SRC
SRC	BP	GO:0048545	response to steroid hormone	2025-05-29	339/18614	0.000161	0.00325701	0.00173119	367/2033/2099/3065/6714	5	AR/EP300/ESR1/HDAC1/SRC
SRC	BP	GO:0061138	morphogenesis of a branching epithelium	2025-04-29	188/18614	0.000196	0.00369125	0.001962	367/2099/2885/6714	4	AR/ESR1/GRB2/SRC
SRC	BP	GO:0031334	positive regulation of protein-containing complex assembly	2025-04-29	195/18614	0.000226	0.00410228	0.00218047	2099/2885/6714/7157	4	ESR1/GRB2/SRC/TP53
SRC	BP	GO:0051098	regulation of binding	2025-05-29	369/18614	0.000239	0.00420682	0.00223604	1026/2033/4087/4088/6714	5	CDKN1A/EP300/SMAD2/SMAD3/SRC
SRC	BP	GO:0071897	DNA biosynthetic process	2025-04-29	198/18614	0.000239	0.00420682	0.00223604	1026/5594/6714/7157	4	CDKN1A/MAPK1/SRC/TP53
SRC	BP	GO:0045088	regulation of innate immune response	2025-05-29	373/18614	0.000251	0.00431459	0.00229332	1387/2033/2099/2534/6714	5	CREBBP/EP300/ESR1/FYN/SRC
SRC	BP	GO:0001763	morphogenesis of a branching structure	2025-04-29	203/18614	0.000263	0.00443392	0.00235675	367/2099/2885/6714	4	AR/ESR1/GRB2/SRC
SRC	BP	GO:2000241	regulation of reproductive process	2025-04-29	206/18614	0.000279	0.0045931	0.00244136	367/246184/2099/6714	4	AR/CDC26/ESR1/SRC
SRC	BP	GO:0032869	cellular response to insulin stimulus	2025-04-29	211/18614	0.000305	0.00486302	0.00258483	2885/5594/6714/7532	4	GRB2/MAPK1/SRC/YWHAG
SRC	BP	GO:1900182	positive regulation of protein localization to nucleus	2025-03-29	86/18614	0.000319	0.00486302	0.00258483	2534/4088/6714	3	FYN/SMAD3/SRC
SRC	BP	GO:0043254	regulation of protein-containing complex assembly	2025-05-29	409/18614	0.000384	0.00553988	0.0029446	2033/2099/2885/6714/7157	5	EP300/ESR1/GRB2/SRC/TP53
SRC	BP	GO:2000641	regulation of early endosome to late endosome transport	2029-02-01	19/18614	0.000394	0.00553988	0.0029446	5594/6714	2	MAPK1/SRC
SRC	BP	GO:0097191	extrinsic apoptotic signaling pathway	2025-04-29	227/18614	0.000403	0.00560905	0.00298136	367/9821/4088/6714	4	AR/RB1CC1/SMAD3/SRC
SRC	BP	GO:2000116	regulation of cysteine-type endopeptidase activity	2025-04-29	234/18614	0.000452	0.00598173	0.00317945	1457/2534/4088/6714	4	CSNK2A1/FYN/SMAD3/SRC
SRC	BP	GO:0052547	regulation of peptidase activity	2025-05-29	425/18614	0.000458	0.00601448	0.00319686	1457/2534/3065/4088/6714	5	CSNK2A1/FYN/HDAC1/SMAD3/SRC
SRC	BP	GO:2001237	negative regulation of extrinsic apoptotic signaling pathway	2025-03-29	99/18614	0.000482	0.00623498	0.00331406	367/9821/6714	3	AR/RB1CC1/SRC
SRC	BP	GO:0006979	response to oxidative stress	2025-05-29	434/18614	0.000504	0.00640901	0.00340656	2534/5594/4700/6714/7157	5	FYN/MAPK1/NDUFA6/SRC/TP53
SRC	BP	GO:0010906	regulation of glucose metabolic process	2025-03-29	103/18614	0.000542	0.00663189	0.00352503	2033/6714/7157	3	EP300/SRC/TP53
SRC	BP	GO:0031349	positive regulation of defense response	2025-05-29	441/18614	0.000542	0.00663189	0.00352503	1387/2033/2099/2534/6714	5	CREBBP/EP300/ESR1/FYN/SRC
SRC	BP	GO:0060065	uterus development	2029-02-01	23/18614	0.000581	0.00700712	0.00372447	2099/6714	2	ESR1/SRC
SRC	BP	GO:0002831	regulation of response to biotic stimulus	2025-05-29	463/18614	0.000675	0.00779709	0.00414436	1387/2033/2099/2534/6714	5	CREBBP/EP300/ESR1/FYN/SRC
SRC	BP	GO:0071216	cellular response to biotic stimulus	2025-04-29	264/18614	0.000711	0.00797355	0.00423816	978/5594/6714/7157	4	CDA/MAPK1/SRC/TP53
SRC	BP	GO:0002433	immune response-regulating cell surface receptor signaling pathway involved in phagocytosis	2029-02-01	26/18614	0.000744	0.00812619	0.00431929	2534/6714	2	FYN/SRC
SRC	BP	GO:0038096	Fc-gamma receptor signaling pathway involved in phagocytosis	2029-02-01	26/18614	0.000744	0.00812619	0.00431929	2534/6714	2	FYN/SRC
SRC	BP	GO:0032868	response to insulin	2025-04-29	272/18614	0.000794	0.00850073	0.00451837	2885/5594/6714/7532	4	GRB2/MAPK1/SRC/YWHAG
SRC	BP	GO:0007611	learning or memory	2025-04-29	276/18614	0.000839	0.00885882	0.0047087	2033/2534/5594/6714	4	EP300/FYN/MAPK1/SRC
SRC	BP	GO:0051348	negative regulation of transferase activity	2025-04-29	279/18614	0.000873	0.00898774	0.00477723	1026/6714/7157/7532	4	CDKN1A/SRC/TP53/YWHAG
SRC	BP	GO:0022612	gland morphogenesis	2025-03-29	123/18614	0.000907	0.00907924	0.00482586	367/2099/6714	3	AR/ESR1/SRC
SRC	BP	GO:1903649	regulation of cytoplasmic transport	2029-02-01	29/18614	0.000927	0.00907924	0.00482586	5594/6714	2	MAPK1/SRC
SRC	BP	GO:0034599	cellular response to oxidative stress	2025-04-29	290/18614	0.00100811	0.00952693	0.00506382	2534/5594/6714/7157	4	FYN/MAPK1/SRC/TP53
SRC	BP	GO:0044262	cellular carbohydrate metabolic process	2025-04-29	290/18614	0.00100811	0.00952693	0.00506382	2033/9821/6714/7157	4	EP300/RB1CC1/SRC/TP53
SRC	BP	GO:0008286	insulin receptor signaling pathway	2025-03-29	128/18614	0.00101834	0.00956766	0.00508547	2885/5594/6714	3	GRB2/MAPK1/SRC
SRC	BP	GO:0038127	ERBB signaling pathway	2025-03-29	131/18614	0.00108881	0.0101122	0.00537489	2885/5594/6714	3	GRB2/MAPK1/SRC
SRC	BP	GO:0002431	Fc receptor mediated stimulatory signaling pathway	2029-02-01	32/18614	0.00112925	0.0103686	0.00551117	2534/6714	2	FYN/SRC
SRC	BP	GO:0002862	negative regulation of inflammatory response to antigenic stimulus	2029-02-01	32/18614	0.00112925	0.0103686	0.00551117	2534/6714	2	FYN/SRC
SRC	BP	GO:0048565	digestive tract development	2025-03-29	134/18614	0.0011623	0.0105521	0.00560872	4087/4088/6714	3	SMAD2/SMAD3/SRC
SRC	BP	GO:1900180	regulation of protein localization to nucleus	2025-03-29	134/18614	0.0011623	0.0105521	0.00560872	2534/4088/6714	3	FYN/SMAD3/SRC
SRC	BP	GO:0038094	Fc-gamma receptor signaling pathway	2029-02-01	33/18614	0.00120094	0.010842	0.00576284	2534/6714	2	FYN/SRC
SRC	BP	GO:0071375	cellular response to peptide hormone stimulus	2025-04-29	308/18614	0.00125965	0.0111353	0.00591872	2885/5594/6714/7532	4	GRB2/MAPK1/SRC/YWHAG
SRC	BP	GO:0033146	regulation of intracellular estrogen receptor signaling pathway	2029-02-01	35/18614	0.00135073	0.0115491	0.00613864	367/6714	2	AR/SRC
SRC	BP	GO:0050890	cognition	2025-04-29	317/18614	0.00140064	0.0118565	0.00630206	2033/2534/5594/6714	4	EP300/FYN/MAPK1/SRC
SRC	BP	GO:0030177	positive regulation of Wnt signaling pathway	2025-03-29	146/18614	0.0014874	0.0123899	0.00658557	1457/4088/6714	3	CSNK2A1/SMAD3/SRC
SRC	BP	GO:0055123	digestive system development	2025-03-29	146/18614	0.0014874	0.0123899	0.00658557	4087/4088/6714	3	SMAD2/SMAD3/SRC
SRC	BP	GO:0051053	negative regulation of DNA metabolic process	2025-03-29	148/18614	0.00154657	0.0127513	0.00677768	1026/6714/7157	3	CDKN1A/SRC/TP53
SRC	BP	GO:0062012	regulation of small molecule metabolic process	2025-04-29	331/18614	0.00164142	0.0133545	0.00709826	978/2033/6714/7157	4	CDA/EP300/SRC/TP53
SRC	BP	GO:0032386	regulation of intracellular transport	2025-04-29	332/18614	0.00165965	0.0133545	0.00709826	2534/5594/4088/6714	4	FYN/MAPK1/SMAD3/SRC
SRC	BP	GO:0051604	protein maturation	2025-04-29	332/18614	0.00165965	0.0133545	0.00709826	552900/1387/2033/6714	4	BOLA2/CREBBP/EP300/SRC
SRC	BP	GO:0010675	regulation of cellular carbohydrate metabolic process	2025-03-29	152/18614	0.00166931	0.0133545	0.00709826	2033/6714/7157	3	EP300/SRC/TP53
SRC	BP	GO:0034614	cellular response to reactive oxygen species	2025-03-29	152/18614	0.00166931	0.0133545	0.00709826	2534/5594/6714	3	FYN/MAPK1/SRC
SRC	BP	GO:0007265	Ras protein signal transduction	2025-04-29	333/18614	0.00167803	0.0133581	0.00710017	1026/2885/6714/7157	4	CDKN1A/GRB2/SRC/TP53
SRC	BP	GO:0060562	epithelial tube morphogenesis	2025-04-29	334/18614	0.00169654	0.0134393	0.00714333	367/2099/4088/6714	4	AR/ESR1/SMAD3/SRC
SRC	BP	GO:0030111	regulation of Wnt signaling pathway	2025-04-29	338/18614	0.00177203	0.013901	0.00738876	1457/3065/4088/6714	4	CSNK2A1/HDAC1/SMAD3/SRC
SRC	BP	GO:2001236	regulation of extrinsic apoptotic signaling pathway	2025-03-29	156/18614	0.001798	0.0140365	0.0074608	367/9821/6714	3	AR/RB1CC1/SRC
SRC	BP	GO:0048754	branching morphogenesis of an epithelial tube	2025-03-29	157/18614	0.00183111	0.0142263	0.00756167	367/2099/6714	3	AR/ESR1/SRC
SRC	BP	GO:0098751	bone cell development	2029-02-01	41/18614	0.00185076	0.0143102	0.00760626	2033/6714	2	EP300/SRC
SRC	BP	GO:0062197	cellular response to chemical stress	2025-04-29	349/18614	0.00199168	0.0152538	0.00810782	2534/5594/6714/7157	4	FYN/MAPK1/SRC/TP53
SRC	BP	GO:0045022	early endosome to late endosome transport	2029-02-01	44/18614	0.00212898	0.0159279	0.00846611	5594/6714	2	MAPK1/SRC
SRC	BP	GO:0031295	T cell costimulation	2029-02-01	45/18614	0.00222585	0.0164246	0.0087301	2534/6714	2	FYN/SRC
SRC	BP	GO:0002861	regulation of inflammatory response to antigenic stimulus	2029-02-01	47/18614	0.00242577	0.0174224	0.00926049	2534/6714	2	FYN/SRC
SRC	BP	GO:0031294	lymphocyte costimulation	2029-02-01	47/18614	0.00242577	0.0174224	0.00926049	2534/6714	2	FYN/SRC
SRC	BP	GO:0098927	vesicle-mediated transport between endosomal compartments	2029-02-01	47/18614	0.00242577	0.0174224	0.00926049	5594/6714	2	MAPK1/SRC
SRC	BP	GO:0048660	regulation of smooth muscle cell proliferation	2025-03-29	176/18614	0.00253425	0.0179621	0.00954732	1026/3065/6714	3	CDKN1A/HDAC1/SRC
SRC	BP	GO:0048659	smooth muscle cell proliferation	2025-03-29	180/18614	0.00270074	0.0188935	0.0100424	1026/3065/6714	3	CDKN1A/HDAC1/SRC
SRC	BP	GO:0050731	positive regulation of peptidyl-tyrosine phosphorylation	2025-03-29	181/18614	0.0027434	0.0189459	0.0100702	2534/6714/7157	3	FYN/SRC/TP53
SRC	BP	GO:0006109	regulation of carbohydrate metabolic process	2025-03-29	183/18614	0.00282996	0.019271	0.010243	2033/6714/7157	3	EP300/SRC/TP53
SRC	BP	GO:0022602	ovulation cycle process	2029-02-01	52/18614	0.00296125	0.0195433	0.0103878	2099/6714	2	ESR1/SRC
SRC	BP	GO:0048013	ephrin receptor signaling pathway	2029-02-01	52/18614	0.00296125	0.0195433	0.0103878	2534/6714	2	FYN/SRC
SRC	BP	GO:0006006	glucose metabolic process	2025-03-29	187/18614	0.00300811	0.0196806	0.0104608	2033/6714/7157	3	EP300/SRC/TP53
SRC	BP	GO:0050728	negative regulation of inflammatory response	2025-03-29	187/18614	0.00300811	0.0196806	0.0104608	2534/4088/6714	3	FYN/SMAD3/SRC
SRC	BP	GO:0032210	regulation of telomere maintenance via telomerase	2029-02-01	53/18614	0.00307441	0.019873	0.010563	5594/6714	2	MAPK1/SRC
SRC	BP	GO:0038093	Fc receptor signaling pathway	2029-02-01	54/18614	0.00318958	0.0204538	0.0108718	2534/6714	2	FYN/SRC
SRC	BP	GO:0001541	ovarian follicle development	2029-02-01	57/18614	0.00354709	0.0221316	0.0117636	2099/6714	2	ESR1/SRC
SRC	BP	GO:0048010	vascular endothelial growth factor receptor signaling pathway	2029-02-01	58/18614	0.00367023	0.0224895	0.0119538	2534/6714	2	FYN/SRC
SRC	BP	GO:0043393	regulation of protein binding	2025-03-29	201/18614	0.00368561	0.0224895	0.0119538	1026/2033/6714	3	CDKN1A/EP300/SRC
SRC	BP	GO:0050727	regulation of inflammatory response	2025-04-29	414/18614	0.00368794	0.0224895	0.0119538	2099/2534/4088/6714	4	ESR1/FYN/SMAD3/SRC
SRC	BP	GO:0043281	regulation of cysteine-type endopeptidase activity involved in apoptotic process	2025-03-29	204/18614	0.00384193	0.0233405	0.0124061	1457/4088/6714	3	CSNK2A1/SMAD3/SRC
SRC	BP	GO:0000302	response to reactive oxygen species	2025-03-29	205/18614	0.00389493	0.0235738	0.0125301	2534/5594/6714	3	FYN/MAPK1/SRC
SRC	BP	GO:0035306	positive regulation of dephosphorylation	2029-02-01	61/18614	0.00405151	0.0240127	0.0127634	4088/6714	2	SMAD3/SRC
SRC	BP	GO:1904356	regulation of telomere maintenance via telomere lengthening	2029-02-01	61/18614	0.00405151	0.0240127	0.0127634	5594/6714	2	MAPK1/SRC
SRC	BP	GO:1901654	response to ketone	2025-03-29	208/18614	0.00405661	0.0240127	0.0127634	367/978/6714	3	AR/CDA/SRC
SRC	BP	GO:0043434	response to peptide hormone	2025-04-29	427/18614	0.00411742	0.0242838	0.0129075	2885/5594/6714/7532	4	GRB2/MAPK1/SRC/YWHAG
SRC	BP	GO:0002064	epithelial cell development	2025-03-29	210/18614	0.00416664	0.0244847	0.0130143	367/2099/6714	3	AR/ESR1/SRC
SRC	BP	GO:0051893	regulation of focal adhesion assembly	2029-02-01	64/18614	0.00445043	0.025413	0.0135077	4088/6714	2	SMAD3/SRC
SRC	BP	GO:0090109	regulation of cell-substrate junction assembly	2029-02-01	64/18614	0.00445043	0.025413	0.0135077	4088/6714	2	SMAD3/SRC
SRC	BP	GO:0042060	wound healing	2025-04-29	439/18614	0.00454302	0.0257597	0.013692	1026/4087/4088/6714	4	CDKN1A/SMAD2/SMAD3/SRC
SRC	BP	GO:0007004	telomere maintenance via telomerase	2029-02-01	69/18614	0.00515406	0.0283298	0.015058	5594/6714	2	MAPK1/SRC
SRC	BP	GO:0150116	regulation of cell-substrate junction organization	2029-02-01	69/18614	0.00515406	0.0283298	0.015058	4088/6714	2	SMAD3/SRC
SRC	BP	GO:0046777	protein autophosphorylation	2025-03-29	227/18614	0.00517588	0.0283533	0.0150705	2534/9821/6714	3	FYN/RB1CC1/SRC
SRC	BP	GO:0008406	gonad development	2025-03-29	228/18614	0.00523943	0.0285082	0.0151528	367/2099/6714	3	AR/ESR1/SRC
SRC	BP	GO:0019318	hexose metabolic process	2025-03-29	228/18614	0.00523943	0.0285082	0.0151528	2033/6714/7157	3	EP300/SRC/TP53
SRC	BP	GO:0016055	Wnt signaling pathway	2025-04-29	461/18614	0.00539908	0.029083	0.0154584	1457/3065/4088/6714	4	CSNK2A1/HDAC1/SMAD3/SRC
SRC	BP	GO:0198738	cell-cell signaling by wnt	2025-04-29	463/18614	0.00548192	0.0294311	0.0156434	1457/3065/4088/6714	4	CSNK2A1/HDAC1/SMAD3/SRC
SRC	BP	GO:0045137	development of primary sexual characteristics	2025-03-29	233/18614	0.0055643	0.0295698	0.0157171	367/2099/6714	3	AR/ESR1/SRC
SRC	BP	GO:0060348	bone development	2025-03-29	235/18614	0.00569757	0.0298937	0.0158893	2033/6714/7157	3	EP300/SRC/TP53
SRC	BP	GO:2000573	positive regulation of DNA biosynthetic process	2029-02-01	74/18614	0.0059055	0.0307848	0.0163629	5594/6714	2	MAPK1/SRC
SRC	BP	GO:0006278	RNA-templated DNA biosynthetic process	2029-02-01	75/18614	0.00606146	0.0311953	0.0165811	5594/6714	2	MAPK1/SRC
SRC	BP	GO:0042698	ovulation cycle	2029-02-01	75/18614	0.00606146	0.0311953	0.0165811	2099/6714	2	ESR1/SRC
SRC	BP	GO:0031667	response to nutrient levels	2025-04-29	477/18614	0.00608587	0.0312215	0.0165951	1026/5594/6714/7157	4	CDKN1A/MAPK1/SRC/TP53
SRC	BP	GO:0007264	small GTPase mediated signal transduction	2025-04-29	483/18614	0.00635784	0.0323849	0.0172134	1026/2885/6714/7157	4	CDKN1A/GRB2/SRC/TP53
SRC	BP	GO:0002437	inflammatory response to antigenic stimulus	2029-02-01	78/18614	0.00654059	0.03284	0.0174553	2534/6714	2	FYN/SRC
SRC	BP	GO:0043154	negative regulation of cysteine-type endopeptidase activity involved in apoptotic process	2029-02-01	78/18614	0.00654059	0.03284	0.0174553	1457/6714	2	CSNK2A1/SRC
SRC	BP	GO:0050804	modulation of chemical synaptic transmission	2025-04-29	487/18614	0.00654361	0.03284	0.0174553	2534/5594/6714/7532	4	FYN/MAPK1/SRC/YWHAG
SRC	BP	GO:0099177	regulation of trans-synaptic signaling	2025-04-29	488/18614	0.00659062	0.0328717	0.0174722	2534/5594/6714/7532	4	FYN/MAPK1/SRC/YWHAG
SRC	BP	GO:0033002	muscle cell proliferation	2025-03-29	249/18614	0.00668452	0.0332375	0.0176666	1026/3065/6714	3	CDKN1A/HDAC1/SRC
SRC	BP	GO:0033044	regulation of chromosome organization	2025-03-29	250/18614	0.00675867	0.0335031	0.0178078	246184/5594/6714	3	CDC26/MAPK1/SRC
SRC	BP	GO:0010833	telomere maintenance via telomere lengthening	2029-02-01	81/18614	0.00703645	0.0344573	0.018315	5594/6714	2	MAPK1/SRC
SRC	BP	GO:0050730	regulation of peptidyl-tyrosine phosphorylation	2025-03-29	255/18614	0.00713684	0.0347383	0.0184644	2534/6714/7157	3	FYN/SRC/TP53
SRC	BP	GO:0005996	monosaccharide metabolic process	2025-03-29	256/18614	0.00721395	0.0350083	0.0186078	2033/6714/7157	3	EP300/SRC/TP53
SRC	BP	GO:0060828	regulation of canonical Wnt signaling pathway	2025-03-29	260/18614	0.00752741	0.0358795	0.0190709	3065/4088/6714	3	HDAC1/SMAD3/SRC
SRC	BP	GO:0061515	myeloid cell development	2029-02-01	84/18614	0.0075489	0.0358795	0.0190709	2033/6714	2	EP300/SRC
SRC	BP	GO:0034103	regulation of tissue remodeling	2029-02-01	86/18614	0.00789967	0.0367893	0.0195545	6714/7157	2	SRC/TP53
SRC	BP	GO:0048041	focal adhesion assembly	2029-02-01	86/18614	0.00789967	0.0367893	0.0195545	4088/6714	2	SMAD3/SRC
SRC	BP	GO:2000243	positive regulation of reproductive process	2029-02-01	87/18614	0.00807778	0.0374031	0.0198808	367/6714	2	AR/SRC
SRC	BP	GO:2000117	negative regulation of cysteine-type endopeptidase activity	2029-02-01	91/18614	0.00880825	0.0404379	0.0214938	1457/6714	2	CSNK2A1/SRC
SRC	BP	GO:0070301	cellular response to hydrogen peroxide	2029-02-01	93/18614	0.00918422	0.0413418	0.0219743	2534/6714	2	FYN/SRC
SRC	BP	GO:0007548	sex differentiation	2025-03-29	283/18614	0.00948657	0.0424662	0.0225719	367/2099/6714	3	AR/ESR1/SRC
SRC	BP	GO:1904705	regulation of vascular associated smooth muscle cell proliferation	2029-02-01	95/18614	0.00956729	0.0425216	0.0226014	1026/6714	2	CDKN1A/SRC
SRC	BP	GO:0031348	negative regulation of defense response	2025-03-29	284/18614	0.00957789	0.0425216	0.0226014	2534/4088/6714	3	FYN/SMAD3/SRC
SRC	BP	GO:0007044	cell-substrate junction assembly	2029-02-01	96/18614	0.00976147	0.0430998	0.0229087	4088/6714	2	SMAD3/SRC
SRC	BP	GO:1990874	vascular associated smooth muscle cell proliferation	2029-02-01	97/18614	0.00995741	0.0436075	0.0231786	1026/6714	2	CDKN1A/SRC
SRC	BP	GO:0048661	positive regulation of smooth muscle cell proliferation	2029-02-01	99/18614	0.0103545	0.0448604	0.0238445	3065/6714	2	HDAC1/SRC
SRC	BP	GO:2001243	negative regulation of intrinsic apoptotic signaling pathway	2029-02-01	99/18614	0.0103545	0.0448604	0.0238445	3065/6714	2	HDAC1/SRC
SRC	BP	GO:0008585	female gonad development	2029-02-01	102/18614	0.0109633	0.0467458	0.0248467	2099/6714	2	ESR1/SRC
SRC	BP	GO:0150115	cell-substrate junction organization	2029-02-01	103/18614	0.0111697	0.0475004	0.0252478	4088/6714	2	SMAD3/SRC
SRC	BP	GO:0048608	reproductive structure development	2025-03-29	301/18614	0.01121	0.0475468	0.0252724	367/2099/6714	3	AR/ESR1/SRC
SRC	BP	GO:0032204	regulation of telomere maintenance	2029-02-01	104/18614	0.0113777	0.048132	0.0255835	5594/6714	2	MAPK1/SRC
SRC	BP	GO:0061458	reproductive system development	2025-03-29	305/18614	0.011616	0.0490118	0.0260511	367/2099/6714	3	AR/ESR1/SRC
SRC	BP	GO:0046545	development of primary female sexual characteristics	2029-02-01	106/18614	0.0117991	0.0496544	0.0263926	2099/6714	2	ESR1/SRC
SRC	MF	GO:0061629	RNA polymerase II-specific DNA-binding transcription factor binding	1932-09-01	348/18369	5.42e-09	9.45e-07	4.03e-07	367/1387/2033/2099/3065/4087/4088/6714/7157	9	AR/CREBBP/EP300/ESR1/HDAC1/SMAD2/SMAD3/SRC/TP53
SRC	MF	GO:0140297	DNA-binding transcription factor binding	1932-09-01	478/18369	8.36e-08	3.72e-06	1.58e-06	367/1387/2033/2099/3065/4087/4088/6714/7157	9	AR/CREBBP/EP300/ESR1/HDAC1/SMAD2/SMAD3/SRC/TP53
SRC	MF	GO:0046875	ephrin receptor binding	1932-03-01	29/18369	1.7e-05	0.000337	0.000143	2534/2885/6714	3	FYN/GRB2/SRC
SRC	MF	GO:0016922	nuclear receptor binding	1932-04-01	138/18369	9.31e-05	0.00127519	0.000543	2033/2099/4088/6714	4	EP300/ESR1/SMAD3/SRC
SRC	MF	GO:0051117	ATPase binding	1932-03-01	86/18369	0.000445	0.0037761	0.0016078	367/2099/6714	3	AR/ESR1/SRC
SRC	MF	GO:0051219	phosphoprotein binding	1932-03-01	92/18369	0.000543	0.00433571	0.00184607	2885/5594/6714	3	GRB2/MAPK1/SRC
SRC	MF	GO:0016004	phospholipase activator activity	1932-02-01	22/18369	0.000665	0.00492868	0.00209855	2534/6714	2	FYN/SRC
SRC	MF	GO:0043274	phospholipase binding	1932-02-01	23/18369	0.000727	0.00497742	0.00211931	2534/6714	2	FYN/SRC
SRC	MF	GO:0060229	lipase activator activity	1932-02-01	25/18369	0.00086	0.0054686	0.00232844	2534/6714	2	FYN/SRC
SRC	MF	GO:0070851	growth factor receptor binding	1932-03-01	137/18369	0.00171831	0.00814701	0.00346886	2534/2885/6714	3	FYN/GRB2/SRC
SRC	MF	GO:0030331	nuclear estrogen receptor binding	1932-02-01	39/18369	0.00209269	0.00931249	0.0039651	2099/6714	2	ESR1/SRC
SRC	MF	GO:0004715	non-membrane spanning protein tyrosine kinase activity	1932-02-01	43/18369	0.00253916	0.010272	0.00437367	2534/6714	2	FYN/SRC
SRC	MF	GO:0005080	protein kinase C binding	1932-02-01	49/18369	0.00328535	0.0116959	0.0049799	6714/7532	2	SRC/YWHAG
SRC	MF	GO:0097110	scaffold protein binding	1932-02-01	66/18369	0.00588303	0.0197581	0.00841268	2534/6714	2	FYN/SRC
SRC	MF	GO:0070700	BMP receptor binding	1932-01-01	10/18369	0.0172889	0.0480848	0.0204737	6714	1	SRC
SRC	NA	hsa05203	Viral carcinogenesis	2025-09-22	205/8848	6.19e-10	5.17e-08	1.92e-08	1026/1387/2033/2885/3065/5594/6714/7157/7532	9	CDKN1A/CREBBP/EP300/GRB2/HDAC1/MAPK1/SRC/TP53/YWHAG
SRC	NA	hsa04520	Adherens junction	2025-07-22	93/8848	1.69e-09	9.42e-08	3.5e-08	1387/1457/2033/2534/5594/4088/6714	7	CREBBP/CSNK2A1/EP300/FYN/MAPK1/SMAD3/SRC
SRC	NA	hsa05161	Hepatitis B	2025-08-22	163/8848	2.87e-09	9.58e-08	3.56e-08	1026/1387/2033/2885/5594/4088/6714/7157	8	CDKN1A/CREBBP/EP300/GRB2/MAPK1/SMAD3/SRC/TP53
SRC	NA	hsa04919	Thyroid hormone signaling pathway	2025-07-22	122/8848	1.15e-08	3.19e-07	1.19e-07	1387/2033/2099/3065/5594/6714/7157	7	CREBBP/EP300/ESR1/HDAC1/MAPK1/SRC/TP53
SRC	NA	hsa01522	Endocrine resistance	2025-06-22	99/8848	1.09e-07	1.82e-06	6.75e-07	1026/2099/2885/5594/6714/7157	6	CDKN1A/ESR1/GRB2/MAPK1/SRC/TP53
SRC	NA	hsa05205	Proteoglycans in cancer	2025-07-22	204/8848	3.97e-07	5.53e-06	2.06e-06	1026/2099/2885/5594/4087/6714/7157	7	CDKN1A/ESR1/GRB2/MAPK1/SMAD2/SRC/TP53
SRC	NA	hsa05219	Bladder cancer	2025-04-22	41/8848	2.73e-06	2.54e-05	9.43e-06	1026/5594/6714/7157	4	CDKN1A/MAPK1/SRC/TP53
SRC	NA	hsa05167	Kaposi sarcoma-associated herpesvirus infection	2025-06-22	196/8848	6.08e-06	5.34e-05	1.99e-05	1026/1387/2033/5594/6714/7157	6	CDKN1A/CREBBP/EP300/MAPK1/SRC/TP53
SRC	NA	hsa04917	Prolactin signaling pathway	2025-04-22	71/8848	2.5e-05	0.000178	6.63e-05	2099/2885/5594/6714	4	ESR1/GRB2/MAPK1/SRC
SRC	NA	hsa04012	ErbB signaling pathway	2025-04-22	86/8848	5.32e-05	0.000307	0.000114	1026/2885/5594/6714	4	CDKN1A/GRB2/MAPK1/SRC
SRC	NA	hsa05207	Chemical carcinogenesis - receptor activation	2025-05-22	215/8848	0.000152	0.000746	0.000278	367/2099/2885/5594/6714	5	AR/ESR1/GRB2/MAPK1/SRC
SRC	NA	hsa05163	Human cytomegalovirus infection	2025-05-22	226/8848	0.000192	0.000916	0.000341	1026/2885/5594/6714/7157	5	CDKN1A/GRB2/MAPK1/SRC/TP53
SRC	NA	hsa04926	Relaxin signaling pathway	2025-04-22	130/8848	0.000265	0.00116493	0.000433	2885/5594/4087/6714	4	GRB2/MAPK1/SMAD2/SRC
SRC	NA	hsa04915	Estrogen signaling pathway	2025-04-22	139/8848	0.000342	0.00142969	0.000532	2099/2885/5594/6714	4	ESR1/GRB2/MAPK1/SRC
SRC	NA	hsa05152	Tuberculosis	2025-04-22	180/8848	0.00091	0.0031645	0.00117684	1387/2033/5594/6714	4	CREBBP/EP300/MAPK1/SRC
SRC	NA	hsa01521	EGFR tyrosine kinase inhibitor resistance	2025-03-22	80/8848	0.000968	0.00330054	0.00122743	2885/5594/6714	3	GRB2/MAPK1/SRC
SRC	NA	hsa04510	Focal adhesion	2025-04-22	203/8848	0.00142246	0.00465785	0.0017322	2534/2885/5594/6714	4	FYN/GRB2/MAPK1/SRC
SRC	NA	hsa04540	Gap junction	2025-03-22	92/8848	0.00145189	0.00466282	0.00173404	2885/5594/6714	3	GRB2/MAPK1/SRC
SRC	NA	hsa04912	GnRH signaling pathway	2025-03-22	93/8848	0.00149788	0.00471973	0.00175521	2885/5594/6714	3	GRB2/MAPK1/SRC
SRC	NA	hsa05208	Chemical carcinogenesis - reactive oxygen species	2025-04-22	226/8848	0.00211085	0.0061112	0.00227268	2885/5594/4700/6714	4	GRB2/MAPK1/NDUFA6/SRC
SRC	NA	hsa04137	Mitophagy - animal	2025-03-22	105/8848	0.00212245	0.0061112	0.00227268	1457/6714/7157	3	CSNK2A1/SRC/TP53
SRC	NA	hsa04611	Platelet activation	2025-03-22	126/8848	0.00356295	0.00959698	0.003569	2534/5594/6714	3	FYN/MAPK1/SRC
SRC	NA	hsa04921	Oxytocin signaling pathway	2025-03-22	154/8848	0.0062462	0.0153399	0.00570473	1026/5594/6714	3	CDKN1A/MAPK1/SRC
SRC	NA	hsa04370	VEGF signaling pathway	2025-02-22	60/8848	0.00957401	0.0225191	0.00837459	5594/6714	2	MAPK1/SRC
SRC	NA	hsa04360	Axon guidance	2025-03-22	184/8848	0.0101853	0.0236242	0.00878556	2534/5594/6714	3	FYN/MAPK1/SRC
SRC	NA	hsa04613	Neutrophil extracellular trap formation	2025-03-22	192/8848	0.0114326	0.0245098	0.0091149	3065/5594/6714	3	HDAC1/MAPK1/SRC
SRC	NA	hsa04062	Chemokine signaling pathway	2025-03-22	193/8848	0.0115945	0.0245098	0.0091149	2885/5594/6714	3	GRB2/MAPK1/SRC
SRC	NA	hsa05130	Pathogenic Escherichia coli infection	2025-03-22	203/8848	0.0132872	0.0267344	0.00994222	2534/5594/6714	3	FYN/MAPK1/SRC
SRC	NA	hsa05417	Lipid and atherosclerosis	2025-03-22	216/8848	0.0156906	0.0301187	0.0112008	5594/6714/7157	3	MAPK1/SRC/TP53
SRC	NA	hsa05131	Shigellosis	2025-03-22	249/8848	0.0228406	0.0410149	0.0152529	5594/6714/7157	3	MAPK1/SRC/TP53
SRC	NA	hsa04144	Endocytosis	2025-03-22	252/8848	0.0235661	0.0418674	0.01557	4087/4088/6714	3	SMAD2/SMAD3/SRC
SRC	NA	hsa04625	C-type lectin receptor signaling pathway	2025-02-22	105/8848	0.0276115	0.0475374	0.0176786	5594/6714	2	MAPK1/SRC
SRC	NA	hsa05203	Viral carcinogenesis	2025-09-22	205/8848	6.19e-10	5.17e-08	1.92e-08	1026/1387/2033/2885/3065/5594/6714/7157/7532	9	CDKN1A/CREBBP/EP300/GRB2/HDAC1/MAPK1/SRC/TP53/YWHAG
SRC	NA	hsa04520	Adherens junction	2025-07-22	93/8848	1.69e-09	9.42e-08	3.5e-08	1387/1457/2033/2534/5594/4088/6714	7	CREBBP/CSNK2A1/EP300/FYN/MAPK1/SMAD3/SRC
SRC	NA	hsa05161	Hepatitis B	2025-08-22	163/8848	2.87e-09	9.58e-08	3.56e-08	1026/1387/2033/2885/5594/4088/6714/7157	8	CDKN1A/CREBBP/EP300/GRB2/MAPK1/SMAD3/SRC/TP53
SRC	NA	hsa04919	Thyroid hormone signaling pathway	2025-07-22	122/8848	1.15e-08	3.19e-07	1.19e-07	1387/2033/2099/3065/5594/6714/7157	7	CREBBP/EP300/ESR1/HDAC1/MAPK1/SRC/TP53
SRC	NA	hsa01522	Endocrine resistance	2025-06-22	99/8848	1.09e-07	1.82e-06	6.75e-07	1026/2099/2885/5594/6714/7157	6	CDKN1A/ESR1/GRB2/MAPK1/SRC/TP53
SRC	NA	hsa05205	Proteoglycans in cancer	2025-07-22	204/8848	3.97e-07	5.53e-06	2.06e-06	1026/2099/2885/5594/4087/6714/7157	7	CDKN1A/ESR1/GRB2/MAPK1/SMAD2/SRC/TP53
SRC	NA	hsa05219	Bladder cancer	2025-04-22	41/8848	2.73e-06	2.54e-05	9.43e-06	1026/5594/6714/7157	4	CDKN1A/MAPK1/SRC/TP53
SRC	NA	hsa05167	Kaposi sarcoma-associated herpesvirus infection	2025-06-22	196/8848	6.08e-06	5.34e-05	1.99e-05	1026/1387/2033/5594/6714/7157	6	CDKN1A/CREBBP/EP300/MAPK1/SRC/TP53
SRC	NA	hsa04917	Prolactin signaling pathway	2025-04-22	71/8848	2.5e-05	0.000178	6.63e-05	2099/2885/5594/6714	4	ESR1/GRB2/MAPK1/SRC
SRC	NA	hsa04012	ErbB signaling pathway	2025-04-22	86/8848	5.32e-05	0.000307	0.000114	1026/2885/5594/6714	4	CDKN1A/GRB2/MAPK1/SRC
SRC	NA	hsa05207	Chemical carcinogenesis - receptor activation	2025-05-22	215/8848	0.000152	0.000746	0.000278	367/2099/2885/5594/6714	5	AR/ESR1/GRB2/MAPK1/SRC
SRC	NA	hsa05163	Human cytomegalovirus infection	2025-05-22	226/8848	0.000192	0.000916	0.000341	1026/2885/5594/6714/7157	5	CDKN1A/GRB2/MAPK1/SRC/TP53
SRC	NA	hsa04926	Relaxin signaling pathway	2025-04-22	130/8848	0.000265	0.00116493	0.000433	2885/5594/4087/6714	4	GRB2/MAPK1/SMAD2/SRC
SRC	NA	hsa04915	Estrogen signaling pathway	2025-04-22	139/8848	0.000342	0.00142969	0.000532	2099/2885/5594/6714	4	ESR1/GRB2/MAPK1/SRC
SRC	NA	hsa05152	Tuberculosis	2025-04-22	180/8848	0.00091	0.0031645	0.00117684	1387/2033/5594/6714	4	CREBBP/EP300/MAPK1/SRC
SRC	NA	hsa01521	EGFR tyrosine kinase inhibitor resistance	2025-03-22	80/8848	0.000968	0.00330054	0.00122743	2885/5594/6714	3	GRB2/MAPK1/SRC
SRC	NA	hsa04510	Focal adhesion	2025-04-22	203/8848	0.00142246	0.00465785	0.0017322	2534/2885/5594/6714	4	FYN/GRB2/MAPK1/SRC
SRC	NA	hsa04540	Gap junction	2025-03-22	92/8848	0.00145189	0.00466282	0.00173404	2885/5594/6714	3	GRB2/MAPK1/SRC
SRC	NA	hsa04912	GnRH signaling pathway	2025-03-22	93/8848	0.00149788	0.00471973	0.00175521	2885/5594/6714	3	GRB2/MAPK1/SRC
SRC	NA	hsa05208	Chemical carcinogenesis - reactive oxygen species	2025-04-22	226/8848	0.00211085	0.0061112	0.00227268	2885/5594/4700/6714	4	GRB2/MAPK1/NDUFA6/SRC
SRC	NA	hsa04137	Mitophagy - animal	2025-03-22	105/8848	0.00212245	0.0061112	0.00227268	1457/6714/7157	3	CSNK2A1/SRC/TP53
SRC	NA	hsa04611	Platelet activation	2025-03-22	126/8848	0.00356295	0.00959698	0.003569	2534/5594/6714	3	FYN/MAPK1/SRC
SRC	NA	hsa04921	Oxytocin signaling pathway	2025-03-22	154/8848	0.0062462	0.0153399	0.00570473	1026/5594/6714	3	CDKN1A/MAPK1/SRC
SRC	NA	hsa04370	VEGF signaling pathway	2025-02-22	60/8848	0.00957401	0.0225191	0.00837459	5594/6714	2	MAPK1/SRC
SRC	NA	hsa04360	Axon guidance	2025-03-22	184/8848	0.0101853	0.0236242	0.00878556	2534/5594/6714	3	FYN/MAPK1/SRC
SRC	NA	hsa04613	Neutrophil extracellular trap formation	2025-03-22	192/8848	0.0114326	0.0245098	0.0091149	3065/5594/6714	3	HDAC1/MAPK1/SRC
SRC	NA	hsa04062	Chemokine signaling pathway	2025-03-22	193/8848	0.0115945	0.0245098	0.0091149	2885/5594/6714	3	GRB2/MAPK1/SRC
SRC	NA	hsa05130	Pathogenic Escherichia coli infection	2025-03-22	203/8848	0.0132872	0.0267344	0.00994222	2534/5594/6714	3	FYN/MAPK1/SRC
SRC	NA	hsa05417	Lipid and atherosclerosis	2025-03-22	216/8848	0.0156906	0.0301187	0.0112008	5594/6714/7157	3	MAPK1/SRC/TP53
SRC	NA	hsa05131	Shigellosis	2025-03-22	249/8848	0.0228406	0.0410149	0.0152529	5594/6714/7157	3	MAPK1/SRC/TP53
SRC	NA	hsa04144	Endocytosis	2025-03-22	252/8848	0.0235661	0.0418674	0.01557	4087/4088/6714	3	SMAD2/SMAD3/SRC
SRC	NA	hsa04625	C-type lectin receptor signaling pathway	2025-02-22	105/8848	0.0276115	0.0475374	0.0176786	5594/6714	2	MAPK1/SRC
TP53	BP	GO:0071560	cellular response to transforming growth factor beta stimulus	2025-08-29	274/18614	6.54e-09	6.26e-06	3.33e-06	1387/2033/2534/3065/4087/4088/6714/7157	8	CREBBP/EP300/FYN/HDAC1/SMAD2/SMAD3/SRC/TP53
TP53	BP	GO:0071559	response to transforming growth factor beta	2025-08-29	280/18614	7.74e-09	6.26e-06	3.33e-06	1387/2033/2534/3065/4087/4088/6714/7157	8	CREBBP/EP300/FYN/HDAC1/SMAD2/SMAD3/SRC/TP53
TP53	BP	GO:0007179	transforming growth factor beta receptor signaling pathway	2025-07-29	218/18614	3.44e-08	9.27e-06	4.93e-06	1387/2033/3065/4087/4088/6714/7157	7	CREBBP/EP300/HDAC1/SMAD2/SMAD3/SRC/TP53
TP53	BP	GO:0017015	regulation of transforming growth factor beta receptor signaling pathway	2025-06-29	148/18614	9.32e-08	2.12e-05	1.13e-05	1387/2033/3065/4087/4088/7157	6	CREBBP/EP300/HDAC1/SMAD2/SMAD3/TP53
TP53	BP	GO:1903844	regulation of cellular response to transforming growth factor beta stimulus	2025-06-29	151/18614	1.05e-07	2.12e-05	1.13e-05	1387/2033/3065/4087/4088/7157	6	CREBBP/EP300/HDAC1/SMAD2/SMAD3/TP53
TP53	BP	GO:0048511	rhythmic process	2025-07-29	303/18614	3.24e-07	4.37e-05	2.32e-05	1387/1457/2033/2099/3065/6714/7157	7	CREBBP/CSNK2A1/EP300/ESR1/HDAC1/SRC/TP53
TP53	BP	GO:2001233	regulation of apoptotic signaling pathway	2025-07-29	381/18614	1.51e-06	0.000152	8.09e-05	367/1457/1984/3065/9821/6714/7157	7	AR/CSNK2A1/EIF5A/HDAC1/RB1CC1/SRC/TP53
TP53	BP	GO:0007178	transmembrane receptor protein serine/threonine kinase signaling pathway	2025-07-29	398/18614	2.01e-06	0.000181	9.62e-05	1387/2033/3065/4087/4088/6714/7157	7	CREBBP/EP300/HDAC1/SMAD2/SMAD3/SRC/TP53
TP53	BP	GO:1902893	regulation of miRNA transcription	2025-04-29	68/18614	3.61e-06	0.000292	0.000155	367/2099/4088/7157	4	AR/ESR1/SMAD3/TP53
TP53	BP	GO:0061614	miRNA transcription	2025-04-29	69/18614	3.83e-06	0.000292	0.000155	367/2099/4088/7157	4	AR/ESR1/SMAD3/TP53
TP53	BP	GO:0090092	regulation of transmembrane receptor protein serine/threonine kinase signaling pathway	2025-06-29	301/18614	5.91e-06	0.000367	0.000195	1387/2033/3065/4087/4088/7157	6	CREBBP/EP300/HDAC1/SMAD2/SMAD3/TP53
TP53	BP	GO:0097193	intrinsic apoptotic signaling pathway	2025-06-29	301/18614	5.91e-06	0.000367	0.000195	1026/1984/2033/3065/6714/7157	6	CDKN1A/EIF5A/EP300/HDAC1/SRC/TP53
TP53	BP	GO:2000628	regulation of miRNA metabolic process	2025-04-29	81/18614	7.27e-06	0.000405	0.000215	367/2099/4088/7157	4	AR/ESR1/SMAD3/TP53
TP53	BP	GO:0072332	intrinsic apoptotic signaling pathway by p53 class mediator	2025-04-29	83/18614	8.02e-06	0.000418	0.000222	1026/1984/2033/7157	4	CDKN1A/EIF5A/EP300/TP53
TP53	BP	GO:0031647	regulation of protein stability	2025-06-29	322/18614	8.69e-06	0.000425	0.000226	1387/2033/5594/4088/6714/7157	6	CREBBP/EP300/MAPK1/SMAD3/SRC/TP53
[truncated: 274 more rows]
