# Supplementary material for: Integrative multi-omics framework for causal gene discovery in Long COVID
Source: PLoS Comput Biol. 2025 Dec 1;21(12):e1013725. doi: 10.1371/journal.pcbi.1013725 (PMC12677781; doi:10.1371/journal.pcbi.1013725)
Supplement: S5 Table — Comprehensive symptom prevalence data for all three Long COVID clusters, including counts, percentages, and statistical test results (Chi-square and Fisher’s exact tests). Contains complete demographic information and all clinical variables analyzed across clusters. (XLSX) [file pcbi.1013725.s012.xlsx]

## Sheet: Best_Configurations
clusterNum	maxK	pItem	pFeature	clusterAlg	distance	avg_silhouette_width
2	6	0.9	1	pam	pearson	0.988004
3	5	0.9	1	pam	canberra	0.872276
4	6	0.9	0.9	pam	binary	0.976275
5	6	0.6	1	hc	minkowski	0.842065

## Sheet: Cluster_Assignments
Subject_ID	Cluster
Subj_02da55fa	1
Subj_030a3354	1
Subj_05f57419	2
Subj_0631e306	1
Subj_06cabf6c	1
Subj_0c02dbf2	1
Subj_1228d709	3
Subj_128639af	1
Subj_128d09dc	2
Subj_14eb8045	2
Subj_175135fe	1
Subj_1758a4b0	3
Subj_1874c2cf	1
Subj_188edafa	1
Subj_1a5ad058	1
Subj_1b1361b3	2
Subj_1cb60f79	2
Subj_1cca9f81	1
Subj_1d5983f7	1
Subj_1e96bcf2	1
Subj_1f485cb6	3
Subj_224dc393	2
Subj_237edd62	3
Subj_23d77493	2
Subj_23dd0be0	3
Subj_26221f93	3
Subj_2bdfdc7c	1
Subj_30efa05e	2
Subj_3380e771	3
Subj_38a81b25	1
Subj_3d2f9980	2
Subj_3d426f83	2
Subj_3d6e228f	1
Subj_406b17b7	1
Subj_464a28c7	1
Subj_476283f6	3
Subj_492ef74f	2
Subj_49d8bfa6	2
Subj_4b09fa79	3
Subj_4ba22d3c	2
Subj_4d1159dd	1
Subj_4e59b73d	3
Subj_4ee897a3	2
Subj_4f7c6b2f	3
Subj_535274a5	2
Subj_558be967	1
Subj_56dee75f	2
Subj_572a7c65	3
Subj_5816588a	2
Subj_5a184e56	2
Subj_5aabb512	2
Subj_5bc2c935	1
Subj_5e152c59	2
Subj_5ea543fd	2
Subj_60e2038d	2
Subj_6295c70b	2
Subj_650d88a1	3
Subj_6579a1ae	2
Subj_66535e14	2
Subj_67dec94d	2
Subj_68b25dd2	1
Subj_6968e8c2	1
Subj_6c8d28e2	3
Subj_6d81a52b	2
Subj_6e29f9d9	2
Subj_6f7d59dd	1
Subj_70c4857c	2
Subj_72b71371	1
Subj_735b4b95	1
Subj_7535c499	3
Subj_76a9f3fc	2
Subj_79c38c5e	3
Subj_7a602d10	1
Subj_7af92afb	2
Subj_7b86ffe2	1
Subj_7e1cecbd	1
Subj_7ff326e0	1
Subj_803c6747	2
Subj_808fce87	1
Subj_80bfcac2	3
Subj_8557d073	1
Subj_857f0148	2
Subj_88e05bde	3
Subj_8b48500b	3
Subj_8c7a6694	1
Subj_8d91c4be	1
Subj_8e87fba2	3
Subj_8ef6c1bc	3
Subj_8fa95a8d	3
Subj_91245297	1
Subj_96f8e6ac	1
Subj_977a55ec	3
Subj_98c815a3	1
Subj_990a7cba	3
Subj_9a6c775c	2
Subj_9b77114a	1
Subj_9b9f2c91	2
Subj_9cdb94d1	1
Subj_9d0c1107	2
Subj_9f621c0f	1
Subj_a4a38a22	1
Subj_a56fd839	1
Subj_a7b87e83	3
Subj_a8f43017	1
Subj_aba21b12	3
Subj_af4f750a	3
Subj_b4cf1b9d	3
Subj_b5095d08	1
Subj_b741da89	1
Subj_b7726c1a	2
Subj_b7c739c9	1
Subj_b82ddf4f	2
Subj_bca30fba	2
Subj_bf2bf92b	3
Subj_c665f523	2
Subj_c76458ce	2
Subj_c8719b33	2
Subj_cb1296c7	1
Subj_ccce11a7	1
Subj_ce17b133	3
Subj_cfa8b753	2
Subj_d0544d28	2
Subj_d1dc29d4	3
Subj_d42085cf	3
Subj_d4626a9b	2
Subj_d6c2f748	3
Subj_d78770a0	1
Subj_d9bb1b6a	3
Subj_da24293e	1
Subj_db8b671f	1
Subj_dc557cb4	1
Subj_dcce851f	3
Subj_de78995d	2
Subj_e19edd6e	1
Subj_e1e3b175	1
Subj_e34fa597	1
Subj_e3d686b8	1
Subj_e4729ab6	1
Subj_e53e70d3	2
Subj_e687040d	1
Subj_e78f97d6	2
Subj_ecfd9917	1
Subj_ee630923	2
Subj_efb76cb1	2
Subj_f09c9d08	2
Subj_f1d9c69f	2
Subj_f28b1b6a	3
Subj_f32baa8f	1
Subj_f38e5dca	1
Subj_f5259cc7	1
Subj_f84c1a76	1
Subj_f874b0ab	2
Subj_fba056e9	1
Subj_fcf3089a	1

## Sheet: Cluster_Mean_Expression
Gene	Cluster 1	Cluster 2	Cluster 3
CREBBP	8.03411	7.35994	7.55519
FYN	6.20059	6.78273	6.79147
BTN3A1	7.51159	7.75624	7.63061
ATOSA	6.4037	6.34493	6.57301
ADAT1	4.82604	4.52276	4.81161
CERS4	3.01983	2.68483	2.67225
ESR1	0.159983	0.978042	0.430851
MAPK1	8.70419	8.00737	8.21485
EP300	8.32613	7.70853	7.94694
CSNK2A1	6.22789	6.34651	6.38233
BNIP1	0.783383	1.47656	1.36014
HDAC1	5.73977	5.90879	5.82903
CDKN1A	4.4087	4.7236	4.02871
EIF5A	6.11814	6.32997	6.05177
RB1	6.37943	6.2355	6.26367
MORN3	0.487941	1.17061	1.19837
TP53	4.0277	4.62879	4.45228
VWDE	0.0960772	-0.00985498	0.875697
CDA	5.39902	4.65609	4.5766
SMAD3	4.83103	5.21474	5.38401
AR	-0.148811	0.290679	0.019986
YWHAG	6.46982	6.68112	6.28705
MORN4	-2.20751	-1.87319	-1.92383
GMPPB	2.99775	3.4893	3.14036
SMAD2	7.64457	7.44412	7.57208
CDC26	3.4036	3.5984	3.263
C19orf18	-2.32554	-2.07723	-1.79275
GRB2	7.85145	7.45628	7.40645
BOLA2	1.43113	1.51826	1.56594
NDUFA6	4.56688	5.09305	4.51058
SRC	3.218	3.55169	3.06133

## Sheet: Combined_Clustering_Results
clusterNum	maxK	pItem	pFeature	clusterAlg	distance	avg_silhouette_width
2	6	0.9	1	pam	pearson	0.988004
2	7	0.9	1	hc	maximum	0.985246
2	5	0.9	1	hc	maximum	0.983912
2	6	0.8	1	hc	maximum	0.976781
2	6	0.9	0.9	hc	maximum	0.975142
2	7	0.8	1	pam	pearson	0.974149
2	5	0.8	1	pam	pearson	0.972805
2	5	0.8	0.9	hc	maximum	0.970175
2	7	0.7	1	hc	maximum	0.969441
2	5	0.7	1	hc	maximum	0.96887
2	7	0.8	0.9	hc	maximum	0.968646
2	5	0.9	0.8	hc	maximum	0.967686
2	7	0.9	0.8	hc	maximum	0.967624
2	6	0.7	0.9	hc	maximum	0.962117
2	6	0.9	0.7	hc	maximum	0.959709
2	6	0.8	0.8	hc	maximum	0.959124
2	6	0.6	1	hc	maximum	0.957915
2	5	0.8	0.7	hc	maximum	0.957125
2	7	0.7	0.8	hc	maximum	0.956332
2	7	0.8	0.7	hc	maximum	0.956072
2	7	0.9	0.6	hc	maximum	0.95576
2	6	0.7	1	pam	pearson	0.955427
2	5	0.7	0.8	hc	maximum	0.95518
2	5	0.9	0.6	hc	maximum	0.9546
2	5	0.6	0.9	hc	maximum	0.953045
2	6	0.7	0.7	hc	maximum	0.951876
2	6	0.8	0.6	hc	maximum	0.951749
2	7	0.6	0.9	hc	maximum	0.951013
2	5	0.7	0.6	hc	maximum	0.948954
2	5	0.5	1	hc	maximum	0.94664
2	6	0.6	0.8	hc	maximum	0.945981
2	7	0.8	0.5	hc	maximum	0.945593
2	7	0.6	0.7	hc	maximum	0.944005
2	6	0.9	0.5	hc	maximum	0.943818
2	7	0.5	1	hc	maximum	0.943345
2	7	0.7	0.6	hc	maximum	0.942187
2	5	0.6	0.7	hc	maximum	0.941968
2	7	0.6	1	pam	pearson	0.94141
2	5	0.8	0.5	hc	maximum	0.940823
2	6	0.5	0.9	hc	maximum	0.940669
2	7	0.5	0.8	hc	maximum	0.937879
2	5	0.6	1	pam	pearson	0.936359
2	6	0.7	0.5	hc	maximum	0.935741
2	5	0.9	0.9	pam	pearson	0.935301
2	5	0.5	0.8	hc	maximum	0.934561
2	7	0.9	0.9	pam	pearson	0.934498
2	7	0.6	0.5	hc	maximum	0.933563
2	5	0.5	0.6	hc	maximum	0.932708
2	5	0.6	0.5	hc	maximum	0.93185
2	6	0.6	0.6	hc	maximum	0.928395
2	6	0.5	0.7	hc	maximum	0.925853
2	6	0.8	0.9	pam	pearson	0.925381
2	6	0.5	1	pam	pearson	0.924507
2	7	0.7	0.9	pam	pearson	0.921416
2	7	0.5	0.6	hc	maximum	0.920718
2	5	0.7	0.9	pam	pearson	0.920172
2	6	0.6	0.9	pam	pearson	0.91463
2	6	0.5	0.5	hc	maximum	0.909499
2	7	0.5	0.9	pam	pearson	0.902243
2	5	0.5	0.9	pam	pearson	0.898826
2	6	0.9	0.8	pam	pearson	0.896522
2	7	0.8	0.8	pam	pearson	0.892986
2	6	0.7	0.8	pam	pearson	0.892478
2	5	0.8	0.8	pam	pearson	0.887857
2	5	0.6	0.8	pam	pearson	0.885856
2	7	0.6	0.8	pam	pearson	0.877118
2	6	0.5	0.8	pam	pearson	0.869219
2	7	0.9	0.7	pam	pearson	0.864789
2	5	0.9	0.7	pam	pearson	0.862665
2	6	0.9	1	hc	pearson	0.861785
2	6	0.8	0.7	pam	pearson	0.857462
2	5	0.7	0.7	pam	pearson	0.856044
2	7	0.7	0.7	pam	pearson	0.855326
2	7	0.9	1	pam	maximum	0.846142
2	6	0.6	0.7	pam	pearson	0.844108
2	5	0.9	1	pam	maximum	0.839646
2	7	0.5	0.7	pam	pearson	0.834111
2	5	0.5	0.7	pam	pearson	0.82887
2	5	0.8	0.6	pam	pearson	0.81889
2	6	0.9	0.6	pam	pearson	0.815042
2	6	0.7	0.6	pam	pearson	0.812925
2	7	0.8	0.6	pam	pearson	0.811794
2	7	0.8	1	hc	pearson	0.804224
2	7	0.6	0.6	pam	pearson	0.803772
2	5	0.8	1	hc	pearson	0.793896
2	5	0.6	0.6	pam	pearson	0.793334
2	6	0.5	0.6	pam	pearson	0.792454
2	6	0.7	1	hc	pearson	0.786874
2	5	0.7	0.5	pam	pearson	0.767004
2	7	0.9	0.5	pam	pearson	0.764133
2	6	0.8	0.5	pam	pearson	0.759307
2	5	0.9	0.9	hc	pearson	0.759008
2	5	0.6	1	hc	pearson	0.758843
2	6	0.5	1	hc	pearson	0.758758
2	5	0.9	0.5	pam	pearson	0.758351
2	7	0.9	0.9	hc	pearson	0.754665
2	7	0.6	1	hc	pearson	0.754043
2	7	0.7	0.5	pam	pearson	0.752131
2	7	0.5	0.5	pam	pearson	0.742584
2	5	0.7	0.9	hc	pearson	0.738543
2	6	0.8	0.9	hc	pearson	0.738305
2	6	0.6	0.9	hc	pearson	0.732465
2	7	0.7	0.9	hc	pearson	0.731197
2	5	0.5	0.5	pam	pearson	0.728843
2	6	0.6	0.5	pam	pearson	0.726078
2	7	0.5	0.9	hc	pearson	0.721995
2	5	0.8	0.8	hc	pearson	0.721623
2	6	0.7	0.8	hc	pearson	0.714818
2	7	0.6	0.8	hc	pearson	0.709012
2	6	0.9	0.8	hc	pearson	0.70841
2	6	0.8	1	pam	maximum	0.706896
2	6	0.5	0.8	hc	pearson	0.703404
2	7	0.8	0.8	hc	pearson	0.703108
2	5	0.6	0.8	hc	pearson	0.693451
2	5	0.5	0.9	hc	pearson	0.69027
2	5	0.9	0.7	hc	pearson	0.686253
2	6	0.8	0.7	hc	pearson	0.684724
2	7	0.9	0.7	hc	pearson	0.670638
2	5	0.7	0.7	hc	pearson	0.669028
2	6	0.6	0.7	hc	pearson	0.660794
2	5	0.5	0.7	hc	pearson	0.659496
2	7	0.7	0.7	hc	pearson	0.656026
2	7	0.5	0.7	hc	pearson	0.655198
2	5	0.7	1	pam	maximum	0.635211
2	6	0.5	0.6	hc	pearson	0.633978
2	6	0.9	0.6	hc	pearson	0.632378
2	5	0.8	0.6	hc	pearson	0.631417
2	7	0.8	0.6	hc	pearson	0.625793
2	6	0.7	0.6	hc	pearson	0.620674
2	5	0.6	0.6	hc	pearson	0.619266
2	7	0.6	0.6	hc	pearson	0.614273
2	7	0.7	1	pam	maximum	0.604912
2	7	0.9	0.5	hc	pearson	0.597156
2	5	0.9	0.5	hc	pearson	0.595394
2	5	0.7	0.5	hc	pearson	0.592473
2	7	0.5	0.5	hc	pearson	0.590341
2	6	0.8	0.5	hc	pearson	0.589835
2	5	0.5	0.5	hc	pearson	0.589105
2	6	0.6	0.5	hc	pearson	0.587151
2	7	0.7	0.5	hc	pearson	0.57945
2	6	0.9	0.9	pam	maximum	0.546192
2	7	0.8	0.9	pam	maximum	0.523966
2	6	0.6	1	pam	maximum	0.518287
2	5	0.8	0.9	pam	maximum	0.49853
2	5	0.5	1	pam	maximum	0.451954
2	6	0.7	0.9	pam	maximum	0.448875
2	7	0.9	0.8	pam	maximum	0.438399
2	7	0.5	1	pam	maximum	0.436977
2	5	0.9	0.8	pam	maximum	0.436552
2	5	0.6	0.9	pam	maximum	0.436067
2	6	0.8	0.8	pam	maximum	0.4302
2	7	0.6	0.9	pam	maximum	0.421688
2	6	0.5	0.9	pam	maximum	0.419668
2	5	0.7	0.8	pam	maximum	0.401406
2	6	0.6	0.8	pam	maximum	0.379127
2	7	0.7	0.8	pam	maximum	0.37865
2	5	0.8	0.7	pam	maximum	0.36766
2	6	0.9	0.7	pam	maximum	0.36519
2	7	0.5	0.8	pam	maximum	0.362414
2	7	0.8	0.7	pam	maximum	0.346292
2	5	0.5	0.8	pam	maximum	0.346064
2	6	0.7	0.7	pam	maximum	0.329996
2	5	0.9	0.6	pam	maximum	0.321478
2	5	0.6	0.7	pam	maximum	0.316419
2	7	0.6	0.7	pam	maximum	0.316045
2	6	0.8	0.6	pam	maximum	0.307415
2	7	0.9	0.6	pam	maximum	0.302259
2	7	0.7	0.6	pam	maximum	0.293903
2	6	0.5	0.7	pam	maximum	0.291147
2	6	0.9	0.5	pam	maximum	0.289458
2	5	0.5	0.6	pam	maximum	0.283329
2	7	0.5	0.6	pam	maximum	0.280646
2	7	0.8	0.5	pam	maximum	0.277722
2	6	0.7	0.5	pam	maximum	0.276833
2	6	0.5	0.5	pam	maximum	0.273634
2	5	0.8	0.5	pam	maximum	0.272082
2	5	0.7	0.6	pam	maximum	0.262419
2	5	0.6	0.5	pam	maximum	0.259864
2	7	0.6	0.5	pam	maximum	0.259314
2	6	0.6	0.6	pam	maximum	0.252473
3	5	0.9	1	pam	canberra	0.872276
3	7	0.9	1	pam	canberra	0.855392
3	5	0.9	1	hc	canberra	0.851754
3	7	0.9	1	hc	canberra	0.817686
3	6	0.8	1	hc	canberra	0.804114
3	6	0.9	1	hc	spearman	0.793061
3	6	0.9	1	pam	spearman	0.78051
3	5	0.7	1	hc	canberra	0.763135
3	7	0.7	1	hc	canberra	0.76153
3	6	0.8	1	pam	canberra	0.760832
3	6	0.9	0.9	hc	canberra	0.748452
3	7	0.8	0.9	hc	canberra	0.746823
3	6	0.6	1	hc	canberra	0.742738
3	7	0.8	1	hc	spearman	0.739327
3	5	0.8	0.9	hc	canberra	0.734002
3	5	0.8	1	pam	spearman	0.733783
3	5	0.9	0.8	hc	canberra	0.732603
3	7	0.8	1	pam	spearman	0.732321
3	6	0.7	0.9	hc	canberra	0.731894
3	5	0.5	1	hc	canberra	0.730664
3	5	0.8	1	hc	spearman	0.730464
3	7	0.5	1	hc	canberra	0.726593
3	7	0.9	0.8	hc	canberra	0.725941
3	5	0.6	0.9	hc	canberra	0.713695
3	7	0.7	0.8	hc	canberra	0.71198
3	7	0.6	0.9	hc	canberra	0.711517
3	6	0.8	0.8	hc	canberra	0.703657
3	6	0.7	1	hc	spearman	0.698384
3	6	0.7	1	pam	spearman	0.697146
3	7	0.8	0.7	hc	canberra	0.691022
3	6	0.6	0.8	hc	canberra	0.690965
3	6	0.5	0.9	hc	canberra	0.6902
3	5	0.7	0.8	hc	canberra	0.687403
3	5	0.5	0.8	hc	canberra	0.68209
3	7	0.5	0.8	hc	canberra	0.676768
3	5	0.7	1	pam	canberra	0.676132
3	5	0.6	1	hc	spearman	0.672116
3	5	0.8	0.7	hc	canberra	0.671825
3	5	0.9	0.9	hc	spearman	0.671084
3	7	0.6	1	hc	spearman	0.670459
3	6	0.9	0.7	hc	canberra	0.666278
3	5	0.9	0.9	pam	spearman	0.665455
3	7	0.7	1	pam	canberra	0.663841
3	7	0.9	0.9	hc	spearman	0.662077
3	5	0.6	0.7	hc	canberra	0.661569
3	6	0.9	0.9	pam	canberra	0.653004
3	7	0.6	0.7	hc	canberra	0.646443
3	7	0.9	0.6	hc	canberra	0.644248
3	6	0.5	1	hc	spearman	0.643773
3	6	0.8	0.9	pam	spearman	0.643028
3	5	0.6	1	pam	spearman	0.642552
3	7	0.6	1	pam	spearman	0.641563
3	6	0.8	0.9	hc	spearman	0.639203
3	7	0.9	0.9	pam	spearman	0.638474
3	6	0.7	0.7	hc	canberra	0.631822
3	5	0.9	0.6	hc	canberra	0.631812
3	7	0.7	0.6	hc	canberra	0.631367
3	5	0.8	0.9	pam	canberra	0.630255
3	6	0.8	0.6	hc	canberra	0.629001
3	6	0.5	0.7	hc	canberra	0.626327
3	5	0.7	0.9	hc	spearman	0.624301
3	7	0.7	0.9	hc	spearman	0.622794
3	7	0.5	0.6	hc	canberra	0.618786
3	7	0.7	0.9	pam	spearman	0.617872
3	7	0.8	0.9	pam	canberra	0.617366
3	6	0.5	1	pam	spearman	0.613952
3	5	0.7	0.6	hc	canberra	0.608249
3	7	0.8	0.8	hc	spearman	0.605447
3	5	0.8	0.8	hc	spearman	0.60473
3	6	0.6	0.9	hc	spearman	0.603195
3	5	0.5	0.9	pam	spearman	0.601035
3	5	0.5	0.9	hc	spearman	0.600065
3	6	0.6	1	pam	canberra	0.598491
3	6	0.6	0.6	hc	canberra	0.598398
3	5	0.7	0.9	pam	spearman	0.596302
3	6	0.7	0.8	hc	spearman	0.594429
3	6	0.9	0.5	hc	canberra	0.590393
3	6	0.6	0.9	pam	spearman	0.589241
3	7	0.9	0.8	pam	canberra	0.587725
3	7	0.5	0.9	hc	spearman	0.586966
3	6	0.9	0.8	hc	spearman	0.585808
3	6	0.5	0.8	hc	spearman	0.579812
3	5	0.6	0.5	hc	canberra	0.577653
3	5	0.5	0.6	hc	canberra	0.577136
3	6	0.9	0.8	pam	spearman	0.576423
3	7	0.8	0.8	pam	spearman	0.57601
3	6	0.5	0.5	hc	canberra	0.575841
3	7	0.6	0.8	hc	spearman	0.574635
3	6	0.6	0.7	hc	spearman	0.573551
3	5	0.6	0.8	hc	spearman	0.572498
3	7	0.8	0.5	hc	canberra	0.571332
3	6	0.7	0.9	pam	canberra	0.571318
3	5	0.8	0.5	hc	canberra	0.57077
3	5	0.8	0.8	pam	spearman	0.569512
3	5	0.9	0.8	pam	canberra	0.568361
3	5	0.6	0.8	pam	spearman	0.567568
3	6	0.7	0.5	hc	canberra	0.562989
3	7	0.5	0.9	pam	spearman	0.55839
3	7	0.6	0.5	hc	canberra	0.557663
3	6	0.7	0.8	pam	spearman	0.557468
3	5	0.9	0.7	hc	spearman	0.556739
3	7	0.6	0.8	pam	spearman	0.555159
3	6	0.8	0.7	hc	spearman	0.55246
3	7	0.9	0.7	hc	spearman	0.551863
3	5	0.7	0.7	hc	spearman	0.547387
3	6	0.8	0.8	pam	canberra	0.542123
3	7	0.9	0.7	pam	spearman	0.541606
3	7	0.5	0.7	hc	spearman	0.539315
3	7	0.7	0.7	hc	spearman	0.536223
3	6	0.5	0.8	pam	spearman	0.529367
3	6	0.8	0.7	pam	spearman	0.527315
3	6	0.7	0.6	hc	spearman	0.521508
3	5	0.7	0.7	pam	spearman	0.51711
3	6	0.6	0.7	pam	spearman	0.516968
3	5	0.6	0.6	hc	spearman	0.506611
3	5	0.5	1	pam	canberra	0.503789
3	6	0.9	0.6	hc	spearman	0.503448
3	7	0.8	0.6	hc	spearman	0.50242
3	5	0.8	0.6	hc	spearman	0.501718
3	7	0.6	0.6	hc	spearman	0.500672
3	5	0.5	0.7	pam	spearman	0.496498
3	7	0.5	1	pam	canberra	0.49514
3	6	0.5	0.6	hc	spearman	0.491271
3	6	0.7	0.6	pam	spearman	0.489828
3	5	0.5	0.7	hc	spearman	0.486847
3	6	0.9	0.6	pam	spearman	0.485366
3	7	0.7	0.7	pam	spearman	0.484627
3	5	0.8	0.6	pam	spearman	0.484564
3	5	0.6	0.6	pam	spearman	0.476845
3	6	0.5	0.6	pam	spearman	0.474242
3	5	0.6	0.9	pam	canberra	0.473618
3	7	0.6	0.9	pam	canberra	0.472984
3	5	0.7	0.8	pam	canberra	0.461844
3	5	0.9	0.5	hc	spearman	0.459269
3	6	0.5	0.9	pam	canberra	0.4557
3	6	0.8	0.5	hc	spearman	0.453303
3	7	0.7	0.8	pam	canberra	0.452458
3	7	0.9	0.5	hc	spearman	0.450982
3	7	0.7	0.5	hc	spearman	0.449577
3	5	0.7	0.5	hc	spearman	0.448412
3	5	0.9	0.5	pam	spearman	0.445454
3	6	0.6	0.5	hc	spearman	0.444621
3	6	0.6	0.8	pam	canberra	0.442793
3	7	0.5	0.5	hc	spearman	0.438584
3	5	0.5	0.5	hc	spearman	0.437098
3	5	0.8	0.7	pam	canberra	0.434199
3	5	0.5	0.8	pam	canberra	0.4317
3	7	0.5	0.8	pam	canberra	0.431194
3	6	0.9	0.7	pam	canberra	0.430196
3	7	0.5	0.5	pam	spearman	0.428901
3	6	0.7	0.7	pam	canberra	0.42792
3	7	0.8	0.7	pam	canberra	0.426152
3	5	0.6	0.7	pam	canberra	0.416911
3	7	0.6	0.7	pam	canberra	0.414411
3	6	0.6	0.5	pam	spearman	0.409075
3	7	0.9	0.6	pam	canberra	0.40466
3	5	0.9	0.7	pam	spearman	0.400466
3	6	0.8	0.6	pam	canberra	0.396752
3	7	0.7	0.6	pam	canberra	0.395361
3	5	0.9	0.6	pam	canberra	0.39276
3	7	0.5	0.7	pam	spearman	0.389929
3	6	0.5	0.7	pam	canberra	0.385808
3	7	0.8	0.6	pam	spearman	0.379469
3	5	0.7	0.6	pam	canberra	0.378123
3	6	0.6	0.6	pam	canberra	0.373698
3	7	0.6	0.6	pam	spearman	0.364163
3	6	0.9	0.5	pam	canberra	0.364139
3	5	0.8	0.5	pam	canberra	0.35642
3	7	0.8	0.5	pam	canberra	0.354621
3	7	0.9	0.5	pam	spearman	0.353735
3	6	0.7	0.5	pam	canberra	0.353644
3	5	0.5	0.6	pam	canberra	0.351324
3	5	0.7	0.5	pam	spearman	0.342133
3	6	0.8	0.5	pam	spearman	0.341225
3	7	0.5	0.6	pam	canberra	0.331613
3	5	0.5	0.5	pam	spearman	0.327883
3	7	0.6	0.5	pam	canberra	0.324314
3	6	0.5	0.5	pam	canberra	0.317984
3	5	0.6	0.5	pam	canberra	0.31379
3	7	0.7	0.5	pam	spearman	0.313543
4	6	0.9	0.9	pam	binary	0.976275
4	6	0.9	0.5	hc	binary	0.976249
4	7	0.9	0.8	pam	binary	0.976193
4	5	0.9	0.8	hc	binary	0.976121
4	7	0.9	0.8	hc	binary	0.976002
4	5	0.9	0.8	pam	binary	0.975981
4	7	0.9	1	hc	binary	0.975963
4	6	0.9	0.9	hc	binary	0.975959
4	6	0.9	0.7	pam	binary	0.9759
4	5	0.9	1	hc	binary	0.9759
4	5	0.9	1	pam	binary	0.975891
4	5	0.9	0.6	pam	binary	0.975811
4	6	0.9	0.7	hc	binary	0.975763
4	7	0.9	1	pam	binary	0.975605
4	6	0.9	0.5	pam	binary	0.975587
4	7	0.9	0.6	pam	binary	0.975559
4	7	0.9	0.6	hc	binary	0.975502
4	5	0.9	0.6	hc	binary	0.975366
4	6	0.8	0.6	hc	binary	0.971546
4	5	0.8	0.7	hc	binary	0.971363
4	6	0.8	0.6	pam	binary	0.971099
4	5	0.8	0.5	pam	binary	0.971042
4	7	0.8	0.9	pam	binary	0.971037
4	7	0.8	0.7	hc	binary	0.970965
4	5	0.8	0.7	pam	binary	0.970881
4	5	0.8	0.9	pam	binary	0.97088
4	6	0.8	1	hc	binary	0.970712
4	6	0.8	1	pam	binary	0.970558
4	6	0.8	0.8	pam	binary	0.970416
4	7	0.8	0.5	hc	binary	0.970409
4	5	0.8	0.9	hc	binary	0.970326
4	7	0.8	0.9	hc	binary	0.970301
4	7	0.8	0.7	pam	binary	0.970205
4	5	0.8	0.5	hc	binary	0.970142
4	6	0.8	0.8	hc	binary	0.969962
4	7	0.8	0.5	pam	binary	0.968991
4	5	0.7	1	pam	binary	0.965158
4	5	0.7	1	hc	binary	0.964119
4	6	0.7	0.7	hc	binary	0.96406
4	6	0.7	0.5	hc	binary	0.964008
4	6	0.7	0.9	hc	binary	0.963955
4	6	0.7	0.7	pam	binary	0.963705
4	5	0.7	0.8	pam	binary	0.963618
4	7	0.7	0.8	pam	binary	0.963532
4	7	0.7	0.8	hc	binary	0.963385
4	7	0.7	1	pam	binary	0.963367
4	7	0.7	1	hc	binary	0.963311
4	6	0.7	0.9	pam	binary	0.963215
4	7	0.7	0.6	hc	binary	0.96321
4	6	0.7	0.5	pam	binary	0.963112
4	7	0.7	0.6	pam	binary	0.962891
4	5	0.7	0.6	hc	binary	0.962851
4	5	0.7	0.6	pam	binary	0.962815
4	5	0.7	0.8	hc	binary	0.96249
4	6	0.6	0.6	pam	binary	0.95478
4	6	0.6	1	hc	binary	0.954631
4	6	0.6	0.8	hc	binary	0.954615
4	6	0.6	0.6	hc	binary	0.954596
4	6	0.6	1	pam	binary	0.954512
4	7	0.6	0.7	hc	binary	0.954489
4	7	0.6	0.7	pam	binary	0.954359
4	5	0.6	0.5	pam	binary	0.954293
4	5	0.6	0.7	pam	binary	0.954282
4	7	0.6	0.9	hc	binary	0.954232
4	7	0.6	0.9	pam	binary	0.954111
4	5	0.6	0.9	pam	binary	0.95387
4	5	0.6	0.7	hc	binary	0.953593
4	7	0.6	0.5	pam	binary	0.953536
4	5	0.6	0.9	hc	binary	0.953365
4	7	0.6	0.5	hc	binary	0.953275
4	5	0.6	0.5	hc	binary	0.953234
4	6	0.6	0.8	pam	binary	0.952371
4	5	0.5	0.8	hc	binary	0.943329
4	6	0.5	0.9	pam	binary	0.942612
4	5	0.5	0.8	pam	binary	0.942586
4	7	0.5	0.8	hc	binary	0.942577
4	7	0.5	1	pam	binary	0.94249
4	5	0.5	0.6	hc	binary	0.941837
4	5	0.5	0.6	pam	binary	0.941761
4	7	0.5	0.6	hc	binary	0.941675
4	6	0.5	0.5	pam	binary	0.941666
4	6	0.5	0.7	hc	binary	0.941346
4	6	0.5	0.7	pam	binary	0.941266
4	6	0.5	0.5	hc	binary	0.941216
4	5	0.5	1	pam	binary	0.941131
4	7	0.5	1	hc	binary	0.940937
4	7	0.5	0.8	pam	binary	0.94054
4	5	0.5	1	hc	binary	0.940342
4	6	0.5	0.9	hc	binary	0.940116
4	7	0.5	0.6	pam	binary	0.939838
4	5	0.9	0.9	hc	euclidean	0.873987
4	6	0.9	0.8	hc	euclidean	0.873728
4	6	0.7	1	hc	euclidean	0.87191
4	6	0.9	1	hc	euclidean	0.871764
4	7	0.9	0.9	hc	euclidean	0.869724
4	5	0.8	1	hc	euclidean	0.868806
4	6	0.8	0.9	hc	euclidean	0.865288
4	7	0.8	1	hc	euclidean	0.864251
4	5	0.8	0.8	hc	euclidean	0.86221
4	5	0.7	0.9	hc	euclidean	0.856006
4	6	0.9	1	pam	euclidean	0.856004
4	7	0.9	0.7	hc	euclidean	0.848357
4	5	0.9	0.7	hc	euclidean	0.844734
4	7	0.7	0.9	hc	euclidean	0.844019
4	7	0.6	1	hc	euclidean	0.841884
4	6	0.7	0.8	hc	euclidean	0.841247
4	7	0.8	0.8	hc	euclidean	0.837828
4	5	0.6	1	hc	euclidean	0.836944
4	6	0.8	0.7	hc	euclidean	0.836146
4	6	0.9	0.6	hc	euclidean	0.833496
4	5	0.7	0.7	hc	euclidean	0.829189
4	6	0.6	0.9	hc	euclidean	0.828809
4	7	0.8	0.6	hc	euclidean	0.827399
4	7	0.7	0.7	hc	euclidean	0.823511
4	5	0.6	0.8	hc	euclidean	0.819413
4	6	0.5	1	hc	euclidean	0.818913
4	6	0.7	0.6	hc	euclidean	0.818482
4	5	0.5	0.9	hc	euclidean	0.817248
4	7	0.9	0.5	hc	euclidean	0.817221
4	5	0.8	0.6	hc	euclidean	0.81661
4	7	0.6	0.8	hc	euclidean	0.810247
4	6	0.6	0.7	hc	euclidean	0.810212
4	6	0.8	0.5	hc	euclidean	0.809497
4	5	0.7	0.5	hc	euclidean	0.803675
4	7	0.5	0.9	hc	euclidean	0.79978
4	7	0.6	0.6	hc	euclidean	0.799659
4	5	0.6	0.6	hc	euclidean	0.799639
4	5	0.9	0.5	hc	euclidean	0.795878
4	7	0.7	0.5	hc	euclidean	0.794135
4	7	0.5	0.7	hc	euclidean	0.791744
4	6	0.5	0.8	hc	euclidean	0.790562
4	5	0.5	0.7	hc	euclidean	0.788042
4	6	0.5	0.6	hc	euclidean	0.777417
4	5	0.8	1	pam	euclidean	0.744091
4	7	0.5	0.5	hc	euclidean	0.743801
4	6	0.6	0.5	hc	euclidean	0.738466
4	7	0.8	1	pam	euclidean	0.736654
4	5	0.5	0.5	hc	euclidean	0.721419
4	5	0.9	0.9	pam	euclidean	0.656184
4	7	0.9	0.9	pam	euclidean	0.626317
4	6	0.7	1	pam	euclidean	0.595141
4	6	0.8	0.9	pam	euclidean	0.543682
4	5	0.6	1	pam	euclidean	0.535008
4	6	0.9	0.8	pam	euclidean	0.512309
4	7	0.6	1	pam	euclidean	0.501517
4	5	0.7	0.9	pam	euclidean	0.490617
4	7	0.7	0.9	pam	euclidean	0.48809
4	7	0.8	0.8	pam	euclidean	0.472438
4	5	0.8	0.8	pam	euclidean	0.467762
4	6	0.6	0.9	pam	euclidean	0.426232
4	5	0.9	0.7	pam	euclidean	0.409807
4	7	0.9	0.7	pam	euclidean	0.407579
4	6	0.7	0.8	pam	euclidean	0.397989
4	6	0.8	0.7	pam	euclidean	0.380945
4	7	0.6	0.8	pam	euclidean	0.364137
4	6	0.5	1	pam	euclidean	0.358148
4	7	0.5	0.9	pam	euclidean	0.348714
4	5	0.6	0.8	pam	euclidean	0.34423
4	7	0.7	0.7	pam	euclidean	0.338872
4	5	0.5	0.9	pam	euclidean	0.327063
4	5	0.7	0.7	pam	euclidean	0.31646
4	6	0.5	0.8	pam	euclidean	0.313186
4	6	0.9	0.6	pam	euclidean	0.309029
4	6	0.6	0.7	pam	euclidean	0.286849
4	6	0.7	0.6	pam	euclidean	0.277144
4	7	0.5	0.7	pam	euclidean	0.269701
4	5	0.8	0.6	pam	euclidean	0.265052
4	7	0.8	0.6	pam	euclidean	0.247002
4	5	0.5	0.7	pam	euclidean	0.244933
4	5	0.6	0.6	pam	euclidean	0.242462
4	6	0.8	0.5	pam	euclidean	0.237925
4	5	0.7	0.5	pam	euclidean	0.236309
4	5	0.9	0.5	pam	euclidean	0.234027
4	7	0.9	0.5	pam	euclidean	0.228923
4	5	0.5	0.5	pam	euclidean	0.221775
4	7	0.5	0.5	pam	euclidean	0.218926
4	6	0.5	0.6	pam	euclidean	0.214245
4	7	0.6	0.6	pam	euclidean	0.187232
4	6	0.6	0.5	pam	euclidean	0.186325
4	7	0.7	0.5	pam	euclidean	0.150834
5	6	0.6	1	hc	minkowski	0.842065
5	6	0.9	1	hc	manhattan	0.841105
5	7	0.9	1	pam	minkowski	0.841052
5	5	0.9	1	hc	minkowski	0.832713
5	5	0.9	0.8	hc	minkowski	0.814305
5	5	0.9	0.6	hc	minkowski	0.811729
5	5	0.8	0.7	hc	minkowski	0.810614
5	5	0.9	1	pam	minkowski	0.810116
5	6	0.7	0.9	hc	minkowski	0.810094
5	7	0.8	0.7	hc	minkowski	0.808046
5	6	0.9	0.7	hc	minkowski	0.806232
5	6	0.8	0.6	hc	minkowski	0.802452
5	7	0.5	1	hc	minkowski	0.800776
5	7	0.9	0.6	hc	minkowski	0.800575
5	6	0.8	1	hc	minkowski	0.797761
5	6	0.8	0.8	hc	minkowski	0.795453
5	6	0.7	0.7	hc	minkowski	0.793688
5	7	0.9	1	hc	minkowski	0.791269
5	5	0.8	0.9	hc	minkowski	0.787244
5	7	0.9	0.8	hc	minkowski	0.787014
5	6	0.9	0.9	hc	minkowski	0.786568
5	5	0.8	0.5	hc	minkowski	0.778036
5	7	0.8	0.9	hc	minkowski	0.774156
5	6	0.5	0.9	hc	minkowski	0.772296
5	6	0.9	0.5	hc	minkowski	0.771712
5	7	0.7	0.8	hc	minkowski	0.769161
5	7	0.8	0.5	hc	minkowski	0.76787
5	5	0.7	1	hc	minkowski	0.766667
5	5	0.6	0.9	hc	minkowski	0.765992
5	7	0.9	0.7	hc	manhattan	0.765381
5	7	0.7	1	hc	minkowski	0.763345
5	7	0.7	0.6	hc	minkowski	0.761229
5	5	0.7	0.6	hc	minkowski	0.760531
5	5	0.6	0.7	hc	minkowski	0.757732
5	5	0.7	0.8	hc	minkowski	0.755213
5	7	0.6	0.9	hc	minkowski	0.751827
5	7	0.6	0.7	hc	minkowski	0.750319
5	6	0.7	0.5	hc	minkowski	0.746199
5	7	0.8	1	hc	manhattan	0.745801
5	5	0.9	0.7	hc	manhattan	0.743182
5	7	0.9	0.9	hc	manhattan	0.742735
5	5	0.9	0.9	hc	manhattan	0.742569
5	7	0.7	0.9	hc	manhattan	0.741989
5	5	0.8	1	hc	manhattan	0.741144
5	6	0.9	0.6	hc	manhattan	0.739967
5	6	0.8	0.9	hc	manhattan	0.734665
5	6	0.6	0.6	hc	minkowski	0.734413
5	5	0.5	1	hc	minkowski	0.733704
5	6	0.9	0.8	hc	manhattan	0.733449
5	6	0.6	0.8	hc	minkowski	0.732574
5	7	0.6	0.5	hc	minkowski	0.730287
5	7	0.5	0.8	hc	minkowski	0.729163
5	6	0.8	0.7	hc	manhattan	0.725585
5	5	0.8	0.6	hc	manhattan	0.720182
5	5	0.9	0.5	hc	manhattan	0.717469
5	6	0.5	0.7	hc	minkowski	0.716469
5	6	0.7	1	hc	manhattan	0.715089
5	7	0.8	0.6	hc	manhattan	0.711542
5	7	0.7	0.7	hc	manhattan	0.708516
5	5	0.6	0.5	hc	minkowski	0.708265
5	5	0.5	0.8	hc	minkowski	0.707931
5	6	0.8	0.5	hc	manhattan	0.701188
5	6	0.8	1	pam	minkowski	0.700509
5	7	0.9	0.5	hc	manhattan	0.699438
5	6	0.5	0.5	hc	minkowski	0.698316
5	5	0.7	0.9	hc	manhattan	0.694586
5	7	0.5	0.6	hc	minkowski	0.692917
5	5	0.8	0.8	hc	manhattan	0.691837
5	6	0.9	1	pam	manhattan	0.688216
5	7	0.6	0.8	hc	manhattan	0.686898
5	5	0.5	0.6	hc	minkowski	0.686516
5	5	0.6	0.8	hc	manhattan	0.685098
5	5	0.7	0.7	hc	manhattan	0.684686
5	6	0.7	0.6	hc	manhattan	0.683083
5	7	0.8	0.8	hc	manhattan	0.681695
5	5	0.6	1	hc	manhattan	0.674052
5	6	0.6	0.9	hc	manhattan	0.668278
5	7	0.6	1	hc	manhattan	0.667352
5	6	0.7	0.8	hc	manhattan	0.664409
5	7	0.7	0.5	hc	manhattan	0.65945
5	5	0.6	0.6	hc	manhattan	0.651849
5	5	0.7	0.5	hc	manhattan	0.645194
5	6	0.6	0.5	hc	manhattan	0.639089
5	6	0.6	0.7	hc	manhattan	0.624435
5	6	0.5	0.6	hc	manhattan	0.615457
5	6	0.5	1	hc	manhattan	0.604276
5	5	0.5	0.9	hc	manhattan	0.600649
5	5	0.7	1	pam	minkowski	0.587822
5	7	0.8	1	pam	manhattan	0.585806
5	7	0.5	0.7	hc	manhattan	0.584028
5	7	0.5	0.9	hc	manhattan	0.57096
5	7	0.6	0.6	hc	manhattan	0.570721
5	5	0.5	0.5	hc	manhattan	0.569835
5	5	0.5	0.7	hc	manhattan	0.569775
5	6	0.5	0.8	hc	manhattan	0.562055
5	7	0.5	0.5	hc	manhattan	0.561666
5	7	0.7	1	pam	minkowski	0.557199
5	6	0.9	0.9	pam	minkowski	0.545174
5	5	0.8	1	pam	manhattan	0.502477
5	5	0.8	0.9	pam	minkowski	0.484429
5	6	0.7	1	pam	manhattan	0.483693
5	6	0.6	1	pam	minkowski	0.481848
5	7	0.9	0.9	pam	manhattan	0.476437
5	7	0.8	0.9	pam	minkowski	0.462764
5	5	0.9	0.9	pam	manhattan	0.46072
5	7	0.5	1	pam	minkowski	0.435361
5	5	0.6	1	pam	manhattan	0.428693
5	5	0.9	0.8	pam	minkowski	0.425274
5	7	0.9	0.8	pam	minkowski	0.423924
5	5	0.5	1	pam	minkowski	0.417064
5	7	0.6	1	pam	manhattan	0.406687
5	6	0.7	0.9	pam	minkowski	0.401916
5	6	0.8	0.8	pam	minkowski	0.396081
5	6	0.8	0.9	pam	manhattan	0.394389
5	5	0.7	0.9	pam	manhattan	0.384845
5	6	0.5	1	pam	manhattan	0.384773
5	7	0.7	0.9	pam	manhattan	0.383132
5	7	0.6	0.9	pam	minkowski	0.377965
5	5	0.6	0.9	pam	minkowski	0.371118
5	6	0.9	0.8	pam	manhattan	0.369523
5	6	0.6	0.9	pam	manhattan	0.36859
5	7	0.7	0.8	pam	minkowski	0.362578
5	7	0.8	0.8	pam	manhattan	0.361898
5	5	0.8	0.8	pam	manhattan	0.357516
5	5	0.7	0.8	pam	minkowski	0.350811
5	6	0.5	0.9	pam	minkowski	0.34808
5	6	0.9	0.7	pam	minkowski	0.33713
5	6	0.7	0.8	pam	manhattan	0.328628
5	5	0.8	0.7	pam	minkowski	0.326577
5	7	0.8	0.7	pam	minkowski	0.324506
5	5	0.5	0.9	pam	manhattan	0.323785
5	7	0.9	0.7	pam	manhattan	0.322894
5	7	0.5	0.9	pam	manhattan	0.319375
5	6	0.6	0.8	pam	minkowski	0.314544
5	7	0.6	0.8	pam	manhattan	0.313557
5	6	0.8	0.7	pam	manhattan	0.310212
5	6	0.5	0.8	pam	manhattan	0.308808
5	5	0.9	0.7	pam	manhattan	0.307883
5	7	0.7	0.7	pam	manhattan	0.303894
5	6	0.7	0.7	pam	minkowski	0.301056
5	5	0.5	0.8	pam	minkowski	0.297597
5	5	0.6	0.8	pam	manhattan	0.297217
5	6	0.6	0.7	pam	manhattan	0.293097
5	6	0.9	0.6	pam	manhattan	0.284268
5	5	0.7	0.7	pam	manhattan	0.284193
5	7	0.5	0.7	pam	manhattan	0.282565
5	7	0.8	0.6	pam	manhattan	0.275771
5	7	0.6	0.7	pam	minkowski	0.274611
5	6	0.7	0.6	pam	manhattan	0.27209
5	5	0.8	0.6	pam	manhattan	0.271953
5	7	0.5	0.8	pam	minkowski	0.27076
5	5	0.5	0.7	pam	manhattan	0.269356
5	6	0.8	0.6	pam	minkowski	0.267411
5	6	0.5	0.7	pam	minkowski	0.264027
5	5	0.9	0.6	pam	minkowski	0.263794
5	7	0.9	0.6	pam	minkowski	0.261633
5	5	0.6	0.6	pam	manhattan	0.260849
5	6	0.6	0.6	pam	minkowski	0.253907
5	7	0.6	0.6	pam	manhattan	0.253611
5	5	0.6	0.7	pam	minkowski	0.248754
5	5	0.9	0.5	pam	manhattan	0.241661
5	5	0.7	0.5	pam	manhattan	0.240605
5	6	0.5	0.6	pam	manhattan	0.240572
5	7	0.7	0.6	pam	minkowski	0.239236
5	7	0.5	0.5	pam	manhattan	0.235092
5	5	0.7	0.6	pam	minkowski	0.229475
5	5	0.5	0.5	pam	manhattan	0.228497
5	6	0.8	0.5	pam	manhattan	0.228253
5	6	0.9	0.5	pam	minkowski	0.228012
5	6	0.7	0.5	pam	minkowski	0.226196
5	7	0.5	0.6	pam	minkowski	0.222278
5	7	0.9	0.5	pam	manhattan	0.221974
5	7	0.7	0.5	pam	manhattan	0.221196
5	5	0.8	0.5	pam	minkowski	0.219181
5	7	0.6	0.5	pam	minkowski	0.219006
5	5	0.6	0.5	pam	minkowski	0.216999
5	6	0.6	0.5	pam	manhattan	0.212366
5	7	0.8	0.5	pam	minkowski	0.207981
5	5	0.5	0.6	pam	minkowski	0.199569
5	6	0.5	0.5	pam	minkowski	0.189869

## Sheet: Symptoms_Frequency
Symptom	Cluster	Frequency	Percentage
Weakness_Or_Fatigue	Cluster 1	40	52.6316
Memory_Thought_Problems	Cluster 1	39	51.3158
Sleep_Problems	Cluster 1	37	48.6842
Eating_More_Less	Cluster 1	34	44.7368
Muscle_Pain	Cluster 1	33	43.4211
Shortness_Of_Breath	Cluster 1	26	34.2105
Chest_Pain_Cardiac_Issues	Cluster 1	22	28.9474
Increased_Mucus	Cluster 1	21	27.6316
Lung_Problems	Cluster 1	16	21.0526
Nausea_Diarrhea_Vomiting	Cluster 1	15	19.7368
Skin_Rash	Cluster 1	14	18.4211
Smell_Taste_Problems	Cluster 1	13	17.1053
Need_Supplemental_O2	Cluster 1	11	14.4737
Toe_Problems	Cluster 1	11	14.4737
Cavities_Teeth_Problems	Cluster 1	10	13.1579
Pneumonia	Cluster 1	4	5.26316
Eating_More_Less	Cluster 2	34	43.5897
Weakness_Or_Fatigue	Cluster 2	33	42.3077
Memory_Thought_Problems	Cluster 2	30	38.4615
Muscle_Pain	Cluster 2	29	37.1795
Shortness_Of_Breath	Cluster 2	24	30.7692
Sleep_Problems	Cluster 2	22	28.2051
Chest_Pain_Cardiac_Issues	Cluster 2	16	20.5128
Increased_Mucus	Cluster 2	12	15.3846
Lung_Problems	Cluster 2	12	15.3846
Nausea_Diarrhea_Vomiting	Cluster 2	12	15.3846
Skin_Rash	Cluster 2	12	15.3846
Cavities_Teeth_Problems	Cluster 2	11	14.1026
Smell_Taste_Problems	Cluster 2	11	14.1026
Toe_Problems	Cluster 2	11	14.1026
Need_Supplemental_O2	Cluster 2	4	5.12821
Pneumonia	Cluster 2	4	5.12821
