# Supplementary material for: Integrative multi-omics framework for causal gene discovery in Long COVID
Source: PLoS Comput Biol. 2025 Dec 1;21(12):e1013725. doi: 10.1371/journal.pcbi.1013725 (PMC12677781; doi:10.1371/journal.pcbi.1013725)
Supplement: S6 Table — Statistical test results of gene rankings across multiple PPI networks demonstrating framework robustness. (XLSX) [file pcbi.1013725.s013.xlsx]

## Sheet: statistical_summary
Analysis	OmniPath_Count	Vinayagam_Count	Observed_Overlap	Expected_Overlap	Jaccard_Index	t_statistic_hyper	p_value_hyper	CI_95_lower	CI_95_upper	t_statistic_perm	p_value_perm	Odds_Ratio	OR_CI_95	Significant
All genes	4789	6327	3027	3745.83	0.374	NA	1	NA	NA	-1197.5	1	0	[0.00, Inf]	FALSE
Critical genes	1757	1721	423	373.82	0.138	NA	0.0007445	NA	NA	99.608	0	1.23	[1.10, Inf]	TRUE
Non-critical genes	3032	4606	1310	1726.47	0.207	NA	1	NA	NA	-602.449	1	0.41	[0.38, Inf]	FALSE
Top100 all	100	100	46	1.24	0.299	NA	4.076e-65	NA	NA	1309.81	0	124.39	[81.24, Inf]	TRUE
Top100 critical	92	100	42	1.14	0.28	NA	6.664e-59	NA	NA	1235.81	0	114.33	[74.03, Inf]	TRUE
Top16 all	16	16	4	0.03	0.143	NA	1.832e-08	NA	NA	681.912	0	220.44	[58.03, Inf]	TRUE

## Sheet: intersection_all_genes
Gene	Category	Significant
A2M	All_Genes	FALSE
AATF	All_Genes	FALSE
ABCA1	All_Genes	FALSE
ABCB1	All_Genes	FALSE
ABI1	All_Genes	FALSE
ABI2	All_Genes	FALSE
ABI3	All_Genes	FALSE
ABL1	All_Genes	FALSE
ABL2	All_Genes	FALSE
ABR	All_Genes	FALSE
ACACA	All_Genes	FALSE
ACD	All_Genes	FALSE
ACE	All_Genes	FALSE
ACIN1	All_Genes	FALSE
ACLY	All_Genes	FALSE
ACP1	All_Genes	FALSE
ACTA2	All_Genes	FALSE
ACTB	All_Genes	FALSE
ACTG1	All_Genes	FALSE
ACTL6A	All_Genes	FALSE
ACTN1	All_Genes	FALSE
ACTN4	All_Genes	FALSE
ACTR2	All_Genes	FALSE
ACVR1	All_Genes	FALSE
ACVR1B	All_Genes	FALSE
ACVR1C	All_Genes	FALSE
ACVR2A	All_Genes	FALSE
ACVR2B	All_Genes	FALSE
ACVRL1	All_Genes	FALSE
ADAM10	All_Genes	FALSE
ADAM12	All_Genes	FALSE
ADAM15	All_Genes	FALSE
ADAM17	All_Genes	FALSE
ADAM23	All_Genes	FALSE
ADAM9	All_Genes	FALSE
ADAMTS1	All_Genes	FALSE
ADCY6	All_Genes	FALSE
ADD1	All_Genes	FALSE
ADD2	All_Genes	FALSE
ADIPOR1	All_Genes	FALSE
ADIPOR2	All_Genes	FALSE
ADM	All_Genes	FALSE
ADNP	All_Genes	FALSE
ADORA2A	All_Genes	FALSE
ADORA2B	All_Genes	FALSE
ADRA2A	All_Genes	FALSE
ADRB1	All_Genes	FALSE
ADRB2	All_Genes	FALSE
AFAP1L2	All_Genes	FALSE
AGAP2	All_Genes	FALSE
AGER	All_Genes	FALSE
AGRN	All_Genes	FALSE
AHR	All_Genes	FALSE
AHSA1	All_Genes	FALSE
AIFM1	All_Genes	FALSE
AKAP1	All_Genes	FALSE
AKAP11	All_Genes	FALSE
AKAP12	All_Genes	FALSE
AKAP13	All_Genes	FALSE
AKAP3	All_Genes	FALSE
AKAP5	All_Genes	FALSE
AKAP8	All_Genes	FALSE
AKAP8L	All_Genes	FALSE
AKAP9	All_Genes	FALSE
AKT1	All_Genes	FALSE
AKT1S1	All_Genes	FALSE
AKT2	All_Genes	FALSE
AKT3	All_Genes	FALSE
ALDH2	All_Genes	FALSE
ALDOA	All_Genes	FALSE
ALOX5	All_Genes	FALSE
ALPL	All_Genes	FALSE
AMFR	All_Genes	FALSE
AMOT	All_Genes	FALSE
AMPH	All_Genes	FALSE
ANAPC2	All_Genes	FALSE
ANAPC7	All_Genes	FALSE
ANGPT1	All_Genes	FALSE
ANK1	All_Genes	FALSE
ANK2	All_Genes	FALSE
ANK3	All_Genes	FALSE
ANKRD11	All_Genes	FALSE
ANKS1B	All_Genes	FALSE
ANP32A	All_Genes	FALSE
ANXA1	All_Genes	FALSE
ANXA2	All_Genes	FALSE
AP1B1	All_Genes	FALSE
AP1G2	All_Genes	FALSE
AP1M1	All_Genes	FALSE
AP2B1	All_Genes	FALSE
AP2M1	All_Genes	FALSE
AP3B1	All_Genes	FALSE
APAF1	All_Genes	FALSE
APBA1	All_Genes	FALSE
APBA2	All_Genes	FALSE
APBA3	All_Genes	FALSE
APBB1	All_Genes	FALSE
APC	All_Genes	FALSE
APEX1	All_Genes	FALSE
APIP	All_Genes	FALSE
APLP2	All_Genes	FALSE
APOB	All_Genes	FALSE
APP	All_Genes	FALSE
APPL1	All_Genes	FALSE
APTX	All_Genes	FALSE
AQP1	All_Genes	FALSE
AR	All_Genes	FALSE
ARAF	All_Genes	FALSE
ARAP1	All_Genes	FALSE
AREG	All_Genes	FALSE
ARF1	All_Genes	FALSE
ARF3	All_Genes	FALSE
ARF6	All_Genes	FALSE
ARFGAP1	All_Genes	FALSE
ARFGEF1	All_Genes	FALSE
ARFGEF2	All_Genes	FALSE
ARFIP1	All_Genes	FALSE
ARG1	All_Genes	FALSE
ARHGAP1	All_Genes	FALSE
ARHGAP15	All_Genes	FALSE
ARHGAP21	All_Genes	FALSE
ARHGAP26	All_Genes	FALSE
ARHGAP29	All_Genes	FALSE
ARHGAP5	All_Genes	FALSE
ARHGAP8	All_Genes	FALSE
ARHGAP9	All_Genes	FALSE
ARHGDIA	All_Genes	FALSE
ARHGDIB	All_Genes	FALSE
ARHGEF1	All_Genes	FALSE
ARHGEF11	All_Genes	FALSE
ARHGEF12	All_Genes	FALSE
ARHGEF18	All_Genes	FALSE
ARHGEF2	All_Genes	FALSE
ARHGEF6	All_Genes	FALSE
ARHGEF7	All_Genes	FALSE
ARID3A	All_Genes	FALSE
ARID4A	All_Genes	FALSE
ARIH1	All_Genes	FALSE
ARIH2	All_Genes	FALSE
ARNT	All_Genes	FALSE
ARNT2	All_Genes	FALSE
ARPC1B	All_Genes	FALSE
ARPC5	All_Genes	FALSE
ARRB1	All_Genes	FALSE
ARRB2	All_Genes	FALSE
ASAP1	All_Genes	FALSE
ASAP2	All_Genes	FALSE
ASB2	All_Genes	FALSE
ASF1A	All_Genes	FALSE
ASH2L	All_Genes	FALSE
ATF1	All_Genes	FALSE
ATF2	All_Genes	FALSE
ATF3	All_Genes	FALSE
ATF4	All_Genes	FALSE
ATF6	All_Genes	FALSE
ATF7	All_Genes	FALSE
ATG12	All_Genes	FALSE
ATG3	All_Genes	FALSE
ATG4B	All_Genes	FALSE
ATG7	All_Genes	FALSE
ATG9A	All_Genes	FALSE
ATM	All_Genes	FALSE
ATN1	All_Genes	FALSE
ATP1A1	All_Genes	FALSE
ATP1B1	All_Genes	FALSE
ATP2A2	All_Genes	FALSE
ATP2B1	All_Genes	FALSE
ATP2B4	All_Genes	FALSE
ATP6V0C	All_Genes	FALSE
ATR	All_Genes	FALSE
ATXN1	All_Genes	FALSE
ATXN2	All_Genes	FALSE
ATXN2L	All_Genes	FALSE
ATXN3	All_Genes	FALSE
AURKA	All_Genes	FALSE
AURKB	All_Genes	FALSE
AVEN	All_Genes	FALSE
AVPR1A	All_Genes	FALSE
AXIN1	All_Genes	FALSE
AXIN2	All_Genes	FALSE
AXL	All_Genes	FALSE
BACE1	All_Genes	FALSE
BACH1	All_Genes	FALSE
BACH2	All_Genes	FALSE
BAD	All_Genes	FALSE
BAG1	All_Genes	FALSE
BAG2	All_Genes	FALSE
BAG3	All_Genes	FALSE
BAG4	All_Genes	FALSE
BAIAP2	All_Genes	FALSE
BAK1	All_Genes	FALSE
BAMBI	All_Genes	FALSE
BANF1	All_Genes	FALSE
BANP	All_Genes	FALSE
BARD1	All_Genes	FALSE
BAX	All_Genes	FALSE
BAZ1B	All_Genes	FALSE
BAZ2B	All_Genes	FALSE
BCAP31	All_Genes	FALSE
BCL10	All_Genes	FALSE
BCL2	All_Genes	FALSE
BCL2A1	All_Genes	FALSE
BCL2L1	All_Genes	FALSE
BCL2L11	All_Genes	FALSE
BCL3	All_Genes	FALSE
BCL6	All_Genes	FALSE
BCOR	All_Genes	FALSE
BCR	All_Genes	FALSE
BECN1	All_Genes	FALSE
BHLHE40	All_Genes	FALSE
BHLHE41	All_Genes	FALSE
BICD2	All_Genes	FALSE
BID	All_Genes	FALSE
BIRC2	All_Genes	FALSE
BIRC3	All_Genes	FALSE
BIRC5	All_Genes	FALSE
BIRC6	All_Genes	FALSE
BLK	All_Genes	FALSE
BLM	All_Genes	FALSE
BLNK	All_Genes	FALSE
BLZF1	All_Genes	FALSE
BMI1	All_Genes	FALSE
BMP1	All_Genes	FALSE
BMP2	All_Genes	FALSE
BMP6	All_Genes	FALSE
BMPR1A	All_Genes	FALSE
BMPR2	All_Genes	FALSE
BMX	All_Genes	FALSE
BNIP1	All_Genes	FALSE
BNIP2	All_Genes	FALSE
BNIP3	All_Genes	FALSE
BNIP3L	All_Genes	FALSE
BRAF	All_Genes	FALSE
BRAP	All_Genes	FALSE
BRCA1	All_Genes	FALSE
BRCA2	All_Genes	FALSE
BRCC3	All_Genes	FALSE
BRD2	All_Genes	FALSE
BRD3	All_Genes	FALSE
BRD4	All_Genes	FALSE
BRD7	All_Genes	FALSE
BRIP1	All_Genes	FALSE
BRMS1	All_Genes	FALSE
BRSK1	All_Genes	FALSE
BSG	All_Genes	FALSE
BSPRY	All_Genes	FALSE
BTAF1	All_Genes	FALSE
BTF3	All_Genes	FALSE
BTG2	All_Genes	FALSE
BTG3	All_Genes	FALSE
BTK	All_Genes	FALSE
BTLA	All_Genes	FALSE
BTRC	All_Genes	FALSE
BUB1	All_Genes	FALSE
BUB1B	All_Genes	FALSE
BUB3	All_Genes	FALSE
BZW2	All_Genes	FALSE
C1D	All_Genes	FALSE
C1QA	All_Genes	FALSE
C1QB	All_Genes	FALSE
C1QBP	All_Genes	FALSE
C1R	All_Genes	FALSE
C3	All_Genes	FALSE
C3AR1	All_Genes	FALSE
C5	All_Genes	FALSE
C5AR1	All_Genes	FALSE
CABIN1	All_Genes	FALSE
CABLES1	All_Genes	FALSE
CACNA1A	All_Genes	FALSE
CACNA1B	All_Genes	FALSE
CACNA1C	All_Genes	FALSE
CACNA1D	All_Genes	FALSE
CAD	All_Genes	FALSE
CADPS	All_Genes	FALSE
CALCOCO1	All_Genes	FALSE
CALCRL	All_Genes	FALSE
CALD1	All_Genes	FALSE
CALM1	All_Genes	FALSE
CALM2	All_Genes	FALSE
CALM3	All_Genes	FALSE
CALR	All_Genes	FALSE
CALU	All_Genes	FALSE
CAMK1	All_Genes	FALSE
CAMK2D	All_Genes	FALSE
CAMK2G	All_Genes	FALSE
CAMK4	All_Genes	FALSE
CAMKK1	All_Genes	FALSE
CAMP	All_Genes	FALSE
CAND1	All_Genes	FALSE
CAND2	All_Genes	FALSE
CAP1	All_Genes	FALSE
CAPN1	All_Genes	FALSE
CAPN2	All_Genes	FALSE
CAPN3	All_Genes	FALSE
CAPNS1	All_Genes	FALSE
CAPRIN1	All_Genes	FALSE
CAPZA1	All_Genes	FALSE
CAPZB	All_Genes	FALSE
CARD11	All_Genes	FALSE
CARD14	All_Genes	FALSE
CARD8	All_Genes	FALSE
CARD9	All_Genes	FALSE
CARM1	All_Genes	FALSE
CASK	All_Genes	FALSE
CASP1	All_Genes	FALSE
CASP10	All_Genes	FALSE
CASP2	All_Genes	FALSE
CASP3	All_Genes	FALSE
CASP4	All_Genes	FALSE
CASP5	All_Genes	FALSE
CASP6	All_Genes	FALSE
CASP7	All_Genes	FALSE
CASP8	All_Genes	FALSE
CASP8AP2	All_Genes	FALSE
CASP9	All_Genes	FALSE
CASR	All_Genes	FALSE
CAST	All_Genes	FALSE
CAT	All_Genes	FALSE
CAV1	All_Genes	FALSE
CAV2	All_Genes	FALSE
CBFA2T3	All_Genes	FALSE
CBFB	All_Genes	FALSE
CBL	All_Genes	FALSE
CBLB	All_Genes	FALSE
CBS	All_Genes	FALSE
CBX1	All_Genes	FALSE
CBX3	All_Genes	FALSE
CBX4	All_Genes	FALSE
CBX5	All_Genes	FALSE
CBY1	All_Genes	FALSE
CCDC88C	All_Genes	FALSE
CCL2	All_Genes	FALSE
CCL28	All_Genes	FALSE
CCL3	All_Genes	FALSE
CCL4	All_Genes	FALSE
CCL5	All_Genes	FALSE
CCL8	All_Genes	FALSE
CCNA1	All_Genes	FALSE
CCNA2	All_Genes	FALSE
CCNB1	All_Genes	FALSE
CCNC	All_Genes	FALSE
CCND1	All_Genes	FALSE
CCND2	All_Genes	FALSE
CCND3	All_Genes	FALSE
CCNE1	All_Genes	FALSE
CCNE2	All_Genes	FALSE
CCNG1	All_Genes	FALSE
CCNH	All_Genes	FALSE
CCNK	All_Genes	FALSE
CCNL2	All_Genes	FALSE
CCNT1	All_Genes	FALSE
CCNT2	All_Genes	FALSE
CCR1	All_Genes	FALSE
CCR2	All_Genes	FALSE
CCR3	All_Genes	FALSE
CCR4	All_Genes	FALSE
CCR5	All_Genes	FALSE
CCR6	All_Genes	FALSE
CCR7	All_Genes	FALSE
CCR8	All_Genes	FALSE
CCT2	All_Genes	FALSE
CD14	All_Genes	FALSE
CD163	All_Genes	FALSE
CD19	All_Genes	FALSE
CD2	All_Genes	FALSE
CD22	All_Genes	FALSE
CD226	All_Genes	FALSE
CD244	All_Genes	FALSE
CD247	All_Genes	FALSE
CD27	All_Genes	FALSE
CD28	All_Genes	FALSE
CD2AP	All_Genes	FALSE
CD34	All_Genes	FALSE
CD36	All_Genes	FALSE
CD38	All_Genes	FALSE
CD3D	All_Genes	FALSE
CD3E	All_Genes	FALSE
CD3G	All_Genes	FALSE
CD4	All_Genes	FALSE
CD40	All_Genes	FALSE
CD40LG	All_Genes	FALSE
CD44	All_Genes	FALSE
CD47	All_Genes	FALSE
CD48	All_Genes	FALSE
CD5	All_Genes	FALSE
CD55	All_Genes	FALSE
CD58	All_Genes	FALSE
CD59	All_Genes	FALSE
CD72	All_Genes	FALSE
CD74	All_Genes	FALSE
CD79A	All_Genes	FALSE
CD79B	All_Genes	FALSE
CD80	All_Genes	FALSE
CD82	All_Genes	FALSE
CD86	All_Genes	FALSE
CDC16	All_Genes	FALSE
CDC20	All_Genes	FALSE
CDC23	All_Genes	FALSE
CDC25A	All_Genes	FALSE
CDC25B	All_Genes	FALSE
CDC25C	All_Genes	FALSE
CDC27	All_Genes	FALSE
CDC34	All_Genes	FALSE
CDC37	All_Genes	FALSE
CDC42	All_Genes	FALSE
CDC5L	All_Genes	FALSE
CDC6	All_Genes	FALSE
CDC7	All_Genes	FALSE
CDC73	All_Genes	FALSE
CDCA3	All_Genes	FALSE
CDH1	All_Genes	FALSE
CDH13	All_Genes	FALSE
CDH2	All_Genes	FALSE
CDK2	All_Genes	FALSE
CDK2AP1	All_Genes	FALSE
CDK3	All_Genes	FALSE
CDK4	All_Genes	FALSE
CDK5	All_Genes	FALSE
CDK5R1	All_Genes	FALSE
CDK5RAP2	All_Genes	FALSE
CDK5RAP3	All_Genes	FALSE
CDK6	All_Genes	FALSE
CDK7	All_Genes	FALSE
CDK8	All_Genes	FALSE
CDK9	All_Genes	FALSE
CDKL1	All_Genes	FALSE
CDKN1A	All_Genes	FALSE
CDKN1B	All_Genes	FALSE
CDKN1C	All_Genes	FALSE
CDKN2A	All_Genes	FALSE
CDKN2B	All_Genes	FALSE
CDKN2C	All_Genes	FALSE
CDKN3	All_Genes	FALSE
CDR2	All_Genes	FALSE
CDT1	All_Genes	FALSE
CEACAM1	All_Genes	FALSE
CEBPA	All_Genes	FALSE
CEBPB	All_Genes	FALSE
CEBPD	All_Genes	FALSE
CEBPE	All_Genes	FALSE
CEBPG	All_Genes	FALSE
CELSR1	All_Genes	FALSE
CENPA	All_Genes	FALSE
CENPB	All_Genes	FALSE
CENPE	All_Genes	FALSE
CENPF	All_Genes	FALSE
CEP135	All_Genes	FALSE
CEP250	All_Genes	FALSE
CEP55	All_Genes	FALSE
CEP72	All_Genes	FALSE
CEP76	All_Genes	FALSE
CETN3	All_Genes	FALSE
CFB	All_Genes	FALSE
CFH	All_Genes	FALSE
CFL1	All_Genes	FALSE
CFL2	All_Genes	FALSE
CFLAR	All_Genes	FALSE
CFTR	All_Genes	FALSE
CHAF1A	All_Genes	FALSE
CHAF1B	All_Genes	FALSE
CHD3	All_Genes	FALSE
CHD4	All_Genes	FALSE
CHD8	All_Genes	FALSE
CHEK1	All_Genes	FALSE
CHEK2	All_Genes	FALSE
CHFR	All_Genes	FALSE
CHM	All_Genes	FALSE
CHMP2A	All_Genes	FALSE
CHMP4B	All_Genes	FALSE
CHN1	All_Genes	FALSE
CHN2	All_Genes	FALSE
CHRM3	All_Genes	FALSE
CHRNA7	All_Genes	FALSE
CHRNB1	All_Genes	FALSE
CHUK	All_Genes	FALSE
CIB1	All_Genes	FALSE
CIC	All_Genes	FALSE
CIITA	All_Genes	FALSE
CISH	All_Genes	FALSE
CIT	All_Genes	FALSE
CITED2	All_Genes	FALSE
CKB	All_Genes	FALSE
CKS1B	All_Genes	FALSE
CKS2	All_Genes	FALSE
CLCN5	All_Genes	FALSE
CLDN7	All_Genes	FALSE
CLEC1B	All_Genes	FALSE
CLIC4	All_Genes	FALSE
CLIC5	All_Genes	FALSE
CLK1	All_Genes	FALSE
CLK2	All_Genes	FALSE
CLOCK	All_Genes	FALSE
CLSPN	All_Genes	FALSE
CLTA	All_Genes	FALSE
CLTC	All_Genes	FALSE
CLTCL1	All_Genes	FALSE
CLU	All_Genes	FALSE
CMTM6	All_Genes	FALSE
CNKSR1	All_Genes	FALSE
CNKSR2	All_Genes	FALSE
CNN1	All_Genes	FALSE
CNOT4	All_Genes	FALSE
CNP	All_Genes	FALSE
CNR1	All_Genes	FALSE
CNR2	All_Genes	FALSE
CNTF	All_Genes	FALSE
CNTNAP1	All_Genes	FALSE
CNTROB	All_Genes	FALSE
COIL	All_Genes	FALSE
COL18A1	All_Genes	FALSE
COL1A1	All_Genes	FALSE
COL1A2	All_Genes	FALSE
COL3A1	All_Genes	FALSE
COL4A1	All_Genes	FALSE
COL4A2	All_Genes	FALSE
COL4A4	All_Genes	FALSE
COL5A1	All_Genes	FALSE
COL6A1	All_Genes	FALSE
COL7A1	All_Genes	FALSE
COMMD1	All_Genes	FALSE
COPE	All_Genes	FALSE
COPS3	All_Genes	FALSE
COPS5	All_Genes	FALSE
COPS6	All_Genes	FALSE
CORO1A	All_Genes	FALSE
CORT	All_Genes	FALSE
CPSF3	All_Genes	FALSE
CR1	All_Genes	FALSE
CR2	All_Genes	FALSE
CRADD	All_Genes	FALSE
CREB1	All_Genes	FALSE
CREB3	All_Genes	FALSE
CREB3L1	All_Genes	FALSE
CREB5	All_Genes	FALSE
CREBBP	All_Genes	FALSE
CREM	All_Genes	FALSE
CRK	All_Genes	FALSE
CRKL	All_Genes	FALSE
CRTC2	All_Genes	FALSE
CRY1	All_Genes	FALSE
CRY2	All_Genes	FALSE
CSE1L	All_Genes	FALSE
CSF1	All_Genes	FALSE
CSF1R	All_Genes	FALSE
CSF2RB	All_Genes	FALSE
CSF3R	All_Genes	FALSE
CSK	All_Genes	FALSE
CSNK1A1	All_Genes	FALSE
CSNK1D	All_Genes	FALSE
CSNK1E	All_Genes	FALSE
CSNK1G1	All_Genes	FALSE
CSNK1G2	All_Genes	FALSE
CSNK2A1	All_Genes	FALSE
CSNK2A2	All_Genes	FALSE
CSNK2B	All_Genes	FALSE
CSTF2	All_Genes	FALSE
CTBP1	All_Genes	FALSE
CTBP2	All_Genes	FALSE
CTCF	All_Genes	FALSE
CTDP1	All_Genes	FALSE
CTDSP1	All_Genes	FALSE
CTLA4	All_Genes	FALSE
CTNNA1	All_Genes	FALSE
CTNNB1	All_Genes	FALSE
CTNNBIP1	All_Genes	FALSE
CTNND1	All_Genes	FALSE
CTSB	All_Genes	FALSE
CTSD	All_Genes	FALSE
CTSE	All_Genes	FALSE
CTSG	All_Genes	FALSE
CTSK	All_Genes	FALSE
CTSS	All_Genes	FALSE
CTTN	All_Genes	FALSE
CUL1	All_Genes	FALSE
CUL2	All_Genes	FALSE
CUL3	All_Genes	FALSE
CUL4A	All_Genes	FALSE
CUL5	All_Genes	FALSE
CUL9	All_Genes	FALSE
CUX1	All_Genes	FALSE
CUX2	All_Genes	FALSE
CXCL1	All_Genes	FALSE
CXCL10	All_Genes	FALSE
CXCL11	All_Genes	FALSE
CXCL2	All_Genes	FALSE
CXCL5	All_Genes	FALSE
CXCL9	All_Genes	FALSE
CXCR3	All_Genes	FALSE
CXCR4	All_Genes	FALSE
CXXC5	All_Genes	FALSE
CYBA	All_Genes	FALSE
CYCS	All_Genes	FALSE
CYFIP1	All_Genes	FALSE
CYLD	All_Genes	FALSE
CYTH2	All_Genes	FALSE
DAAM1	All_Genes	FALSE
DAB1	All_Genes	FALSE
DAB2	All_Genes	FALSE
DACT1	All_Genes	FALSE
DAG1	All_Genes	FALSE
DAP	All_Genes	FALSE
DAP3	All_Genes	FALSE
DAPK1	All_Genes	FALSE
DAPK2	All_Genes	FALSE
DAPK3	All_Genes	FALSE
DAPP1	All_Genes	FALSE
DAXX	All_Genes	FALSE
DAZAP2	All_Genes	FALSE
DBF4	All_Genes	FALSE
DBI	All_Genes	FALSE
DBN1	All_Genes	FALSE
DBNL	All_Genes	FALSE
DBP	All_Genes	FALSE
DCC	All_Genes	FALSE
DCK	All_Genes	FALSE
DCLRE1C	All_Genes	FALSE
DCN	All_Genes	FALSE
DCTN1	All_Genes	FALSE
DCTN2	All_Genes	FALSE
DCUN1D1	All_Genes	FALSE
DDAH2	All_Genes	FALSE
DDB1	All_Genes	FALSE
DDB2	All_Genes	FALSE
DDIT3	All_Genes	FALSE
DDR1	All_Genes	FALSE
DDR2	All_Genes	FALSE
DDX1	All_Genes	FALSE
DDX17	All_Genes	FALSE
DDX24	All_Genes	FALSE
DDX3X	All_Genes	FALSE
DDX5	All_Genes	FALSE
DEAF1	All_Genes	FALSE
DEF6	All_Genes	FALSE
DEK	All_Genes	FALSE
DENND4A	All_Genes	FALSE
DERL1	All_Genes	FALSE
DFFA	All_Genes	FALSE
DGKA	All_Genes	FALSE
DGKD	All_Genes	FALSE
DGKZ	All_Genes	FALSE
DHX16	All_Genes	FALSE
DHX9	All_Genes	FALSE
DIABLO	All_Genes	FALSE
DIAPH1	All_Genes	FALSE
DIAPH2	All_Genes	FALSE
DIP2A	All_Genes	FALSE
DISC1	All_Genes	FALSE
DLG1	All_Genes	FALSE
DLG2	All_Genes	FALSE
DLG3	All_Genes	FALSE
DLG4	All_Genes	FALSE
DLGAP1	All_Genes	FALSE
DLGAP2	All_Genes	FALSE
DLGAP4	All_Genes	FALSE
DLGAP5	All_Genes	FALSE
DLL1	All_Genes	FALSE
DMAP1	All_Genes	FALSE
DMD	All_Genes	FALSE
DMPK	All_Genes	FALSE
DNAJB1	All_Genes	FALSE
DNAJB9	All_Genes	FALSE
DNAJC3	All_Genes	FALSE
DNM1	All_Genes	FALSE
DNM1L	All_Genes	FALSE
DNM2	All_Genes	FALSE
DNMBP	All_Genes	FALSE
DNMT1	All_Genes	FALSE
DNMT3A	All_Genes	FALSE
DNMT3B	All_Genes	FALSE
DNPEP	All_Genes	FALSE
DOCK1	All_Genes	FALSE
DOCK3	All_Genes	FALSE
DOCK7	All_Genes	FALSE
DOCK8	All_Genes	FALSE
DOK1	All_Genes	FALSE
DOK2	All_Genes	FALSE
DOK3	All_Genes	FALSE
DOK4	All_Genes	FALSE
DPF2	All_Genes	FALSE
DPP3	All_Genes	FALSE
DPP4	All_Genes	FALSE
DPYSL2	All_Genes	FALSE
DRAP1	All_Genes	FALSE
DSN1	All_Genes	FALSE
DSP	All_Genes	FALSE
DSTN	All_Genes	FALSE
DTNBP1	All_Genes	FALSE
DTX1	All_Genes	FALSE
DTX3L	All_Genes	FALSE
DUSP1	All_Genes	FALSE
DUSP10	All_Genes	FALSE
DUSP12	All_Genes	FALSE
DUSP16	All_Genes	FALSE
DUSP19	All_Genes	FALSE
DUSP23	All_Genes	FALSE
DUSP3	All_Genes	FALSE
DUSP4	All_Genes	FALSE
DUSP5	All_Genes	FALSE
DUSP6	All_Genes	FALSE
DUSP7	All_Genes	FALSE
DUT	All_Genes	FALSE
DVL1	All_Genes	FALSE
DVL2	All_Genes	FALSE
DVL3	All_Genes	FALSE
DYNC1H1	All_Genes	FALSE
DYNC1I2	All_Genes	FALSE
DYNLL1	All_Genes	FALSE
DYNLL2	All_Genes	FALSE
DYNLT1	All_Genes	FALSE
DYRK1A	All_Genes	FALSE
DYRK1B	All_Genes	FALSE
E2F1	All_Genes	FALSE
E2F2	All_Genes	FALSE
E2F3	All_Genes	FALSE
E2F4	All_Genes	FALSE
E2F5	All_Genes	FALSE
E2F6	All_Genes	FALSE
E4F1	All_Genes	FALSE
EBF1	All_Genes	FALSE
ECE1	All_Genes	FALSE
ECSIT	All_Genes	FALSE
ECT2	All_Genes	FALSE
EDA	All_Genes	FALSE
EDA2R	All_Genes	FALSE
EDAR	All_Genes	FALSE
EDF1	All_Genes	FALSE
EDN1	All_Genes	FALSE
EDNRB	All_Genes	FALSE
EEA1	All_Genes	FALSE
EED	All_Genes	FALSE
EEF1A1	All_Genes	FALSE
EEF1D	All_Genes	FALSE
EEF2	All_Genes	FALSE
EEF2K	All_Genes	FALSE
EFEMP2	All_Genes	FALSE
EFNA1	All_Genes	FALSE
EFNA3	All_Genes	FALSE
EFNA4	All_Genes	FALSE
EFNA5	All_Genes	FALSE
EFNB1	All_Genes	FALSE
EFNB2	All_Genes	FALSE
EGF	All_Genes	FALSE
EGFR	All_Genes	FALSE
EGLN1	All_Genes	FALSE
EGLN2	All_Genes	FALSE
EGR1	All_Genes	FALSE
EGR2	All_Genes	FALSE
EHMT1	All_Genes	FALSE
EHMT2	All_Genes	FALSE
EID1	All_Genes	FALSE
EID2	All_Genes	FALSE
EIF2AK1	All_Genes	FALSE
EIF2AK2	All_Genes	FALSE
EIF2AK3	All_Genes	FALSE
EIF2B1	All_Genes	FALSE
EIF2B2	All_Genes	FALSE
EIF2B3	All_Genes	FALSE
EIF2B5	All_Genes	FALSE
EIF2S1	All_Genes	FALSE
EIF2S2	All_Genes	FALSE
EIF3E	All_Genes	FALSE
EIF3F	All_Genes	FALSE
EIF3I	All_Genes	FALSE
EIF3J	All_Genes	FALSE
EIF4A1	All_Genes	FALSE
EIF4B	All_Genes	FALSE
EIF4E	All_Genes	FALSE
EIF4E2	All_Genes	FALSE
EIF4EBP1	All_Genes	FALSE
EIF4EBP3	All_Genes	FALSE
EIF4ENIF1	All_Genes	FALSE
EIF4G1	All_Genes	FALSE
EIF4G2	All_Genes	FALSE
EIF4G3	All_Genes	FALSE
EIF5	All_Genes	FALSE
EIF5A	All_Genes	FALSE
EIF6	All_Genes	FALSE
ELAVL1	All_Genes	FALSE
ELF1	All_Genes	FALSE
ELF3	All_Genes	FALSE
ELF4	All_Genes	FALSE
ELK1	All_Genes	FALSE
ELK3	All_Genes	FALSE
ELK4	All_Genes	FALSE
ELL	All_Genes	FALSE
ELMO1	All_Genes	FALSE
EMD	All_Genes	FALSE
EML4	All_Genes	FALSE
ENAH	All_Genes	FALSE
ENC1	All_Genes	FALSE
ENG	All_Genes	FALSE
ENO1	All_Genes	FALSE
ENOX2	All_Genes	FALSE
ENSA	All_Genes	FALSE
EP300	All_Genes	FALSE
EP400	All_Genes	FALSE
EPAS1	All_Genes	FALSE
EPB41	All_Genes	FALSE
EPHA1	All_Genes	FALSE
EPHA4	All_Genes	FALSE
EPHB1	All_Genes	FALSE
EPHB2	All_Genes	FALSE
EPHB3	All_Genes	FALSE
EPHB4	All_Genes	FALSE
EPHB6	All_Genes	FALSE
EPN1	All_Genes	FALSE
EPOR	All_Genes	FALSE
EPS15	All_Genes	FALSE
EPS8	All_Genes	FALSE
ERBB2	All_Genes	FALSE
ERBB3	All_Genes	FALSE
ERBB4	All_Genes	FALSE
ERC1	All_Genes	FALSE
ERCC2	All_Genes	FALSE
ERCC3	All_Genes	FALSE
ERCC5	All_Genes	FALSE
ERCC6	All_Genes	FALSE
ERCC8	All_Genes	FALSE
ERF	All_Genes	FALSE
ERG	All_Genes	FALSE
ERN1	All_Genes	FALSE
ERRFI1	All_Genes	FALSE
ESR1	All_Genes	FALSE
ESR2	All_Genes	FALSE
ESRRA	All_Genes	FALSE
ETS1	All_Genes	FALSE
ETS2	All_Genes	FALSE
ETV1	All_Genes	FALSE
ETV3	All_Genes	FALSE
ETV5	All_Genes	FALSE
ETV6	All_Genes	FALSE
EVL	All_Genes	FALSE
EWSR1	All_Genes	FALSE
EXOC7	All_Genes	FALSE
EXOSC9	All_Genes	FALSE
EYA3	All_Genes	FALSE
EZH2	All_Genes	FALSE
EZR	All_Genes	FALSE
F11R	All_Genes	FALSE
F12	All_Genes	FALSE
F2R	All_Genes	FALSE
F2RL1	All_Genes	FALSE
F2RL3	All_Genes	FALSE
F5	All_Genes	FALSE
F8	All_Genes	FALSE
FADD	All_Genes	FALSE
FAF1	All_Genes	FALSE
FAM20C	All_Genes	FALSE
FAM83D	All_Genes	FALSE
FANCA	All_Genes	FALSE
FANCC	All_Genes	FALSE
FANCD2	All_Genes	FALSE
FANCE	All_Genes	FALSE
FANCG	All_Genes	FALSE
FANCL	All_Genes	FALSE
FAS	All_Genes	FALSE
FASLG	All_Genes	FALSE
FBL	All_Genes	FALSE
FBLN5	All_Genes	FALSE
FBN1	All_Genes	FALSE
FBP1	All_Genes	FALSE
FBXL18	All_Genes	FALSE
FBXL5	All_Genes	FALSE
FBXO2	All_Genes	FALSE
FBXO4	All_Genes	FALSE
FBXO7	All_Genes	FALSE
FBXW11	All_Genes	FALSE
FBXW5	All_Genes	FALSE
FBXW7	All_Genes	FALSE
FCGR2A	All_Genes	FALSE
FCGR2B	All_Genes	FALSE
FCGR3A	All_Genes	FALSE
FEN1	All_Genes	FALSE
FER	All_Genes	FALSE
FES	All_Genes	FALSE
FEZ1	All_Genes	FALSE
FFAR2	All_Genes	FALSE
FGF2	All_Genes	FALSE
FGFR1	All_Genes	FALSE
FGFR2	All_Genes	FALSE
FGFR4	All_Genes	FALSE
FGR	All_Genes	FALSE
FHIT	All_Genes	FALSE
FHL1	All_Genes	FALSE
FHL2	All_Genes	FALSE
FHOD1	All_Genes	FALSE
FIZ1	All_Genes	FALSE
FKBP1A	All_Genes	FALSE
FKBP4	All_Genes	FALSE
FKBP5	All_Genes	FALSE
FKBP8	All_Genes	FALSE
FLI1	All_Genes	FALSE
FLII	All_Genes	FALSE
FLNA	All_Genes	FALSE
FLNB	All_Genes	FALSE
FLOT1	All_Genes	FALSE
FLT1	All_Genes	FALSE
FLT3	All_Genes	FALSE
FLT3LG	All_Genes	FALSE
FLT4	All_Genes	FALSE
FMNL1	All_Genes	FALSE
FMR1	All_Genes	FALSE
FN1	All_Genes	FALSE
FNTA	All_Genes	FALSE
FNTB	All_Genes	FALSE
FOS	All_Genes	FALSE
FOSB	All_Genes	FALSE
FOXC1	All_Genes	FALSE
FOXK2	All_Genes	FALSE
FOXM1	All_Genes	FALSE
FOXO1	All_Genes	FALSE
FOXO3	All_Genes	FALSE
FOXO4	All_Genes	FALSE
FOXP3	All_Genes	FALSE
FPR1	All_Genes	FALSE
FPR2	All_Genes	FALSE
FRAT1	All_Genes	FALSE
FRS2	All_Genes	FALSE
FRS3	All_Genes	FALSE
FSCN1	All_Genes	FALSE
FUBP1	All_Genes	FALSE
FURIN	All_Genes	FALSE
FUS	All_Genes	FALSE
FXN	All_Genes	FALSE
FXR1	All_Genes	FALSE
FYN	All_Genes	FALSE
FZD1	All_Genes	FALSE
FZD2	All_Genes	FALSE
FZD3	All_Genes	FALSE
FZD5	All_Genes	FALSE
FZD6	All_Genes	FALSE
FZR1	All_Genes	FALSE
G3BP1	All_Genes	FALSE
G6PD	All_Genes	FALSE
GAB1	All_Genes	FALSE
GAB2	All_Genes	FALSE
GABARAP	All_Genes	FALSE
GABARAPL1	All_Genes	FALSE
GABARAPL2	All_Genes	FALSE
GABBR1	All_Genes	FALSE
GABPA	All_Genes	FALSE
GABPB1	All_Genes	FALSE
GABRG2	All_Genes	FALSE
GAD1	All_Genes	FALSE
GADD45A	All_Genes	FALSE
GADD45B	All_Genes	FALSE
GADD45G	All_Genes	FALSE
GADD45GIP1	All_Genes	FALSE
GAK	All_Genes	FALSE
GAL	All_Genes	FALSE
GALR1	All_Genes	FALSE
GAPDH	All_Genes	FALSE
GAS2	All_Genes	FALSE
GAS6	All_Genes	FALSE
GATA1	All_Genes	FALSE
GATA2	All_Genes	FALSE
GATA3	All_Genes	FALSE
GBF1	All_Genes	FALSE
GCC1	All_Genes	FALSE
GCH1	All_Genes	FALSE
GCM1	All_Genes	FALSE
GDE1	All_Genes	FALSE
GDI1	All_Genes	FALSE
GEMIN4	All_Genes	FALSE
GEMIN6	All_Genes	FALSE
GFI1	All_Genes	FALSE
GFI1B	All_Genes	FALSE
GGA1	All_Genes	FALSE
GGA3	All_Genes	FALSE
GIGYF1	All_Genes	FALSE
GIT1	All_Genes	FALSE
GIT2	All_Genes	FALSE
GKAP1	All_Genes	FALSE
GLI1	All_Genes	FALSE
GLI3	All_Genes	FALSE
GLMN	All_Genes	FALSE
GLRX	All_Genes	FALSE
GLUD1	All_Genes	FALSE
GMCL1	All_Genes	FALSE
GMFB	All_Genes	FALSE
GMNN	All_Genes	FALSE
GNA11	All_Genes	FALSE
GNA12	All_Genes	FALSE
GNA13	All_Genes	FALSE
GNA15	All_Genes	FALSE
GNAI1	All_Genes	FALSE
GNAI2	All_Genes	FALSE
GNAI3	All_Genes	FALSE
GNAO1	All_Genes	FALSE
GNAQ	All_Genes	FALSE
GNAS	All_Genes	FALSE
GNAZ	All_Genes	FALSE
GNB1	All_Genes	FALSE
GNB2	All_Genes	FALSE
GNB5	All_Genes	FALSE
GNG2	All_Genes	FALSE
GNL3	All_Genes	FALSE
GNRH1	All_Genes	FALSE
GOLGA2	All_Genes	FALSE
GOLGA3	All_Genes	FALSE
GOLGB1	All_Genes	FALSE
GOPC	All_Genes	FALSE
GORASP1	All_Genes	FALSE
GORASP2	All_Genes	FALSE
GP1BA	All_Genes	FALSE
GP5	All_Genes	FALSE
GP6	All_Genes	FALSE
GPAA1	All_Genes	FALSE
GPHN	All_Genes	FALSE
GPI	All_Genes	FALSE
GPM6A	All_Genes	FALSE
GPR183	All_Genes	FALSE
GPSM2	All_Genes	FALSE
GPSM3	All_Genes	FALSE
GPX1	All_Genes	FALSE
GRAP	All_Genes	FALSE
GRAP2	All_Genes	FALSE
GRB10	All_Genes	FALSE
GRB14	All_Genes	FALSE
GRB2	All_Genes	FALSE
GRIA4	All_Genes	FALSE
GRIN2A	All_Genes	FALSE
GRIN2B	All_Genes	FALSE
GRIP1	All_Genes	FALSE
GRIPAP1	All_Genes	FALSE
GRK5	All_Genes	FALSE
GRK6	All_Genes	FALSE
GRM2	All_Genes	FALSE
GRN	All_Genes	FALSE
GSK3A	All_Genes	FALSE
GSK3B	All_Genes	FALSE
GSN	All_Genes	FALSE
GSTP1	All_Genes	FALSE
GTF2A1	All_Genes	FALSE
GTF2A1L	All_Genes	FALSE
GTF2A2	All_Genes	FALSE
GTF2B	All_Genes	FALSE
GTF2F1	All_Genes	FALSE
GTF2F2	All_Genes	FALSE
GTF2H1	All_Genes	FALSE
GTF2H2	All_Genes	FALSE
GTF2I	All_Genes	FALSE
GYS1	All_Genes	FALSE
GZMA	All_Genes	FALSE
GZMB	All_Genes	FALSE
HABP4	All_Genes	FALSE
HAX1	All_Genes	FALSE
HBEGF	All_Genes	FALSE
HBP1	All_Genes	FALSE
HCFC1	All_Genes	FALSE
HCK	All_Genes	FALSE
HCLS1	All_Genes	FALSE
HDAC1	All_Genes	FALSE
HDAC10	All_Genes	FALSE
HDAC11	All_Genes	FALSE
HDAC2	All_Genes	FALSE
HDAC3	All_Genes	FALSE
HDAC4	All_Genes	FALSE
HDAC5	All_Genes	FALSE
HDAC6	All_Genes	FALSE
HDAC7	All_Genes	FALSE
HDAC8	All_Genes	FALSE
HDAC9	All_Genes	FALSE
HDLBP	All_Genes	FALSE
HECTD1	All_Genes	FALSE
HECW1	All_Genes	FALSE
HECW2	All_Genes	FALSE
HERC1	All_Genes	FALSE
HERC3	All_Genes	FALSE
HERC5	All_Genes	FALSE
HERPUD1	All_Genes	FALSE
HES1	All_Genes	FALSE
HES6	All_Genes	FALSE
HEXIM1	All_Genes	FALSE
HEY1	All_Genes	FALSE
HGF	All_Genes	FALSE
HGS	All_Genes	FALSE
HIC1	All_Genes	FALSE
HIF1A	All_Genes	FALSE
HIF1AN	All_Genes	FALSE
HIF3A	All_Genes	FALSE
HIPK1	All_Genes	FALSE
HIPK2	All_Genes	FALSE
HIPK3	All_Genes	FALSE
HIRA	All_Genes	FALSE
HK1	All_Genes	FALSE
HK2	All_Genes	FALSE
HLA-A	All_Genes	FALSE
HLA-B	All_Genes	FALSE
HLA-C	All_Genes	FALSE
HLA-DQA1	All_Genes	FALSE
HLA-DQB1	All_Genes	FALSE
HLA-DRA	All_Genes	FALSE
HLA-E	All_Genes	FALSE
HLA-F	All_Genes	FALSE
HLA-G	All_Genes	FALSE
HLTF	All_Genes	FALSE
HMG20B	All_Genes	FALSE
HMGA1	All_Genes	FALSE
HMGA2	All_Genes	FALSE
HMGB1	All_Genes	FALSE
HMGB2	All_Genes	FALSE
HMGCR	All_Genes	FALSE
HMGN1	All_Genes	FALSE
HMGN2	All_Genes	FALSE
HMOX1	All_Genes	FALSE
HMOX2	All_Genes	FALSE
HNRNPA0	All_Genes	FALSE
HNRNPA1	All_Genes	FALSE
HNRNPC	All_Genes	FALSE
HNRNPD	All_Genes	FALSE
HNRNPF	All_Genes	FALSE
HNRNPH1	All_Genes	FALSE
HNRNPK	All_Genes	FALSE
HNRNPL	All_Genes	FALSE
HNRNPM	All_Genes	FALSE
HNRNPU	All_Genes	FALSE
HOMER1	All_Genes	FALSE
HOMER2	All_Genes	FALSE
HOOK1	All_Genes	FALSE
HOOK2	All_Genes	FALSE
HOXA1	All_Genes	FALSE
HOXA10	All_Genes	FALSE
HOXA9	All_Genes	FALSE
HOXB3	All_Genes	FALSE
HP	All_Genes	FALSE
HRAS	All_Genes	FALSE
HRH2	All_Genes	FALSE
HRH4	All_Genes	FALSE
HRK	All_Genes	FALSE
HSBP1	All_Genes	FALSE
HSD17B10	All_Genes	FALSE
HSF1	All_Genes	FALSE
HSF2	All_Genes	FALSE
HSF4	All_Genes	FALSE
HSP90AA1	All_Genes	FALSE
HSP90AB1	All_Genes	FALSE
HSP90B1	All_Genes	FALSE
HSPA1A	All_Genes	FALSE
HSPA1B	All_Genes	FALSE
HSPA2	All_Genes	FALSE
HSPA5	All_Genes	FALSE
HSPA8	All_Genes	FALSE
HSPA9	All_Genes	FALSE
HSPB1	All_Genes	FALSE
HSPD1	All_Genes	FALSE
HSPG2	All_Genes	FALSE
HSPH1	All_Genes	FALSE
HTR1F	All_Genes	FALSE
HTR2A	All_Genes	FALSE
HTR7	All_Genes	FALSE
HTRA2	All_Genes	FALSE
HTT	All_Genes	FALSE
HUWE1	All_Genes	FALSE
ICAM1	All_Genes	FALSE
ICAM2	All_Genes	FALSE
ICAM3	All_Genes	FALSE
ICAM4	All_Genes	FALSE
ICAM5	All_Genes	FALSE
ID2	All_Genes	FALSE
ID3	All_Genes	FALSE
IDH1	All_Genes	FALSE
IER3	All_Genes	FALSE
IFI16	All_Genes	FALSE
IFNAR1	All_Genes	FALSE
IFNAR2	All_Genes	FALSE
IFNG	All_Genes	FALSE
IFNGR1	All_Genes	FALSE
IFNGR2	All_Genes	FALSE
IGBP1	All_Genes	FALSE
IGF1	All_Genes	FALSE
IGF1R	All_Genes	FALSE
IGF2	All_Genes	FALSE
IGF2R	All_Genes	FALSE
IGFBP3	All_Genes	FALSE
IGFBP4	All_Genes	FALSE
IKBKB	All_Genes	FALSE
IKBKE	All_Genes	FALSE
IKBKG	All_Genes	FALSE
IKZF1	All_Genes	FALSE
IKZF3	All_Genes	FALSE
IL10	All_Genes	FALSE
IL10RA	All_Genes	FALSE
IL10RB	All_Genes	FALSE
IL12A	All_Genes	FALSE
IL12RB1	All_Genes	FALSE
IL12RB2	All_Genes	FALSE
IL13RA1	All_Genes	FALSE
IL15RA	All_Genes	FALSE
IL16	All_Genes	FALSE
IL18	All_Genes	FALSE
IL18R1	All_Genes	FALSE
IL18RAP	All_Genes	FALSE
IL1B	All_Genes	FALSE
IL1R1	All_Genes	FALSE
IL1R2	All_Genes	FALSE
IL1RAP	All_Genes	FALSE
IL1RL1	All_Genes	FALSE
IL1RN	All_Genes	FALSE
IL21	All_Genes	FALSE
IL21R	All_Genes	FALSE
IL23R	All_Genes	FALSE
IL27RA	All_Genes	FALSE
IL2RB	All_Genes	FALSE
IL2RG	All_Genes	FALSE
IL31RA	All_Genes	FALSE
IL4	All_Genes	FALSE
IL4R	All_Genes	FALSE
IL5RA	All_Genes	FALSE
IL6R	All_Genes	FALSE
IL6ST	All_Genes	FALSE
IL7R	All_Genes	FALSE
ILF3	All_Genes	FALSE
ILK	All_Genes	FALSE
IMMT	All_Genes	FALSE
IMPDH2	All_Genes	FALSE
INCENP	All_Genes	FALSE
ING1	All_Genes	FALSE
ING2	All_Genes	FALSE
ING5	All_Genes	FALSE
INHBA	All_Genes	FALSE
INHBB	All_Genes	FALSE
INPP5D	All_Genes	FALSE
INPPL1	All_Genes	FALSE
INSIG1	All_Genes	FALSE
INSR	All_Genes	FALSE
INTS4	All_Genes	FALSE
INVS	All_Genes	FALSE
IQGAP1	All_Genes	FALSE
IQGAP2	All_Genes	FALSE
IRAK1	All_Genes	FALSE
IRAK2	All_Genes	FALSE
IRAK3	All_Genes	FALSE
IRAK4	All_Genes	FALSE
IRF1	All_Genes	FALSE
IRF2	All_Genes	FALSE
IRF3	All_Genes	FALSE
IRF4	All_Genes	FALSE
IRF5	All_Genes	FALSE
IRF7	All_Genes	FALSE
IRF8	All_Genes	FALSE
IRF9	All_Genes	FALSE
IRS1	All_Genes	FALSE
IRS2	All_Genes	FALSE
ITCH	All_Genes	FALSE
ITGA1	All_Genes	FALSE
ITGA10	All_Genes	FALSE
ITGA2	All_Genes	FALSE
ITGA2B	All_Genes	FALSE
ITGA3	All_Genes	FALSE
ITGA4	All_Genes	FALSE
ITGA5	All_Genes	FALSE
ITGA6	All_Genes	FALSE
ITGA7	All_Genes	FALSE
ITGA8	All_Genes	FALSE
ITGA9	All_Genes	FALSE
ITGAD	All_Genes	FALSE
ITGAE	All_Genes	FALSE
ITGAL	All_Genes	FALSE
ITGAM	All_Genes	FALSE
ITGAV	All_Genes	FALSE
ITGAX	All_Genes	FALSE
ITGB1	All_Genes	FALSE
ITGB1BP1	All_Genes	FALSE
ITGB2	All_Genes	FALSE
ITGB3	All_Genes	FALSE
ITGB3BP	All_Genes	FALSE
ITGB4	All_Genes	FALSE
ITGB5	All_Genes	FALSE
ITGB7	All_Genes	FALSE
ITGB8	All_Genes	FALSE
ITK	All_Genes	FALSE
ITPKB	All_Genes	FALSE
ITPR1	All_Genes	FALSE
ITPR2	All_Genes	FALSE
ITPR3	All_Genes	FALSE
ITSN1	All_Genes	FALSE
JAG1	All_Genes	FALSE
JAK1	All_Genes	FALSE
JAK2	All_Genes	FALSE
JAK3	All_Genes	FALSE
JAKMIP1	All_Genes	FALSE
JAM2	All_Genes	FALSE
JAM3	All_Genes	FALSE
JARID2	All_Genes	FALSE
JDP2	All_Genes	FALSE
JMJD1C	All_Genes	FALSE
JUN	All_Genes	FALSE
JUNB	All_Genes	FALSE
JUND	All_Genes	FALSE
JUP	All_Genes	FALSE
KALRN	All_Genes	FALSE
KAT2A	All_Genes	FALSE
KAT2B	All_Genes	FALSE
KAT5	All_Genes	FALSE
KCNA2	All_Genes	FALSE
KCNA3	All_Genes	FALSE
KCNB1	All_Genes	FALSE
KCNE1	All_Genes	FALSE
KCNE3	All_Genes	FALSE
KCNH2	All_Genes	FALSE
KCNJ2	All_Genes	FALSE
KCNMA1	All_Genes	FALSE
KCNQ1	All_Genes	FALSE
KCNQ2	All_Genes	FALSE
KCNQ5	All_Genes	FALSE
KCTD13	All_Genes	FALSE
KCTD17	All_Genes	FALSE
KDELR1	All_Genes	FALSE
KEAP1	All_Genes	FALSE
KHDRBS1	All_Genes	FALSE
KHDRBS2	All_Genes	FALSE
KHDRBS3	All_Genes	FALSE
KHSRP	All_Genes	FALSE
KIDINS220	All_Genes	FALSE
KIF11	All_Genes	FALSE
KIF13A	All_Genes	FALSE
KIF13B	All_Genes	FALSE
KIF1C	All_Genes	FALSE
KIF20B	All_Genes	FALSE
KIF22	All_Genes	FALSE
KIF23	All_Genes	FALSE
KIF3A	All_Genes	FALSE
KIF4A	All_Genes	FALSE
KIF5A	All_Genes	FALSE
KIF5B	All_Genes	FALSE
KIF5C	All_Genes	FALSE
KIR2DL1	All_Genes	FALSE
KIR2DL3	All_Genes	FALSE
KIR2DL4	All_Genes	FALSE
KIR2DS4	All_Genes	FALSE
KIR3DL1	All_Genes	FALSE
KIR3DL2	All_Genes	FALSE
KIT	All_Genes	FALSE
KITLG	All_Genes	FALSE
KLC1	All_Genes	FALSE
KLC2	All_Genes	FALSE
KLF1	All_Genes	FALSE
KLF10	All_Genes	FALSE
KLF11	All_Genes	FALSE
KLF13	All_Genes	FALSE
KLF16	All_Genes	FALSE
KLF2	All_Genes	FALSE
KLF4	All_Genes	FALSE
KLF5	All_Genes	FALSE
KLF6	All_Genes	FALSE
KLF8	All_Genes	FALSE
KLF9	All_Genes	FALSE
KLHL12	All_Genes	FALSE
KLHL20	All_Genes	FALSE
KLHL3	All_Genes	FALSE
KLHL8	All_Genes	FALSE
KLKB1	All_Genes	FALSE
KLRC1	All_Genes	FALSE
KLRC2	All_Genes	FALSE
KLRD1	All_Genes	FALSE
KLRK1	All_Genes	FALSE
KPNA1	All_Genes	FALSE
KPNA2	All_Genes	FALSE
KPNA3	All_Genes	FALSE
KPNA6	All_Genes	FALSE
KPNB1	All_Genes	FALSE
KRAS	All_Genes	FALSE
KREMEN1	All_Genes	FALSE
KRT1	All_Genes	FALSE
KRT18	All_Genes	FALSE
KRT8	All_Genes	FALSE
KSR1	All_Genes	FALSE
KSR2	All_Genes	FALSE
KTN1	All_Genes	FALSE
L1CAM	All_Genes	FALSE
L3MBTL2	All_Genes	FALSE
LAMA1	All_Genes	FALSE
LAMA2	All_Genes	FALSE
LAMA3	All_Genes	FALSE
LAMA4	All_Genes	FALSE
LAMA5	All_Genes	FALSE
LAMB1	All_Genes	FALSE
LAMB3	All_Genes	FALSE
LAMC1	All_Genes	FALSE
LAPTM5	All_Genes	FALSE
LARP1	All_Genes	FALSE
LASP1	All_Genes	FALSE
LAT	All_Genes	FALSE
LAT2	All_Genes	FALSE
LATS1	All_Genes	FALSE
LAX1	All_Genes	FALSE
LBR	All_Genes	FALSE
LCK	All_Genes	FALSE
LCMT1	All_Genes	FALSE
LCP1	All_Genes	FALSE
LCP2	All_Genes	FALSE
LDB1	All_Genes	FALSE
LDB2	All_Genes	FALSE
LDHA	All_Genes	FALSE
LDLR	All_Genes	FALSE
LEF1	All_Genes	FALSE
LEP	All_Genes	FALSE
LEPR	All_Genes	FALSE
LFNG	All_Genes	FALSE
LGALS3	All_Genes	FALSE
LHX4	All_Genes	FALSE
LIFR	All_Genes	FALSE
LIG1	All_Genes	FALSE
LILRB1	All_Genes	FALSE
LIMA1	All_Genes	FALSE
LIME1	All_Genes	FALSE
LIMK1	All_Genes	FALSE
LIMK2	All_Genes	FALSE
LIPE	All_Genes	FALSE
LLGL1	All_Genes	FALSE
LMNA	All_Genes	FALSE
LMNB1	All_Genes	FALSE
LMO2	All_Genes	FALSE
LMO4	All_Genes	FALSE
LPAR1	All_Genes	FALSE
LPAR2	All_Genes	FALSE
LPAR3	All_Genes	FALSE
LPL	All_Genes	FALSE
LPXN	All_Genes	FALSE
LRFN1	All_Genes	FALSE
LRP1	All_Genes	FALSE
LRP1B	All_Genes	FALSE
LRP2	All_Genes	FALSE
LRP5	All_Genes	FALSE
LRP6	All_Genes	FALSE
LRP8	All_Genes	FALSE
LRPAP1	All_Genes	FALSE
LRSAM1	All_Genes	FALSE
LSP1	All_Genes	FALSE
LTA	All_Genes	FALSE
LTB	All_Genes	FALSE
LTB4R	All_Genes	FALSE
LTBP1	All_Genes	FALSE
LTBR	All_Genes	FALSE
LTF	All_Genes	FALSE
LY96	All_Genes	FALSE
LYN	All_Genes	FALSE
LYST	All_Genes	FALSE
LZTR1	All_Genes	FALSE
M6PR	All_Genes	FALSE
MACF1	All_Genes	FALSE
MAD1L1	All_Genes	FALSE
MAD2L1	All_Genes	FALSE
MAD2L1BP	All_Genes	FALSE
MAD2L2	All_Genes	FALSE
MADD	All_Genes	FALSE
MAF	All_Genes	FALSE
MAF1	All_Genes	FALSE
MAFB	All_Genes	FALSE
MAFG	All_Genes	FALSE
MAFK	All_Genes	FALSE
MAGI1	All_Genes	FALSE
MAGI2	All_Genes	FALSE
MAGI3	All_Genes	FALSE
MALT1	All_Genes	FALSE
MAML1	All_Genes	FALSE
MAML2	All_Genes	FALSE
MAML3	All_Genes	FALSE
MAP1A	All_Genes	FALSE
MAP1B	All_Genes	FALSE
MAP1LC3A	All_Genes	FALSE
MAP1LC3B	All_Genes	FALSE
MAP1S	All_Genes	FALSE
MAP2	All_Genes	FALSE
MAP2K1	All_Genes	FALSE
MAP2K2	All_Genes	FALSE
MAP2K3	All_Genes	FALSE
MAP2K4	All_Genes	FALSE
MAP2K5	All_Genes	FALSE
MAP2K6	All_Genes	FALSE
MAP2K7	All_Genes	FALSE
MAP3K10	All_Genes	FALSE
MAP3K11	All_Genes	FALSE
MAP3K12	All_Genes	FALSE
MAP3K13	All_Genes	FALSE
MAP3K14	All_Genes	FALSE
MAP3K2	All_Genes	FALSE
MAP3K3	All_Genes	FALSE
MAP3K4	All_Genes	FALSE
MAP3K5	All_Genes	FALSE
MAP3K7	All_Genes	FALSE
MAP3K8	All_Genes	FALSE
MAP4	All_Genes	FALSE
MAP4K1	All_Genes	FALSE
MAP4K2	All_Genes	FALSE
MAP4K4	All_Genes	FALSE
MAP4K5	All_Genes	FALSE
MAPK1	All_Genes	FALSE
MAPK10	All_Genes	FALSE
MAPK11	All_Genes	FALSE
MAPK12	All_Genes	FALSE
MAPK13	All_Genes	FALSE
MAPK14	All_Genes	FALSE
MAPK3	All_Genes	FALSE
MAPK6	All_Genes	FALSE
MAPK7	All_Genes	FALSE
MAPK8	All_Genes	FALSE
MAPK8IP3	All_Genes	FALSE
MAPK9	All_Genes	FALSE
MAPKAPK2	All_Genes	FALSE
MAPKAPK3	All_Genes	FALSE
MAPKAPK5	All_Genes	FALSE
MAPRE2	All_Genes	FALSE
MAPRE3	All_Genes	FALSE
MAPT	All_Genes	FALSE
MARCKS	All_Genes	FALSE
MARK2	All_Genes	FALSE
MARK3	All_Genes	FALSE
MARK4	All_Genes	FALSE
MAST2	All_Genes	FALSE
MAST3	All_Genes	FALSE
MATK	All_Genes	FALSE
MATR3	All_Genes	FALSE
MAX	All_Genes	FALSE
MAZ	All_Genes	FALSE
MBD1	All_Genes	FALSE
MBD3	All_Genes	FALSE
MBD4	All_Genes	FALSE
MBIP	All_Genes	FALSE
MBP	All_Genes	FALSE
MBTPS1	All_Genes	FALSE
MC1R	All_Genes	FALSE
MCC	All_Genes	FALSE
MCF2	All_Genes	FALSE
MCF2L	All_Genes	FALSE
MCL1	All_Genes	FALSE
MCM10	All_Genes	FALSE
MCM2	All_Genes	FALSE
MCM3	All_Genes	FALSE
MCM3AP	All_Genes	FALSE
MCM4	All_Genes	FALSE
MCM6	All_Genes	FALSE
MCM7	All_Genes	FALSE
MCRS1	All_Genes	FALSE
MDC1	All_Genes	FALSE
MDH1	All_Genes	FALSE
MDK	All_Genes	FALSE
MDM2	All_Genes	FALSE
MDM4	All_Genes	FALSE
MECP2	All_Genes	FALSE
MED1	All_Genes	FALSE
MED12	All_Genes	FALSE
MED13	All_Genes	FALSE
MED14	All_Genes	FALSE
MED28	All_Genes	FALSE
MEF2A	All_Genes	FALSE
MEF2B	All_Genes	FALSE
MEF2C	All_Genes	FALSE
MEF2D	All_Genes	FALSE
MEFV	All_Genes	FALSE
MEGF10	All_Genes	FALSE
MEIS1	All_Genes	FALSE
MEIS2	All_Genes	FALSE
MELK	All_Genes	FALSE
MEN1	All_Genes	FALSE
MEOX1	All_Genes	FALSE
MERTK	All_Genes	FALSE
MET	All_Genes	FALSE
METTL1	All_Genes	FALSE
MEX3B	All_Genes	FALSE
MFNG	All_Genes	FALSE
MGA	All_Genes	FALSE
MIB1	All_Genes	FALSE
MICAL1	All_Genes	FALSE
MICB	All_Genes	FALSE
MID1	All_Genes	FALSE
MID1IP1	All_Genes	FALSE
MID2	All_Genes	FALSE
MIF	All_Genes	FALSE
MINK1	All_Genes	FALSE
MITF	All_Genes	FALSE
MKNK1	All_Genes	FALSE
MKNK2	All_Genes	FALSE
MKRN1	All_Genes	FALSE
MLF1	All_Genes	FALSE
MLH1	All_Genes	FALSE
MLLT3	All_Genes	FALSE
MME	All_Genes	FALSE
MMP1	All_Genes	FALSE
MMP14	All_Genes	FALSE
MMP9	All_Genes	FALSE
MNAT1	All_Genes	FALSE
MNT	All_Genes	FALSE
MOAP1	All_Genes	FALSE
MPG	All_Genes	FALSE
MPL	All_Genes	FALSE
MPRIP	All_Genes	FALSE
MPZL1	All_Genes	FALSE
MRAS	All_Genes	FALSE
MSC	All_Genes	FALSE
MSH2	All_Genes	FALSE
MSH6	All_Genes	FALSE
MSN	All_Genes	FALSE
MST1	All_Genes	FALSE
MT2A	All_Genes	FALSE
MTA1	All_Genes	FALSE
MTA2	All_Genes	FALSE
MTCP1	All_Genes	FALSE
MTF1	All_Genes	FALSE
MTMR4	All_Genes	FALSE
MTSS1	All_Genes	FALSE
MUC1	All_Genes	FALSE
MUTYH	All_Genes	FALSE
MVD	All_Genes	FALSE
MX1	All_Genes	FALSE
MXD1	All_Genes	FALSE
MXD3	All_Genes	FALSE
MXD4	All_Genes	FALSE
MXI1	All_Genes	FALSE
MYB	All_Genes	FALSE
MYBBP1A	All_Genes	FALSE
MYBL1	All_Genes	FALSE
MYBL2	All_Genes	FALSE
MYC	All_Genes	FALSE
MYCBP	All_Genes	FALSE
MYCBP2	All_Genes	FALSE
MYCBPAP	All_Genes	FALSE
MYD88	All_Genes	FALSE
MYH10	All_Genes	FALSE
MYH9	All_Genes	FALSE
MYLK	All_Genes	FALSE
MYO10	All_Genes	FALSE
MYO15A	All_Genes	FALSE
MYO18A	All_Genes	FALSE
MYO5A	All_Genes	FALSE
MYO6	All_Genes	FALSE
MYO7A	All_Genes	FALSE
MYO9A	All_Genes	FALSE
MYO9B	All_Genes	FALSE
MYT1	All_Genes	FALSE
MZF1	All_Genes	FALSE
NAB1	All_Genes	FALSE
NAB2	All_Genes	FALSE
NACA	All_Genes	FALSE
NACC1	All_Genes	FALSE
NAE1	All_Genes	FALSE
NAIP	All_Genes	FALSE
NAP1L1	All_Genes	FALSE
NASP	All_Genes	FALSE
NBEA	All_Genes	FALSE
NBN	All_Genes	FALSE
NBR1	All_Genes	FALSE
NCAM1	All_Genes	FALSE
NCAPG	All_Genes	FALSE
NCBP1	All_Genes	FALSE
NCF4	All_Genes	FALSE
NCK1	All_Genes	FALSE
NCK2	All_Genes	FALSE
NCKAP1	All_Genes	FALSE
NCKIPSD	All_Genes	FALSE
NCL	All_Genes	FALSE
NCOA1	All_Genes	FALSE
NCOA2	All_Genes	FALSE
NCOA3	All_Genes	FALSE
NCOA4	All_Genes	FALSE
NCOA6	All_Genes	FALSE
NCOR1	All_Genes	FALSE
NCOR2	All_Genes	FALSE
NCR3	All_Genes	FALSE
NCSTN	All_Genes	FALSE
NDC80	All_Genes	FALSE
NDE1	All_Genes	FALSE
NDEL1	All_Genes	FALSE
NDFIP2	All_Genes	FALSE
NDRG1	All_Genes	FALSE
NDUFS2	All_Genes	FALSE
NDUFV2	All_Genes	FALSE
NEDD4	All_Genes	FALSE
NEDD4L	All_Genes	FALSE
NEDD8	All_Genes	FALSE
NEDD9	All_Genes	FALSE
NEFH	All_Genes	FALSE
NEFL	All_Genes	FALSE
NEK1	All_Genes	FALSE
NEK2	All_Genes	FALSE
NEK6	All_Genes	FALSE
NEK9	All_Genes	FALSE
NF1	All_Genes	FALSE
NF2	All_Genes	FALSE
NFASC	All_Genes	FALSE
NFAT5	All_Genes	FALSE
NFATC1	All_Genes	FALSE
NFATC2	All_Genes	FALSE
NFATC3	All_Genes	FALSE
NFE2	All_Genes	FALSE
NFE2L1	All_Genes	FALSE
NFE2L2	All_Genes	FALSE
NFIA	All_Genes	FALSE
NFIB	All_Genes	FALSE
NFIC	All_Genes	FALSE
NFIL3	All_Genes	FALSE
NFIX	All_Genes	FALSE
NFKB1	All_Genes	FALSE
NFKB2	All_Genes	FALSE
NFKBIA	All_Genes	FALSE
NFKBIB	All_Genes	FALSE
NFKBIE	All_Genes	FALSE
NFKBIZ	All_Genes	FALSE
NFU1	All_Genes	FALSE
NFX1	All_Genes	FALSE
NFYA	All_Genes	FALSE
NFYB	All_Genes	FALSE
NFYC	All_Genes	FALSE
NID1	All_Genes	FALSE
NIN	All_Genes	FALSE
NIPBL	All_Genes	FALSE
NIPSNAP1	All_Genes	FALSE
NKIRAS1	All_Genes	FALSE
NKIRAS2	All_Genes	FALSE
NKRF	All_Genes	FALSE
NKX3-1	All_Genes	FALSE
NLGN1	All_Genes	FALSE
NLGN2	All_Genes	FALSE
NLGN3	All_Genes	FALSE
NLK	All_Genes	FALSE
NLRC4	All_Genes	FALSE
NLRP1	All_Genes	FALSE
NME1	All_Genes	FALSE
NME2	All_Genes	FALSE
NMI	All_Genes	FALSE
NOD1	All_Genes	FALSE
NOG	All_Genes	FALSE
NOL3	All_Genes	FALSE
NOLC1	All_Genes	FALSE
NONO	All_Genes	FALSE
NOS3	All_Genes	FALSE
NOSIP	All_Genes	FALSE
NOTCH1	All_Genes	FALSE
NOTCH2	All_Genes	FALSE
NOTCH3	All_Genes	FALSE
NOTCH4	All_Genes	FALSE
NPAS2	All_Genes	FALSE
NPAT	All_Genes	FALSE
NPHP1	All_Genes	FALSE
NPM1	All_Genes	FALSE
NPPA	All_Genes	FALSE
NPR3	All_Genes	FALSE
NQO1	All_Genes	FALSE
NR1D1	All_Genes	FALSE
NR1D2	All_Genes	FALSE
NR1H2	All_Genes	FALSE
NR1H3	All_Genes	FALSE
NR2C1	All_Genes	FALSE
NR2C2	All_Genes	FALSE
NR2F6	All_Genes	FALSE
NR3C1	All_Genes	FALSE
NR3C2	All_Genes	FALSE
NR4A1	All_Genes	FALSE
NR4A2	All_Genes	FALSE
NR4A3	All_Genes	FALSE
NR5A2	All_Genes	FALSE
NRAS	All_Genes	FALSE
NRBF2	All_Genes	FALSE
NRCAM	All_Genes	FALSE
NRF1	All_Genes	FALSE
NRG1	All_Genes	FALSE
NRGN	All_Genes	FALSE
NRIP1	All_Genes	FALSE
NRL	All_Genes	FALSE
NRP1	All_Genes	FALSE
NRP2	All_Genes	FALSE
NRXN1	All_Genes	FALSE
NRXN2	All_Genes	FALSE
NRXN3	All_Genes	FALSE
NSD1	All_Genes	FALSE
NSF	All_Genes	FALSE
NSFL1C	All_Genes	FALSE
NTRK1	All_Genes	FALSE
NTRK2	All_Genes	FALSE
NTRK3	All_Genes	FALSE
NTSR1	All_Genes	FALSE
NUAK1	All_Genes	FALSE
NUAK2	All_Genes	FALSE
NUDT3	All_Genes	FALSE
NUMA1	All_Genes	FALSE
NUMB	All_Genes	FALSE
NUMBL	All_Genes	FALSE
NUP153	All_Genes	FALSE
NUP210	All_Genes	FALSE
NUP214	All_Genes	FALSE
NUP50	All_Genes	FALSE
NUP62	All_Genes	FALSE
NUP98	All_Genes	FALSE
NUTF2	All_Genes	FALSE
NXF1	All_Genes	FALSE
OBSCN	All_Genes	FALSE
OCLN	All_Genes	FALSE
OCRL	All_Genes	FALSE
ODC1	All_Genes	FALSE
OFD1	All_Genes	FALSE
OGG1	All_Genes	FALSE
OGT	All_Genes	FALSE
OPRL1	All_Genes	FALSE
OPRM1	All_Genes	FALSE
OPTN	All_Genes	FALSE
ORM1	All_Genes	FALSE
OS9	All_Genes	FALSE
OSM	All_Genes	FALSE
OSMR	All_Genes	FALSE
OSTF1	All_Genes	FALSE
OTUB1	All_Genes	FALSE
OTUD7B	All_Genes	FALSE
OXSR1	All_Genes	FALSE
OXTR	All_Genes	FALSE
P2RY1	All_Genes	FALSE
P2RY12	All_Genes	FALSE
P2RY2	All_Genes	FALSE
P4HA2	All_Genes	FALSE
P4HB	All_Genes	FALSE
PA2G4	All_Genes	FALSE
PABPC1	All_Genes	FALSE
PABPC4	All_Genes	FALSE
PACS1	All_Genes	FALSE
PACS2	All_Genes	FALSE
PACSIN1	All_Genes	FALSE
PACSIN2	All_Genes	FALSE
PAFAH1B1	All_Genes	FALSE
PAG1	All_Genes	FALSE
PAK1	All_Genes	FALSE
PAK2	All_Genes	FALSE
PAK3	All_Genes	FALSE
PAK4	All_Genes	FALSE
PAK6	All_Genes	FALSE
PAN2	All_Genes	FALSE
PAPOLA	All_Genes	FALSE
PARD3	All_Genes	FALSE
PARD6A	All_Genes	FALSE
PARP1	All_Genes	FALSE
PARP10	All_Genes	FALSE
PARP2	All_Genes	FALSE
PARVB	All_Genes	FALSE
PATZ1	All_Genes	FALSE
PAWR	All_Genes	FALSE
PAX3	All_Genes	FALSE
PAX5	All_Genes	FALSE
PAX6	All_Genes	FALSE
PAX8	All_Genes	FALSE
PAXIP1	All_Genes	FALSE
PBK	All_Genes	FALSE
PBRM1	All_Genes	FALSE
PBX1	All_Genes	FALSE
PBX2	All_Genes	FALSE
PBXIP1	All_Genes	FALSE
PCBP1	All_Genes	FALSE
PCBP2	All_Genes	FALSE
PCDHA4	All_Genes	FALSE
PCM1	All_Genes	FALSE
PCNA	All_Genes	FALSE
PCNT	All_Genes	FALSE
PCSK6	All_Genes	FALSE
PCSK7	All_Genes	FALSE
PCYT1A	All_Genes	FALSE
PDCD10	All_Genes	FALSE
PDCD5	All_Genes	FALSE
PDCD6IP	All_Genes	FALSE
PDCL	All_Genes	FALSE
PDE3B	All_Genes	FALSE
PDE4A	All_Genes	FALSE
PDE4D	All_Genes	FALSE
PDE4DIP	All_Genes	FALSE
PDE5A	All_Genes	FALSE
PDE6G	All_Genes	FALSE
PDGFA	All_Genes	FALSE
PDGFB	All_Genes	FALSE
PDGFC	All_Genes	FALSE
PDGFRA	All_Genes	FALSE
PDGFRB	All_Genes	FALSE
PDHA1	All_Genes	FALSE
PDHX	All_Genes	FALSE
PDIA6	All_Genes	FALSE
PDK1	All_Genes	FALSE
PDK2	All_Genes	FALSE
PDPK1	All_Genes	FALSE
PEA15	All_Genes	FALSE
PEBP1	All_Genes	FALSE
PECAM1	All_Genes	FALSE
PELI2	All_Genes	FALSE
PELI3	All_Genes	FALSE
PELP1	All_Genes	FALSE
PER1	All_Genes	FALSE
PER2	All_Genes	FALSE
PER3	All_Genes	FALSE
PEX12	All_Genes	FALSE
PEX13	All_Genes	FALSE
PEX14	All_Genes	FALSE
PEX19	All_Genes	FALSE
PEX5	All_Genes	FALSE
PEX6	All_Genes	FALSE
PEX7	All_Genes	FALSE
PF4	All_Genes	FALSE
PFKFB2	All_Genes	FALSE
PFKL	All_Genes	FALSE
PFKM	All_Genes	FALSE
PFKP	All_Genes	FALSE
PFN1	All_Genes	FALSE
PFN2	All_Genes	FALSE
PGAM5	All_Genes	FALSE
PGD	All_Genes	FALSE
PGK1	All_Genes	FALSE
PGR	All_Genes	FALSE
PHACTR1	All_Genes	FALSE
PHACTR3	All_Genes	FALSE
PHB2	All_Genes	FALSE
PHF1	All_Genes	FALSE
PHF12	All_Genes	FALSE
PHF21A	All_Genes	FALSE
PHGDH	All_Genes	FALSE
PHIP	All_Genes	FALSE
PHLDA1	All_Genes	FALSE
PHPT1	All_Genes	FALSE
PI4K2B	All_Genes	FALSE
PI4KA	All_Genes	FALSE
PI4KB	All_Genes	FALSE
PIAS1	All_Genes	FALSE
PIAS2	All_Genes	FALSE
PIAS3	All_Genes	FALSE
PIAS4	All_Genes	FALSE
PICALM	All_Genes	FALSE
PICK1	All_Genes	FALSE
PIH1D1	All_Genes	FALSE
PIK3AP1	All_Genes	FALSE
PIK3C2B	All_Genes	FALSE
PIK3C3	All_Genes	FALSE
PIK3CA	All_Genes	FALSE
PIK3CB	All_Genes	FALSE
PIK3CD	All_Genes	FALSE
PIK3CG	All_Genes	FALSE
PIK3R1	All_Genes	FALSE
PIK3R2	All_Genes	FALSE
PIK3R3	All_Genes	FALSE
PIM1	All_Genes	FALSE
PIM2	All_Genes	FALSE
PIN1	All_Genes	FALSE
PIN4	All_Genes	FALSE
PIP4K2A	All_Genes	FALSE
PIP4K2B	All_Genes	FALSE
PIP5K1A	All_Genes	FALSE
PIP5K1B	All_Genes	FALSE
PIP5K1C	All_Genes	FALSE
PITPNM1	All_Genes	FALSE
PJA1	All_Genes	FALSE
PJA2	All_Genes	FALSE
PKD1	All_Genes	FALSE
PKD2	All_Genes	FALSE
PKIA	All_Genes	FALSE
PKMYT1	All_Genes	FALSE
PKN1	All_Genes	FALSE
PKN2	All_Genes	FALSE
PKNOX1	All_Genes	FALSE
PKP2	All_Genes	FALSE
PLA2G4A	All_Genes	FALSE
PLAA	All_Genes	FALSE
PLAG1	All_Genes	FALSE
PLAGL1	All_Genes	FALSE
PLAGL2	All_Genes	FALSE
PLAU	All_Genes	FALSE
PLAUR	All_Genes	FALSE
PLCB1	All_Genes	FALSE
PLCB2	All_Genes	FALSE
PLCB3	All_Genes	FALSE
PLCE1	All_Genes	FALSE
PLCG1	All_Genes	FALSE
PLCG2	All_Genes	FALSE
PLD1	All_Genes	FALSE
PLD2	All_Genes	FALSE
PLD3	All_Genes	FALSE
PLEK	All_Genes	FALSE
PLEKHF2	All_Genes	FALSE
PLK1	All_Genes	FALSE
PLK2	All_Genes	FALSE
PLK3	All_Genes	FALSE
PLK4	All_Genes	FALSE
PLRG1	All_Genes	FALSE
PLSCR1	All_Genes	FALSE
PLSCR3	All_Genes	FALSE
PLXNA1	All_Genes	FALSE
PLXNA2	All_Genes	FALSE
PLXNB1	All_Genes	FALSE
PLXNB2	All_Genes	FALSE
PLXNB3	All_Genes	FALSE
PMAIP1	All_Genes	FALSE
PML	All_Genes	FALSE
PMP22	All_Genes	FALSE
PNKP	All_Genes	FALSE
PNPLA2	All_Genes	FALSE
POGZ	All_Genes	FALSE
POLA1	All_Genes	FALSE
POLB	All_Genes	FALSE
POLH	All_Genes	FALSE
POLI	All_Genes	FALSE
POLL	All_Genes	FALSE
POLR1B	All_Genes	FALSE
POLR2A	All_Genes	FALSE
POLR2E	All_Genes	FALSE
POLR2L	All_Genes	FALSE
POMC	All_Genes	FALSE
POU2AF1	All_Genes	FALSE
POU2F1	All_Genes	FALSE
[truncated: 1,028 more rows]

## Sheet: intersection_critical_genes
Gene	Category	Significant
ABCA1	Critical_Genes	TRUE
ABL1	Critical_Genes	TRUE
ABL2	Critical_Genes	TRUE
ACTB	Critical_Genes	TRUE
ACVR1	Critical_Genes	TRUE
ACVR1B	Critical_Genes	TRUE
ADAM10	Critical_Genes	TRUE
ADIPOR2	Critical_Genes	TRUE
ADORA2A	Critical_Genes	TRUE
ADORA2B	Critical_Genes	TRUE
AKAP8	Critical_Genes	TRUE
AKAP9	Critical_Genes	TRUE
AKT1	Critical_Genes	TRUE
AMFR	Critical_Genes	TRUE
AP3B1	Critical_Genes	TRUE
APP	Critical_Genes	TRUE
AR	Critical_Genes	TRUE
ARAF	Critical_Genes	TRUE
ARRB2	Critical_Genes	TRUE
ATF1	Critical_Genes	TRUE
ATF2	Critical_Genes	TRUE
ATR	Critical_Genes	TRUE
AURKA	Critical_Genes	TRUE
AXIN1	Critical_Genes	TRUE
BAX	Critical_Genes	TRUE
BCL2	Critical_Genes	TRUE
BCL6	Critical_Genes	TRUE
BMPR1A	Critical_Genes	TRUE
BRCA1	Critical_Genes	TRUE
BTF3	Critical_Genes	TRUE
BTRC	Critical_Genes	TRUE
BZW2	Critical_Genes	TRUE
C1QBP	Critical_Genes	TRUE
CAMP	Critical_Genes	TRUE
CAPN1	Critical_Genes	TRUE
CAPNS1	Critical_Genes	TRUE
CASP1	Critical_Genes	TRUE
CASP2	Critical_Genes	TRUE
CASP3	Critical_Genes	TRUE
CASP4	Critical_Genes	TRUE
CASP7	Critical_Genes	TRUE
CASP8	Critical_Genes	TRUE
CASP9	Critical_Genes	TRUE
CAV1	Critical_Genes	TRUE
CBL	Critical_Genes	TRUE
CBLB	Critical_Genes	TRUE
CCR6	Critical_Genes	TRUE
CCR7	Critical_Genes	TRUE
CD48	Critical_Genes	TRUE
CD55	Critical_Genes	TRUE
CD59	Critical_Genes	TRUE
CDC42	Critical_Genes	TRUE
CDH2	Critical_Genes	TRUE
CDK2	Critical_Genes	TRUE
CDK4	Critical_Genes	TRUE
CDK5R1	Critical_Genes	TRUE
CDK5RAP2	Critical_Genes	TRUE
CDK6	Critical_Genes	TRUE
CDK7	Critical_Genes	TRUE
CDK9	Critical_Genes	TRUE
CDKN1A	Critical_Genes	TRUE
CDKN1B	Critical_Genes	TRUE
CEBPB	Critical_Genes	TRUE
CEBPE	Critical_Genes	TRUE
CFL1	Critical_Genes	TRUE
CHEK2	Critical_Genes	TRUE
CHUK	Critical_Genes	TRUE
CNR1	Critical_Genes	TRUE
COL4A2	Critical_Genes	TRUE
CORT	Critical_Genes	TRUE
CR2	Critical_Genes	TRUE
CREBBP	Critical_Genes	TRUE
CRK	Critical_Genes	TRUE
CRKL	Critical_Genes	TRUE
CSK	Critical_Genes	TRUE
CSNK1A1	Critical_Genes	TRUE
CSNK1E	Critical_Genes	TRUE
CSNK2A1	Critical_Genes	TRUE
CSNK2A2	Critical_Genes	TRUE
CTBP1	Critical_Genes	TRUE
CTNNB1	Critical_Genes	TRUE
CTNND1	Critical_Genes	TRUE
CUL1	Critical_Genes	TRUE
DCN	Critical_Genes	TRUE
DIABLO	Critical_Genes	TRUE
DISC1	Critical_Genes	TRUE
DLG4	Critical_Genes	TRUE
DLGAP4	Critical_Genes	TRUE
DMPK	Critical_Genes	TRUE
DNM1	Critical_Genes	TRUE
DNMBP	Critical_Genes	TRUE
DNMT3A	Critical_Genes	TRUE
DRAP1	Critical_Genes	TRUE
DTX3L	Critical_Genes	TRUE
DUSP23	Critical_Genes	TRUE
DVL1	Critical_Genes	TRUE
DVL2	Critical_Genes	TRUE
DVL3	Critical_Genes	TRUE
DYNLL2	Critical_Genes	TRUE
E2F1	Critical_Genes	TRUE
EDA	Critical_Genes	TRUE
EDN1	Critical_Genes	TRUE
EFNA1	Critical_Genes	TRUE
EFNA4	Critical_Genes	TRUE
EGFR	Critical_Genes	TRUE
EHMT2	Critical_Genes	TRUE
EIF2AK2	Critical_Genes	TRUE
EIF3E	Critical_Genes	TRUE
EIF4E	Critical_Genes	TRUE
EP300	Critical_Genes	TRUE
EPHB1	Critical_Genes	TRUE
EPHB2	Critical_Genes	TRUE
ERBB2	Critical_Genes	TRUE
ESR1	Critical_Genes	TRUE
ETS1	Critical_Genes	TRUE
EZR	Critical_Genes	TRUE
F2RL3	Critical_Genes	TRUE
FAS	Critical_Genes	TRUE
FCGR3A	Critical_Genes	TRUE
FES	Critical_Genes	TRUE
FFAR2	Critical_Genes	TRUE
FIZ1	Critical_Genes	TRUE
FKBP1A	Critical_Genes	TRUE
FLT3	Critical_Genes	TRUE
FLT3LG	Critical_Genes	TRUE
FOS	Critical_Genes	TRUE
FURIN	Critical_Genes	TRUE
FYN	Critical_Genes	TRUE
FZD3	Critical_Genes	TRUE
GABARAP	Critical_Genes	TRUE
GADD45G	Critical_Genes	TRUE
GAL	Critical_Genes	TRUE
GFI1B	Critical_Genes	TRUE
GNA12	Critical_Genes	TRUE
GNA13	Critical_Genes	TRUE
GNAI1	Critical_Genes	TRUE
GNAI2	Critical_Genes	TRUE
GNAI3	Critical_Genes	TRUE
GNAO1	Critical_Genes	TRUE
GNAQ	Critical_Genes	TRUE
GNAS	Critical_Genes	TRUE
GNB5	Critical_Genes	TRUE
GOLGA2	Critical_Genes	TRUE
GPR183	Critical_Genes	TRUE
GRB2	Critical_Genes	TRUE
GRK6	Critical_Genes	TRUE
GRM2	Critical_Genes	TRUE
GSK3A	Critical_Genes	TRUE
GSK3B	Critical_Genes	TRUE
GTF2H1	Critical_Genes	TRUE
HCFC1	Critical_Genes	TRUE
HDAC1	Critical_Genes	TRUE
HDAC2	Critical_Genes	TRUE
HDAC3	Critical_Genes	TRUE
HIPK2	Critical_Genes	TRUE
HIPK3	Critical_Genes	TRUE
HLA-A	Critical_Genes	TRUE
HLA-B	Critical_Genes	TRUE
HLA-C	Critical_Genes	TRUE
HLA-E	Critical_Genes	TRUE
HLA-G	Critical_Genes	TRUE
HMGB1	Critical_Genes	TRUE
HOOK2	Critical_Genes	TRUE
HRAS	Critical_Genes	TRUE
HSP90AA1	Critical_Genes	TRUE
HSP90AB1	Critical_Genes	TRUE
HSPA1A	Critical_Genes	TRUE
HSPA8	Critical_Genes	TRUE
HSPG2	Critical_Genes	TRUE
ICAM4	Critical_Genes	TRUE
IGF1R	Critical_Genes	TRUE
IGF2R	Critical_Genes	TRUE
IKBKB	Critical_Genes	TRUE
IKBKE	Critical_Genes	TRUE
IL1R1	Critical_Genes	TRUE
IL1RAP	Critical_Genes	TRUE
IL1RL1	Critical_Genes	TRUE
IL21	Critical_Genes	TRUE
IL31RA	Critical_Genes	TRUE
IL4R	Critical_Genes	TRUE
IL6ST	Critical_Genes	TRUE
INSR	Critical_Genes	TRUE
IRAK1	Critical_Genes	TRUE
IRF3	Critical_Genes	TRUE
ITCH	Critical_Genes	TRUE
ITGAL	Critical_Genes	TRUE
ITGAM	Critical_Genes	TRUE
ITGB1	Critical_Genes	TRUE
ITGB1BP1	Critical_Genes	TRUE
JAK1	Critical_Genes	TRUE
JAK2	Critical_Genes	TRUE
JUN	Critical_Genes	TRUE
KAT2B	Critical_Genes	TRUE
KAT5	Critical_Genes	TRUE
KIF5B	Critical_Genes	TRUE
KPNA1	Critical_Genes	TRUE
KRAS	Critical_Genes	TRUE
KREMEN1	Critical_Genes	TRUE
LAMA1	Critical_Genes	TRUE
LAMA2	Critical_Genes	TRUE
LAMA5	Critical_Genes	TRUE
LAMB1	Critical_Genes	TRUE
LCK	Critical_Genes	TRUE
LEF1	Critical_Genes	TRUE
LEP	Critical_Genes	TRUE
LMO2	Critical_Genes	TRUE
LMO4	Critical_Genes	TRUE
LPAR1	Critical_Genes	TRUE
LPAR3	Critical_Genes	TRUE
LTB	Critical_Genes	TRUE
LTBP1	Critical_Genes	TRUE
LYN	Critical_Genes	TRUE
LYST	Critical_Genes	TRUE
MAFG	Critical_Genes	TRUE
MAGI3	Critical_Genes	TRUE
MAP1LC3B	Critical_Genes	TRUE
MAP2K1	Critical_Genes	TRUE
MAP3K14	Critical_Genes	TRUE
MAP3K3	Critical_Genes	TRUE
MAP3K7	Critical_Genes	TRUE
MAPK1	Critical_Genes	TRUE
MAPK11	Critical_Genes	TRUE
MAPK14	Critical_Genes	TRUE
MAPK3	Critical_Genes	TRUE
MAPK6	Critical_Genes	TRUE
MAPK7	Critical_Genes	TRUE
MAPK8	Critical_Genes	TRUE
MAPK9	Critical_Genes	TRUE
MAST2	Critical_Genes	TRUE
MAX	Critical_Genes	TRUE
MBIP	Critical_Genes	TRUE
MDM2	Critical_Genes	TRUE
MED14	Critical_Genes	TRUE
MEF2A	Critical_Genes	TRUE
MEGF10	Critical_Genes	TRUE
MET	Critical_Genes	TRUE
MLF1	Critical_Genes	TRUE
MMP1	Critical_Genes	TRUE
MMP9	Critical_Genes	TRUE
MNAT1	Critical_Genes	TRUE
MYB	Critical_Genes	TRUE
MYC	Critical_Genes	TRUE
MYD88	Critical_Genes	TRUE
NCAM1	Critical_Genes	TRUE
NCBP1	Critical_Genes	TRUE
NCOA1	Critical_Genes	TRUE
NCOR2	Critical_Genes	TRUE
NCSTN	Critical_Genes	TRUE
NEDD8	Critical_Genes	TRUE
NFE2L2	Critical_Genes	TRUE
NID1	Critical_Genes	TRUE
NOTCH1	Critical_Genes	TRUE
NOTCH4	Critical_Genes	TRUE
NPPA	Critical_Genes	TRUE
NR3C1	Critical_Genes	TRUE
NRP2	Critical_Genes	TRUE
NRXN3	Critical_Genes	TRUE
NTRK3	Critical_Genes	TRUE
NUDT3	Critical_Genes	TRUE
NUP62	Critical_Genes	TRUE
P2RY1	Critical_Genes	TRUE
P2RY12	Critical_Genes	TRUE
P2RY2	Critical_Genes	TRUE
PAK1	Critical_Genes	TRUE
PARP1	Critical_Genes	TRUE
PATZ1	Critical_Genes	TRUE
PAX6	Critical_Genes	TRUE
PCNA	Critical_Genes	TRUE
PDGFRA	Critical_Genes	TRUE
PDGFRB	Critical_Genes	TRUE
PDK2	Critical_Genes	TRUE
PDPK1	Critical_Genes	TRUE
PIAS1	Critical_Genes	TRUE
PIK3CA	Critical_Genes	TRUE
PIN1	Critical_Genes	TRUE
PJA1	Critical_Genes	TRUE
PKNOX1	Critical_Genes	TRUE
PLAU	Critical_Genes	TRUE
PLAUR	Critical_Genes	TRUE
PLCG1	Critical_Genes	TRUE
PLK1	Critical_Genes	TRUE
POMC	Critical_Genes	TRUE
PPA1	Critical_Genes	TRUE
PPARA	Critical_Genes	TRUE
PPARD	Critical_Genes	TRUE
PPARG	Critical_Genes	TRUE
PPARGC1A	Critical_Genes	TRUE
PPBP	Critical_Genes	TRUE
PPM1F	Critical_Genes	TRUE
PPP1CA	Critical_Genes	TRUE
PPP1CB	Critical_Genes	TRUE
PPP2CA	Critical_Genes	TRUE
PPP2CB	Critical_Genes	TRUE
PPP2R1A	Critical_Genes	TRUE
PPP4C	Critical_Genes	TRUE
PRKACA	Critical_Genes	TRUE
PRKCA	Critical_Genes	TRUE
PRKCB	Critical_Genes	TRUE
PRKCD	Critical_Genes	TRUE
PRKCE	Critical_Genes	TRUE
PRKCQ	Critical_Genes	TRUE
PRKCSH	Critical_Genes	TRUE
PRKCZ	Critical_Genes	TRUE
PRKDC	Critical_Genes	TRUE
PRMT1	Critical_Genes	TRUE
PSAP	Critical_Genes	TRUE
PSEN1	Critical_Genes	TRUE
PSMA5	Critical_Genes	TRUE
PTAFR	Critical_Genes	TRUE
PTEN	Critical_Genes	TRUE
PTGDR	Critical_Genes	TRUE
PTGER2	Critical_Genes	TRUE
PTGER3	Critical_Genes	TRUE
PTGFR	Critical_Genes	TRUE
PTGIR	Critical_Genes	TRUE
PTK2	Critical_Genes	TRUE
PTK2B	Critical_Genes	TRUE
PTMA	Critical_Genes	TRUE
PTPN11	Critical_Genes	TRUE
PTPN12	Critical_Genes	TRUE
PTPN13	Critical_Genes	TRUE
PTPN6	Critical_Genes	TRUE
PTPRB	Critical_Genes	TRUE
PTPRD	Critical_Genes	TRUE
PTPRF	Critical_Genes	TRUE
PTPRG	Critical_Genes	TRUE
PTPRM	Critical_Genes	TRUE
PTTG1	Critical_Genes	TRUE
PXN	Critical_Genes	TRUE
RAB11A	Critical_Genes	TRUE
RAB1A	Critical_Genes	TRUE
RAB9A	Critical_Genes	TRUE
RAC1	Critical_Genes	TRUE
RAD23B	Critical_Genes	TRUE
RAF1	Critical_Genes	TRUE
RAN	Critical_Genes	TRUE
RAP1A	Critical_Genes	TRUE
RARA	Critical_Genes	TRUE
RASA1	Critical_Genes	TRUE
RASSF1	Critical_Genes	TRUE
RB1	Critical_Genes	TRUE
REL	Critical_Genes	TRUE
RET	Critical_Genes	TRUE
RFX1	Critical_Genes	TRUE
RHOA	Critical_Genes	TRUE
RING1	Critical_Genes	TRUE
RIPK1	Critical_Genes	TRUE
RNF19A	Critical_Genes	TRUE
RNF2	Critical_Genes	TRUE
RNF4	Critical_Genes	TRUE
RPL5	Critical_Genes	TRUE
RPN1	Critical_Genes	TRUE
RPS6KA3	Critical_Genes	TRUE
RPS6KA6	Critical_Genes	TRUE
RTN4	Critical_Genes	TRUE
RUNX1	Critical_Genes	TRUE
RXRA	Critical_Genes	TRUE
RYBP	Critical_Genes	TRUE
S1PR2	Critical_Genes	TRUE
S1PR5	Critical_Genes	TRUE
SCAND1	Critical_Genes	TRUE
SDCBP	Critical_Genes	TRUE
SET	Critical_Genes	TRUE
SGTA	Critical_Genes	TRUE
SHC1	Critical_Genes	TRUE
SIGMAR1	Critical_Genes	TRUE
SKP2	Critical_Genes	TRUE
SMAD4	Critical_Genes	TRUE
SMAD7	Critical_Genes	TRUE
SMURF1	Critical_Genes	TRUE
SMURF2	Critical_Genes	TRUE
SNIP1	Critical_Genes	TRUE
SOCS6	Critical_Genes	TRUE
SOD1	Critical_Genes	TRUE
SP1	Critical_Genes	TRUE
SQSTM1	Critical_Genes	TRUE
SRC	Critical_Genes	TRUE
STAT1	Critical_Genes	TRUE
STAT2	Critical_Genes	TRUE
STAT3	Critical_Genes	TRUE
STK11	Critical_Genes	TRUE
STOM	Critical_Genes	TRUE
SUFU	Critical_Genes	TRUE
SUMO2	Critical_Genes	TRUE
SYT1	Critical_Genes	TRUE
TBK1	Critical_Genes	TRUE
TCAP	Critical_Genes	TRUE
TDG	Critical_Genes	TRUE
TEK	Critical_Genes	TRUE
TGFBR1	Critical_Genes	TRUE
TGFBR2	Critical_Genes	TRUE
TGM2	Critical_Genes	TRUE
THBS1	Critical_Genes	TRUE
THRA	Critical_Genes	TRUE
TJP1	Critical_Genes	TRUE
TLR7	Critical_Genes	TRUE
TM4SF1	Critical_Genes	TRUE
TNFRSF14	Critical_Genes	TRUE
TNFRSF1B	Critical_Genes	TRUE
TNFSF12	Critical_Genes	TRUE
TNFSF13	Critical_Genes	TRUE
TOP1	Critical_Genes	TRUE
TP53	Critical_Genes	TRUE
TP73	Critical_Genes	TRUE
TRAF2	Critical_Genes	TRUE
TRAF6	Critical_Genes	TRUE
TRIM27	Critical_Genes	TRUE
TRIM28	Critical_Genes	TRUE
TRIM39	Critical_Genes	TRUE
TTF2	Critical_Genes	TRUE
UBE2L3	Critical_Genes	TRUE
UBL4A	Critical_Genes	TRUE
UBR1	Critical_Genes	TRUE
UPF2	Critical_Genes	TRUE
USP13	Critical_Genes	TRUE
VAV1	Critical_Genes	TRUE
WRN	Critical_Genes	TRUE
WWP1	Critical_Genes	TRUE
WWTR1	Critical_Genes	TRUE
XRCC5	Critical_Genes	TRUE
XRCC6	Critical_Genes	TRUE
YBX1	Critical_Genes	TRUE
YWHAQ	Critical_Genes	TRUE

## Sheet: intersection_top16_genes
Gene	Category	Significant
SRC	Top16_Genes	TRUE
TP53	Top16_Genes	TRUE
MAPK1	Top16_Genes	TRUE
CSNK2A1	Top16_Genes	TRUE

## Sheet: intersection_top100_genes
Gene	Category	Significant
SRC	Top100_Genes	TRUE
TP53	Top100_Genes	TRUE
MAPK1	Top100_Genes	TRUE
AKT1	Top100_Genes	TRUE
PRKACA	Top100_Genes	TRUE
PRKCA	Top100_Genes	TRUE
GSK3B	Top100_Genes	TRUE
CSNK2A1	Top100_Genes	TRUE
ABL1	Top100_Genes	TRUE
MAPK3	Top100_Genes	TRUE
EGFR	Top100_Genes	TRUE
MAPK14	Top100_Genes	TRUE
RAC1	Top100_Genes	TRUE
CDK2	Top100_Genes	TRUE
FYN	Top100_Genes	TRUE
MAPK8	Top100_Genes	TRUE
CTNNB1	Top100_Genes	TRUE
PRKCD	Top100_Genes	TRUE
AR	Top100_Genes	TRUE
LYN	Top100_Genes	TRUE
LCK	Top100_Genes	TRUE
MYC	Top100_Genes	TRUE
PTK2	Top100_Genes	TRUE
STAT3	Top100_Genes	TRUE
ESR1	Top100_Genes	TRUE
EP300	Top100_Genes	TRUE
SMAD3	Top100_Genes	TRUE
CASP3	Top100_Genes	TRUE
JAK2	Top100_Genes	TRUE
PTPN11	Top100_Genes	TRUE
PTPN6	Top100_Genes	TRUE
CBL	Top100_Genes	TRUE
CDKN1A	Top100_Genes	TRUE
SP1	Top100_Genes	TRUE
INSR	Top100_Genes	TRUE
SHC1	Top100_Genes	TRUE
PLCG1	Top100_Genes	TRUE
SMAD2	Top100_Genes	TRUE
RAF1	Top100_Genes	TRUE
RELA	Top100_Genes	TRUE
STAT1	Top100_Genes	TRUE
CREBBP	Top100_Genes	TRUE
GRB2	Top100_Genes	TRUE
JUN	Top100_Genes	TRUE
BRCA1	Top100_Genes	TRUE
PIK3R1	Top100_Genes	TRUE

## Sheet: significance
Comparison	Observed_Overlap	Expected_Overlap	Enrichment_Fold	Z_Score	Interpretation
All genes	3027	3745.83	0.81	-37.868	Not significant
Critical genes	423	373.82	1.13	3.15	Significant overlap
Non-critical genes	1310	1726.47	0.76	-19.051	Not significant
Top100 all	46	1.24	37.21	41.42	Significant overlap
Top100 critical	42	1.14	36.93	39.08	Significant overlap
Top16 all	4	0.03	126.39	21.564	Significant overlap

## Sheet: venn_summary_statistics
Analysis	OmniPath_Count	Vinayagam_Count	Intersection	Jaccard_Index
All genes	4789	6327	3027	0.374212
Critical genes	1757	1721	423	0.138462
Non-critical genes	3032	4606	1310	0.207016
Top100 all	100	100	46	0.298701
Top100 critical	92	100	42	0.28
Top100 non-critical	8	0	0	0
Top16 all	16	16	4	0.142857
Top16 critical	16	16	4	0.142857
Top16 non-critical	0	0	0	NA
