# Supplementary material for: Integrative multi-omics framework for causal gene discovery in Long COVID
Source: PLoS Comput Biol. 2025 Dec 1;21(12):e1013725. doi: 10.1371/journal.pcbi.1013725 (PMC12677781; doi:10.1371/journal.pcbi.1013725)
Supplement: S7 Table — Complete results of gene rankings by different normalization methods and values of the parameter α (0, 0.25, 0.50, 0.75, 1.0), including sets of the K gene and comparative statistics that demonstrate the flexibility of the framework. (CSV) [file pcbi.1013725.s014.csv]

gene_id	gene_name	gene_type	K	Kin	Kout	TypeI	TypeII	Weight	CT_Score	CT_Score_norm	beta_y	p_value	fdr	MR_Score	Gene_Effect	MR_Score_norm	MR_minmax	CT_minmax	Fused_minmax_a1.00	Fused_minmax_a0.75	Fused_minmax_a0.50	Fused_minmax_a0.25	Fused_minmax_a0.00	MR_boxcox	CT_boxcox	Fused_boxcox_a1.00	Fused_boxcox_a0.75	Fused_boxcox_a0.50	Fused_boxcox_a0.25	Fused_boxcox_a0.00	MR_yeojohnson	CT_yeojohnson	Fused_yeojohnson_a1.00	Fused_yeojohnson_a0.75	Fused_yeojohnson_a0.50	Fused_yeojohnson_a0.25	Fused_yeojohnson_a0.00	MR_rin	CT_rin	Fused_rin_a1.00	Fused_rin_a0.75	Fused_rin_a0.50	Fused_rin_a0.25	Fused_rin_a0.00	MR_quantile	CT_quantile	Fused_quantile_a1.00	Fused_quantile_a0.75	Fused_quantile_a0.50
ENSG00000000003	TSPAN6	protein_coding	3	0	3	1	0	1	3	0.005016722	NA	NA	NA	0	NA	NA	0	0.005016722408026756	0	0.001254180602006689	0.002508361204013378	0.003762541806020067	0.005016722408026756	0	0.9606916773981109	0	0.24017291934952772	0.48034583869905545	0.7205187580485832	0.9606916773981109	0	0.7471719193228473	0	0.18679297983071183	0.37358595966142366	0.5603789394921355	0.7471719193228473	0	0.2546404165319692	0	0.0636601041329923	0.1273202082659846	0.19098031239897692	0.2546404165319692	0.49873797128884684	0.759110269758637	0.49873797128884684	0.5638310459062944	0.6289241205237419
ENSG00000000938	FGR	protein_coding	18	4	14	0	1	2	36	0.060200669	NA	NA	NA	0	NA	NA	0	0.06020066889632107	0	0.015050167224080268	0.030100334448160536	0.0451505016722408	0.06020066889632107	0	0.9839494672488691	0	0.24598736681221728	0.49197473362443456	0.7379621004366519	0.9839494672488691	0	0.9735359690685333	0	0.24338399226713334	0.4867679845342667	0.7301519768014	0.9735359690685333	0	0.3847696713947149	0	0.09619241784867873	0.19238483569735745	0.2885772535460362	0.3847696713947149	0.49873797128884684	0.8925698059630857	0.49873797128884684	0.5971959299574066	0.6956538886259662
ENSG00000000971	CFH	protein_coding	6	3	3	0	1	2	12	0.02006689	NA	NA	NA	0	NA	NA	0	0.020066889632107024	0	0.005016722408026756	0.010033444816053512	0.015050167224080268	0.020066889632107024	0	0.9749853274768638	0	0.24374633186921596	0.4874926637384319	0.7312389956076479	0.9749853274768638	0	0.9223455990358547	0	0.23058639975896367	0.46117279951792733	0.691759199276891	0.9223455990358547	0	0.29515701516441556	0	0.07378925379110389	0.14757850758220778	0.22136776137331166	0.29515701516441556	0.49873797128884684	0.8080138823158227	0.49873797128884684	0.5760569490455908	0.6533759268023348
ENSG00000001167	NFYA	protein_coding	30	16	14	0	1	2	60	0.100334448	NA	NA	NA	0	NA	NA	0	0.10033444816053512	0	0.02508361204013378	0.05016722408026756	0.07525083612040134	0.10033444816053512	0	0.9875288609954015	0	0.24688221524885037	0.49376443049770075	0.7406466457465511	0.9875288609954015	0	0.9845555921664776	0	0.2461388980416194	0.4922777960832388	0.7384166941248582	0.9845555921664776	0	0.45697918991301106	0	0.11424479747825277	0.22848959495650553	0.3427343924347583	0.45697918991301106	0.49873797128884684	0.9380028395646001	0.49873797128884684	0.6085541883577852	0.7183704054267235
ENSG00000001617	SEMA3F	protein_coding	5	3	2	1	2	0	0	0	NA	NA	NA	0	NA	NA	0	0	0	0	0	0	0	0	0	0	0	0	0	0	0	0	0	0	0	0	0	0	0	0	0	0	0	0	0.49873797128884684	0.3642530367565862	0.49873797128884684	0.46511673765578165	0.4314955040227165
ENSG00000001626	CFTR	protein_coding	17	5	12	2	2	0	0	0	NA	NA	NA	0	NA	NA	0	0	0	0	0	0	0	0	0	0	0	0	0	0	0	0	0	0	0	0	0	0	0	0	0	0	0	0	0.49873797128884684	0.3642530367565862	0.49873797128884684	0.46511673765578165	0.4314955040227165
ENSG00000001631	KRIT1	protein_coding	2	1	1	1	2	0	0	0	NA	NA	NA	0	NA	NA	0	0	0	0	0	0	0	0	0	0	0	0	0	0	0	0	0	0	0	0	0	0	0	0	0	0	0	0	0.49873797128884684	0.3642530367565862	0.49873797128884684	0.46511673765578165	0.4314955040227165
ENSG00000002016	RAD52	protein_coding	11	6	5	2	1	0	0	0	NA	NA	NA	0	NA	NA	0	0	0	0	0	0	0	0	0	0	0	0	0	0	0	0	0	0	0	0	0	0	0	0	0	0	0	0	0.49873797128884684	0.3642530367565862	0.49873797128884684	0.46511673765578165	0.4314955040227165
ENSG00000002330	BAD	protein_coding	31	15	16	0	1	2	62	0.10367893	NA	NA	NA	0	NA	NA	0	0.10367892976588629	0	0.025919732441471572	0.051839464882943144	0.07775919732441472	0.10367892976588629	0	0.9877471229734801	0	0.24693678074337003	0.49387356148674005	0.7408103422301101	0.9877471229734801	0	0.9850967621947542	0	0.24627419054868854	0.4925483810973771	0.7388225716460657	0.9850967621947542	0	0.4622285499395668	0	0.1155571374848917	0.2311142749697834	0.3466714124546751	0.4622285499395668	0.49873797128884684	0.9406057737813536	0.49873797128884684	0.6092049219119735	0.7196718725351002
ENSG00000002586	CD99	protein_coding	7	4	3	1	2	0	0	0	NA	NA	NA	0	NA	NA	0	0	0	0	0	0	0	0	0	0	0	0	0	0	0	0	0	0	0	0	0	0	0	0	0	0	0	0	0.49873797128884684	0.3642530367565862	0.49873797128884684	0.46511673765578165	0.4314955040227165
ENSG00000002746	HECW1	protein_coding	3	1	2	2	1	0	0	0	NA	NA	NA	0	NA	NA	0	0	0	0	0	0	0	0	0	0	0	0	0	0	0	0	0	0	0	0	0	0	0	0	0	0	0	0	0.49873797128884684	0.3642530367565862	0.49873797128884684	0.46511673765578165	0.4314955040227165
ENSG00000002822	MAD1L1	protein_coding	19	13	6	2	1	0	0	0	NA	NA	NA	0	NA	NA	0	0	0	0	0	0	0	0	0	0	0	0	0	0	0	0	0	0	0	0	0	0	0	0	0	0	0	0	0.49873797128884684	0.3642530367565862	0.49873797128884684	0.46511673765578165	0.4314955040227165
ENSG00000002834	LASP1	protein_coding	12	5	7	2	2	0	0	0	NA	NA	NA	0	NA	NA	0	0	0	0	0	0	0	0	0	0	0	0	0	0	0	0	0	0	0	0	0	0	0	0	0	0	0	0	0.49873797128884684	0.3642530367565862	0.49873797128884684	0.46511673765578165	0.4314955040227165
ENSG00000003056	M6PR	protein_coding	4	2	2	2	2	0	0	0	NA	NA	NA	0	NA	NA	0	0	0	0	0	0	0	0	0	0	0	0	0	0	0	0	0	0	0	0	0	0	0	0	0	0	0	0	0.49873797128884684	0.3642530367565862	0.49873797128884684	0.46511673765578165	0.4314955040227165
ENSG00000003400	CASP10	protein_coding	19	14	5	0	1	2	38	0.063545151	NA	NA	NA	0	NA	NA	0	0.06354515050167224	0	0.01588628762541806	0.03177257525083612	0.04765886287625418	0.06354515050167224	0	0.9843447455420047	0	0.24608618638550117	0.49217237277100234	0.7382585591565035	0.9843447455420047	0	0.9749688041569378	0	0.24374220103923444	0.4874844020784689	0.7312266031177033	0.9749688041569378	0	0.3919328659383538	0	0.09798321648458845	0.1959664329691769	0.29394964945376534	0.3919328659383538	0.49873797128884684	0.8979334279854867	0.49873797128884684	0.5985368354630067	0.6983356996371668
ENSG00000003402	CFLAR	protein_coding	20	6	14	2	2	0	0	0	NA	NA	NA	0	NA	NA	0	0	0	0	0	0	0	0	0	0	0	0	0	0	0	0	0	0	0	0	0	0	0	0	0	0	0	0	0.49873797128884684	0.3642530367565862	0.49873797128884684	0.46511673765578165	0.4314955040227165
ENSG00000003436	TFPI	protein_coding	4	2	2	2	2	0	0	0	NA	NA	NA	0	NA	NA	0	0	0	0	0	0	0	0	0	0	0	0	0	0	0	0	0	0	0	0	0	0	0	0	0	0	0	0	0.49873797128884684	0.3642530367565862	0.49873797128884684	0.46511673765578165	0.4314955040227165
ENSG00000003756	RBM5	protein_coding	3	1	2	1	2	0	0	0	NA	NA	NA	0	NA	NA	0	0	0	0	0	0	0	0	0	0	0	0	0	0	0	0	0	0	0	0	0	0	0	0	0	0	0	0	0.49873797128884684	0.3642530367565862	0.49873797128884684	0.46511673765578165	0.4314955040227165
ENSG00000004142	POLDIP2	protein_coding	8	1	7	2	2	0	0	0	NA	NA	NA	0	NA	NA	0	0	0	0	0	0	0	0	0	0	0	0	0	0	0	0	0	0	0	0	0	0	0	0	0	0	0	0	0.49873797128884684	0.3642530367565862	0.49873797128884684	0.46511673765578165	0.4314955040227165
ENSG00000004399	PLXND1	protein_coding	1	0	1	2	0	1	1	0.001672241	NA	NA	NA	0	NA	NA	0	0.0016722408026755853	0	4.180602006688963e-4	8.361204013377926e-4	0.001254180602006689	0.0016722408026755853	0	0.9464077754542604	0	0.2366019438635651	0.4732038877271302	0.7098058315906952	0.9464077754542604	0	0.49673792343088535	0	0.12418448085772134	0.24836896171544268	0.37255344257316403	0.49673792343088535	0	0.23715417988645957	0	0.05928854497161489	0.11857708994322978	0.17786563491484467	0.23715417988645957	0.49873797128884684	0.7360782457800915	0.49873797128884684	0.558073039911658	0.6174081085344691
ENSG00000004468	CD38	protein_coding	5	2	3	2	2	0	0	0	NA	NA	NA	0	NA	NA	0	0	0	0	0	0	0	0	0	0	0	0	0	0	0	0	0	0	0	0	0	0	0	0	0	0	0	0	0.49873797128884684	0.3642530367565862	0.49873797128884684	0.46511673765578165	0.4314955040227165
ENSG00000004478	FKBP4	protein_coding	10	6	4	2	1	0	0	0	NA	NA	NA	0	NA	NA	0	0	0	0	0	0	0	0	0	0	0	0	0	0	0	0	0	0	0	0	0	0	0	0	0	0	0	0	0.49873797128884684	0.3642530367565862	0.49873797128884684	0.46511673765578165	0.4314955040227165
ENSG00000004660	CAMKK1	protein_coding	3	2	1	1	2	0	0	0	NA	NA	NA	0	NA	NA	0	0	0	0	0	0	0	0	0	0	0	0	0	0	0	0	0	0	0	0	0	0	0	0	0	0	0	0	0.49873797128884684	0.3642530367565862	0.49873797128884684	0.46511673765578165	0.4314955040227165
ENSG00000004897	CDC27	protein_coding	15	11	4	0	1	2	30	0.050167224	NA	NA	NA	0	NA	NA	0	0.05016722408026756	0	0.01254180602006689	0.02508361204013378	0.03762541806020067	0.05016722408026756	0	0.9825866097870277	0	0.24564665244675693	0.49129330489351386	0.7369399573402708	0.9825866097870277	0	0.9681357345636462	0	0.24203393364091155	0.4840678672818231	0.7261018009227347	0.9681357345636462	0	0.36294100695219816	0	0.09073525173804954	0.18147050347609908	0.27220575521414864	0.36294100695219816	0.49873797128884684	0.8749802808013882	0.49873797128884684	0.5927985486669822	0.6868591260451176
ENSG00000004939	SLC4A1	protein_coding	8	3	5	2	2	0	0	0	NA	NA	NA	0	NA	NA	0	0	0	0	0	0	0	0	0	0	0	0	0	0	0	0	0	0	0	0	0	0	0	0	0	0	0	0	0.49873797128884684	0.3642530367565862	0.49873797128884684	0.46511673765578165	0.4314955040227165
ENSG00000004948	CALCR	protein_coding	6	2	4	0	1	2	12	0.02006689	NA	NA	NA	0	NA	NA	0	0.020066889632107024	0	0.005016722408026756	0.010033444816053512	0.015050167224080268	0.020066889632107024	0	0.9749853274768638	0	0.24374633186921596	0.4874926637384319	0.7312389956076479	0.9749853274768638	0	0.9223455990358547	0	0.23058639975896367	0.46117279951792733	0.691759199276891	0.9223455990358547	0	0.29515701516441556	0	0.07378925379110389	0.14757850758220778	0.22136776137331166	0.29515701516441556	0.49873797128884684	0.8080138823158227	0.49873797128884684	0.5760569490455908	0.6533759268023348
ENSG00000004975	DVL2	protein_coding	47	19	28	0	1	2	94	0.157190635	NA	NA	NA	0	NA	NA	0	0.15719063545150502	0	0.039297658862876256	0.07859531772575251	0.11789297658862877	0.15719063545150502	0	0.9904037519782981	0	0.24760093799457453	0.49520187598914905	0.7428028139837236	0.9904037519782981	0	0.9906703804162916	0	0.2476675951040729	0.4953351902081458	0.7430027853122187	0.9906703804162916	0	0.5272674360781643	0	0.13181685901954107	0.26363371803908214	0.3954505770586232	0.5272674360781643	0.49873797128884684	0.9662407319766525	0.49873797128884684	0.6156136614607982	0.7324893516327496
ENSG00000005007	UPF1	protein_coding	20	10	10	0	1	2	40	0.066889632	NA	NA	NA	0	NA	NA	0	0.06688963210702341	0	0.016722408026755852	0.033444816053511704	0.05016722408026755	0.06688963210702341	0	0.9847160581767336	0	0.2461790145441834	0.4923580290883668	0.7385370436325502	0.9847160581767336	0	0.9762626438494069	0	0.24406566096235172	0.48813132192470343	0.7321969828870551	0.9762626438494069	0	0.3980404853798584	0	0.0995101213449646	0.1990202426899292	0.2985303640348938	0.3980404853798584	0.49873797128884684	0.9023505284745228	0.49873797128884684	0.5996411105852658	0.7005442498816848
ENSG00000005020	SKAP2	protein_coding	8	5	3	2	2	0	0	0	NA	NA	NA	0	NA	NA	0	0	0	0	0	0	0	0	0	0	0	0	0	0	0	0	0	0	0	0	0	0	0	0	0	0	0	0	0.49873797128884684	0.3642530367565862	0.49873797128884684	0.46511673765578165	0.4314955040227165
ENSG00000005073	HOXA11	protein_coding	4	2	2	1	2	0	0	0	NA	NA	NA	0	NA	NA	0	0	0	0	0	0	0	0	0	0	0	0	0	0	0	0	0	0	0	0	0	0	0	0	0	0	0	0	0.49873797128884684	0.3642530367565862	0.49873797128884684	0.46511673765578165	0.4314955040227165
ENSG00000005075	POLR2J	protein_coding	3	1	2	1	2	0	0	0	NA	NA	NA	0	NA	NA	0	0	0	0	0	0	0	0	0	0	0	0	0	0	0	0	0	0	0	0	0	0	0	0	0	0	0	0	0.49873797128884684	0.3642530367565862	0.49873797128884684	0.46511673765578165	0.4314955040227165
ENSG00000005102	MEOX1	protein_coding	3	2	1	0	1	2	6	0.010033445	NA	NA	NA	0	NA	NA	0	0.010033444816053512	0	0.002508361204013378	0.005016722408026756	0.007525083612040134	0.010033444816053512	0	0.9683022500532876	0	0.2420755625133219	0.4841511250266438	0.7262266875399657	0.9683022500532876	0	0.8553245403985743	0	0.21383113509964358	0.42766227019928715	0.6414934052989307	0.8553245403985743	0	0.2728034298220952	0	0.0682008574555238	0.1364017149110476	0.20460257236657142	0.2728034298220952	0.49873797128884684	0.7818267865593942	0.49873797128884684	0.5695101751064837	0.6402823789241205
ENSG00000005339	CREBBP	protein_coding	273	153	120	0	1	2	546	0.913043478	NA	NA	NA	0	NA	NA	0	0.9130434782608695	0	0.22826086956521738	0.45652173913043476	0.6847826086956521	0.9130434782608695	0	0.9996019218852478	0	0.24990048047131194	0.4998009609426239	0.7497014414139358	0.9996019218852478	0	0.9998305302857147	0	0.24995763257142867	0.49991526514285733	0.749872897714286	0.9998305302857147	0	0.9313844073007473	0	0.23284610182518684	0.46569220365037367	0.6985383054755605	0.9313844073007473	0.49873797128884684	0.9997633696166588	0.49873797128884684	0.6239943208707999	0.7492506704527528
ENSG00000005421	PON1	protein_coding	3	2	1	1	2	0	0	0	NA	NA	NA	0	NA	NA	0	0	0	0	0	0	0	0	0	0	0	0	0	0	0	0	0	0	0	0	0	0	0	0	0	0	0	0	0.49873797128884684	0.3642530367565862	0.49873797128884684	0.46511673765578165	0.4314955040227165
ENSG00000005513	SOX8	protein_coding	18	11	7	0	1	2	36	0.060200669	NA	NA	NA	0	NA	NA	0	0.06020066889632107	0	0.015050167224080268	0.030100334448160536	0.0451505016722408	0.06020066889632107	0	0.9839494672488691	0	0.24598736681221728	0.49197473362443456	0.7379621004366519	0.9839494672488691	0	0.9735359690685333	0	0.24338399226713334	0.4867679845342667	0.7301519768014	0.9735359690685333	0	0.3847696713947149	0	0.09619241784867873	0.19238483569735745	0.2885772535460362	0.3847696713947149	0.49873797128884684	0.8925698059630857	0.49873797128884684	0.5971959299574066	0.6956538886259662
ENSG00000005810	MYCBP2	protein_coding	2	1	1	1	2	0	0	0	NA	NA	NA	0	NA	NA	0	0	0	0	0	0	0	0	0	0	0	0	0	0	0	0	0	0	0	0	0	0	0	0	0	0	0	0	0.49873797128884684	0.3642530367565862	0.49873797128884684	0.46511673765578165	0.4314955040227165
ENSG00000005844	ITGAL	protein_coding	6	0	6	2	0	1	6	0.010033445	NA	NA	NA	0	NA	NA	0	0.010033444816053512	0	0.002508361204013378	0.005016722408026756	0.007525083612040134	0.010033444816053512	0	0.9683022500532876	0	0.2420755625133219	0.4841511250266438	0.7262266875399657	0.9683022500532876	0	0.8553245403985743	0	0.21383113509964358	0.42766227019928715	0.6414934052989307	0.8553245403985743	0	0.2728034298220952	0	0.0682008574555238	0.1364017149110476	0.20460257236657142	0.2728034298220952	0.49873797128884684	0.7818267865593942	0.49873797128884684	0.5695101751064837	0.6402823789241205
ENSG00000005882	PDK2	protein_coding	10	9	1	0	1	2	20	0.033444816	NA	NA	NA	0	NA	NA	0	0.033444816053511704	0	0.008361204013377926	0.016722408026755852	0.025083612040133776	0.033444816053511704	0	0.9793834383415166	0	0.24484585958537916	0.4896917191707583	0.7345375787561375	0.9793834383415166	0	0.9523333354045534	0	0.23808333385113836	0.4761666677022767	0.7142500015534151	0.9523333354045534	0	0.32560926933612344	0	0.08140231733403086	0.16280463466806172	0.24420695200209258	0.32560926933612344	0.49873797128884684	0.8404322448335699	0.49873797128884684	0.5841615396750276	0.6695851080612084
ENSG00000005884	ITGA3	protein_coding	12	4	8	2	2	0	0	0	NA	NA	NA	0	NA	NA	0	0	0	0	0	0	0	0	0	0	0	0	0	0	0	0	0	0	0	0	0	0	0	0	0	0	0	0	0.49873797128884684	0.3642530367565862	0.49873797128884684	0.46511673765578165	0.4314955040227165
ENSG00000005961	ITGA2B	protein_coding	13	7	6	0	1	2	26	0.043478261	NA	NA	NA	0	NA	NA	0	0.043478260869565216	0	0.010869565217391304	0.021739130434782608	0.03260869565217391	0.043478260869565216	0	0.9814838127877107	0	0.24537095319692767	0.49074190639385534	0.736112859590783	0.9814838127877107	0	0.9632114032350901	0	0.24080285080877253	0.48160570161754507	0.7224085524263176	0.9632114032350901	0	0.34857483027958697	0	0.08714370756989674	0.17428741513979348	0.2614311227096902	0.34857483027958697	0.49873797128884684	0.8623599936898565	0.49873797128884684	0.5896434768890992	0.6805489824893517
ENSG00000006007	GDE1	protein_coding	4	2	2	2	2	0	0	0	NA	NA	NA	0	NA	NA	0	0	0	0	0	0	0	0	0	0	0	0	0	0	0	0	0	0	0	0	0	0	0	0	0	0	0	0	0.49873797128884684	0.3642530367565862	0.49873797128884684	0.46511673765578165	0.4314955040227165
ENSG00000006042	TMEM98	protein_coding	2	1	1	2	2	0	0	0	NA	NA	NA	0	NA	NA	0	0	0	0	0	0	0	0	0	0	0	0	0	0	0	0	0	0	0	0	0	0	0	0	0	0	0	0	0.49873797128884684	0.3642530367565862	0.49873797128884684	0.46511673765578165	0.4314955040227165
ENSG00000006118	TMEM132A	protein_coding	3	1	2	1	2	0	0	0	NA	NA	NA	0	NA	NA	0	0	0	0	0	0	0	0	0	0	0	0	0	0	0	0	0	0	0	0	0	0	0	0	0	0	0	0	0.49873797128884684	0.3642530367565862	0.49873797128884684	0.46511673765578165	0.4314955040227165
ENSG00000006125	AP2B1	protein_coding	25	9	16	0	1	2	50	0.08361204	NA	NA	NA	0	NA	NA	0	0.08361204013377926	0	0.020903010033444816	0.04180602006688963	0.06270903010033445	0.08361204013377926	0	0.9862904766980558	0	0.24657261917451395	0.4931452383490279	0.7397178575235419	0.9862904766980558	0	0.9812173897375742	0	0.24530434743439355	0.4906086948687871	0.7359130423031807	0.9812173897375742	0	0.4287705584075375	0	0.10719263960188438	0.21438527920376876	0.3215779188056531	0.4287705584075375	0.49873797128884684	0.9224641110585265	0.49873797128884684	0.6046695062312668	0.7106010411736867
ENSG00000006128	TAC1	protein_coding	11	6	5	0	1	2	22	0.036789298	NA	NA	NA	0	NA	NA	0	0.03678929765886288	0	0.00919732441471572	0.01839464882943144	0.02759197324414716	0.03678929765886288	0	0.9801584258120494	0	0.24503960645301234	0.4900792129060247	0.735118819359037	0.9801584258120494	0	0.9565861267445042	0	0.23914653168612604	0.4782930633722521	0.7174395950583781	0.9565861267445042	0	0.33353109902318323	0	0.08338277475579581	0.16676554951159162	0.2501483242673874	0.33353109902318323	0.49873797128884684	0.8482410474838302	0.49873797128884684	0.5861137403375927	0.6734895093863386
ENSG00000006194	ZNF263	protein_coding	10	7	3	2	1	0	0	0	NA	NA	NA	0	NA	NA	0	0	0	0	0	0	0	0	0	0	0	0	0	0	0	0	0	0	0	0	0	0	0	0	0	0	0	0	0.49873797128884684	0.3642530367565862	0.49873797128884684	0.46511673765578165	0.4314955040227165
ENSG00000006327	TNFRSF12A	protein_coding	6	0	6	2	0	1	6	0.010033445	NA	NA	NA	0	NA	NA	0	0.010033444816053512	0	0.002508361204013378	0.005016722408026756	0.007525083612040134	0.010033444816053512	0	0.9683022500532876	0	0.2420755625133219	0.4841511250266438	0.7262266875399657	0.9683022500532876	0	0.8553245403985743	0	0.21383113509964358	0.42766227019928715	0.6414934052989307	0.8553245403985743	0	0.2728034298220952	0	0.0682008574555238	0.1364017149110476	0.20460257236657142	0.2728034298220952	0.49873797128884684	0.7818267865593942	0.49873797128884684	0.5695101751064837	0.6402823789241205
ENSG00000006451	RALA	protein_coding	19	16	3	2	1	0	0	0	NA	NA	NA	0	NA	NA	0	0	0	0	0	0	0	0	0	0	0	0	0	0	0	0	0	0	0	0	0	0	0	0	0	0	0	0	0.49873797128884684	0.3642530367565862	0.49873797128884684	0.46511673765578165	0.4314955040227165
ENSG00000006468	ETV1	protein_coding	10	7	3	2	1	0	0	0	NA	NA	NA	0	NA	NA	0	0	0	0	0	0	0	0	0	0	0	0	0	0	0	0	0	0	0	0	0	0	0	0	0	0	0	0	0.49873797128884684	0.3642530367565862	0.49873797128884684	0.46511673765578165	0.4314955040227165
ENSG00000006606	CCL26	protein_coding	2	1	1	1	2	0	0	0	NA	NA	NA	0	NA	NA	0	0	0	0	0	0	0	0	0	0	0	0	0	0	0	0	0	0	0	0	0	0	0	0	0	0	0	0	0.49873797128884684	0.3642530367565862	0.49873797128884684	0.46511673765578165	0.4314955040227165
ENSG00000006611	USH1C	protein_coding	4	1	3	2	2	0	0	0	NA	NA	NA	0	NA	NA	0	0	0	0	0	0	0	0	0	0	0	0	0	0	0	0	0	0	0	0	0	0	0	0	0	0	0	0	0.49873797128884684	0.3642530367565862	0.49873797128884684	0.46511673765578165	0.4314955040227165
ENSG00000006634	DBF4	protein_coding	7	1	6	2	2	0	0	0	NA	NA	NA	0	NA	NA	0	0	0	0	0	0	0	0	0	0	0	0	0	0	0	0	0	0	0	0	0	0	0	0	0	0	0	0	0.49873797128884684	0.3642530367565862	0.49873797128884684	0.46511673765578165	0.4314955040227165
ENSG00000006638	TBXA2R	protein_coding	12	5	7	1	2	0	0	0	NA	NA	NA	0	NA	NA	0	0	0	0	0	0	0	0	0	0	0	0	0	0	0	0	0	0	0	0	0	0	0	0	0	0	0	0	0.49873797128884684	0.3642530367565862	0.49873797128884684	0.46511673765578165	0.4314955040227165
ENSG00000006652	IFRD1	protein_coding	3	2	1	2	1	0	0	0	NA	NA	NA	0	NA	NA	0	0	0	0	0	0	0	0	0	0	0	0	0	0	0	0	0	0	0	0	0	0	0	0	0	0	0	0	0.49873797128884684	0.3642530367565862	0.49873797128884684	0.46511673765578165	0.4314955040227165
ENSG00000006704	GTF2IRD1	protein_coding	4	4	0	2	1	0	0	0	NA	NA	NA	0	NA	NA	0	0	0	0	0	0	0	0	0	0	0	0	0	0	0	0	0	0	0	0	0	0	0	0	0	0	0	0	0.49873797128884684	0.3642530367565862	0.49873797128884684	0.46511673765578165	0.4314955040227165
ENSG00000006744	ELAC2	protein_coding	8	4	4	2	1	0	0	0	NA	NA	NA	0	NA	NA	0	0	0	0	0	0	0	0	0	0	0	0	0	0	0	0	0	0	0	0	0	0	0	0	0	0	0	0	0.49873797128884684	0.3642530367565862	0.49873797128884684	0.46511673765578165	0.4314955040227165
ENSG00000006747	SCIN	protein_coding	2	1	1	2	2	0	0	0	NA	NA	NA	0	NA	NA	0	0	0	0	0	0	0	0	0	0	0	0	0	0	0	0	0	0	0	0	0	0	0	0	0	0	0	0	0.49873797128884684	0.3642530367565862	0.49873797128884684	0.46511673765578165	0.4314955040227165
ENSG00000007047	MARK4	protein_coding	15	10	5	1	2	0	0	0	NA	NA	NA	0	NA	NA	0	0	0	0	0	0	0	0	0	0	0	0	0	0	0	0	0	0	0	0	0	0	0	0	0	0	0	0	0.49873797128884684	0.3642530367565862	0.49873797128884684	0.46511673765578165	0.4314955040227165
ENSG00000007168	PAFAH1B1	protein_coding	10	3	7	2	2	0	0	0	NA	NA	NA	0	NA	NA	0	0	0	0	0	0	0	0	0	0	0	0	0	0	0	0	0	0	0	0	0	0	0	0	0	0	0	0	0.49873797128884684	0.3642530367565862	0.49873797128884684	0.46511673765578165	0.4314955040227165
ENSG00000007171	NOS2	protein_coding	8	4	4	1	2	0	0	0	NA	NA	NA	0	NA	NA	0	0	0	0	0	0	0	0	0	0	0	0	0	0	0	0	0	0	0	0	0	0	0	0	0	0	0	0	0.49873797128884684	0.3642530367565862	0.49873797128884684	0.46511673765578165	0.4314955040227165
ENSG00000007237	GAS7	protein_coding	2	1	1	1	2	0	0	0	NA	NA	NA	0	NA	NA	0	0	0	0	0	0	0	0	0	0	0	0	0	0	0	0	0	0	0	0	0	0	0	0	0	0	0	0	0.49873797128884684	0.3642530367565862	0.49873797128884684	0.46511673765578165	0.4314955040227165
ENSG00000007255	TRAPPC6A	protein_coding	2	1	1	2	1	0	0	0	NA	NA	NA	0	NA	NA	0	0	0	0	0	0	0	0	0	0	0	0	0	0	0	0	0	0	0	0	0	0	0	0	0	0	0	0	0.49873797128884684	0.3642530367565862	0.49873797128884684	0.46511673765578165	0.4314955040227165
ENSG00000007264	MATK	protein_coding	9	6	3	1	2	0	0	0	NA	NA	NA	0	NA	NA	0	0	0	0	0	0	0	0	0	0	0	0	0	0	0	0	0	0	0	0	0	0	0	0	0	0	0	0	0.49873797128884684	0.3642530367565862	0.49873797128884684	0.46511673765578165	0.4314955040227165
ENSG00000007312	CD79B	protein_coding	9	5	4	2	2	0	0	0	NA	NA	NA	0	NA	NA	0	0	0	0	0	0	0	0	0	0	0	0	0	0	0	0	0	0	0	0	0	0	0	0	0	0	0	0	0.49873797128884684	0.3642530367565862	0.49873797128884684	0.46511673765578165	0.4314955040227165
ENSG00000007314	SCN4A	protein_coding	7	6	1	1	2	0	0	0	NA	NA	NA	0	NA	NA	0	0	0	0	0	0	0	0	0	0	0	0	0	0	0	0	0	0	0	0	0	0	0	0	0	0	0	0	0.49873797128884684	0.3642530367565862	0.49873797128884684	0.46511673765578165	0.4314955040227165
ENSG00000007372	PAX6	protein_coding	31	20	11	0	1	2	62	0.10367893	NA	NA	NA	0	NA	NA	0	0.10367892976588629	0	0.025919732441471572	0.051839464882943144	0.07775919732441472	0.10367892976588629	0	0.9877471229734801	0	0.24693678074337003	0.49387356148674005	0.7408103422301101	0.9877471229734801	0	0.9850967621947542	0	0.24627419054868854	0.4925483810973771	0.7388225716460657	0.9850967621947542	0	0.4622285499395668	0	0.1155571374848917	0.2311142749697834	0.3466714124546751	0.4622285499395668	0.49873797128884684	0.9406057737813536	0.49873797128884684	0.6092049219119735	0.7196718725351002
ENSG00000007392	LUC7L	protein_coding	2	1	1	1	2	0	0	0	NA	NA	NA	0	NA	NA	0	0	0	0	0	0	0	0	0	0	0	0	0	0	0	0	0	0	0	0	0	0	0	0	0	0	0	0	0.49873797128884684	0.3642530367565862	0.49873797128884684	0.46511673765578165	0.4314955040227165
ENSG00000007866	TEAD3	protein_coding	4	3	1	1	2	0	0	0	NA	NA	NA	0	NA	NA	0	0	0	0	0	0	0	0	0	0	0	0	0	0	0	0	0	0	0	0	0	0	0	0	0	0	0	0	0.49873797128884684	0.3642530367565862	0.49873797128884684	0.46511673765578165	0.4314955040227165
ENSG00000007908	SELE	protein_coding	12	1	11	2	2	0	0	0	NA	NA	NA	0	NA	NA	0	0	0	0	0	0	0	0	0	0	0	0	0	0	0	0	0	0	0	0	0	0	0	0	0	0	0	0	0.49873797128884684	0.3642530367565862	0.49873797128884684	0.46511673765578165	0.4314955040227165
ENSG00000008056	SYN1	protein_coding	20	12	8	2	2	0	0	0	NA	NA	NA	0	NA	NA	0	0	0	0	0	0	0	0	0	0	0	0	0	0	0	0	0	0	0	0	0	0	0	0	0	0	0	0	0.49873797128884684	0.3642530367565862	0.49873797128884684	0.46511673765578165	0.4314955040227165
ENSG00000008083	JARID2	protein_coding	2	2	0	1	2	0	0	0	NA	NA	NA	0	NA	NA	0	0	0	0	0	0	0	0	0	0	0	0	0	0	0	0	0	0	0	0	0	0	0	0	0	0	0	0	0.49873797128884684	0.3642530367565862	0.49873797128884684	0.46511673765578165	0.4314955040227165
ENSG00000008130	NADK	protein_coding	4	2	2	1	2	0	0	0	NA	NA	NA	0	NA	NA	0	0	0	0	0	0	0	0	0	0	0	0	0	0	0	0	0	0	0	0	0	0	0	0	0	0	0	0	0.49873797128884684	0.3642530367565862	0.49873797128884684	0.46511673765578165	0.4314955040227165
ENSG00000008196	TFAP2B	protein_coding	7	5	2	2	1	0	0	0	NA	NA	NA	0	NA	NA	0	0	0	0	0	0	0	0	0	0	0	0	0	0	0	0	0	0	0	0	0	0	0	0	0	0	0	0	0.49873797128884684	0.3642530367565862	0.49873797128884684	0.46511673765578165	0.4314955040227165
ENSG00000008256	CYTH3	protein_coding	4	2	2	1	2	0	0	0	NA	NA	NA	0	NA	NA	0	0	0	0	0	0	0	0	0	0	0	0	0	0	0	0	0	0	0	0	0	0	0	0	0	0	0	0	0.49873797128884684	0.3642530367565862	0.49873797128884684	0.46511673765578165	0.4314955040227165
ENSG00000008294	SPAG9	protein_coding	10	6	4	1	2	0	0	0	NA	NA	NA	0	NA	NA	0	0	0	0	0	0	0	0	0	0	0	0	0	0	0	0	0	0	0	0	0	0	0	0	0	0	0	0	0.49873797128884684	0.3642530367565862	0.49873797128884684	0.46511673765578165	0.4314955040227165
ENSG00000008300	CELSR3	protein_coding	11	0	11	2	0	1	11	0.018394649	NA	NA	NA	0	NA	NA	0	0.01839464882943144	0	0.00459866220735786	0.00919732441471572	0.01379598662207358	0.01839464882943144	0	0.9741932851201167	0	0.24354832128002918	0.48709664256005836	0.7306449638400876	0.9741932851201167	0	0.9158062299749429	0	0.22895155749373572	0.45790311498747144	0.6868546724812071	0.9158062299749429	0	0.29174758904754405	0	0.07293689726188601	0.14587379452377203	0.21881069178565804	0.29174758904754405	0.49873797128884684	0.8041489193879161	0.49873797128884684	0.5750907083136141	0.6514434453383815
ENSG00000008405	CRY1	protein_coding	12	5	7	2	1	0	0	0	NA	NA	NA	0	NA	NA	0	0	0	0	0	0	0	0	0	0	0	0	0	0	0	0	0	0	0	0	0	0	0	0	0	0	0	0	0.49873797128884684	0.3642530367565862	0.49873797128884684	0.46511673765578165	0.4314955040227165
ENSG00000008441	NFIX	protein_coding	4	3	1	0	1	2	8	0.013377926	NA	NA	NA	0	NA	NA	0	0.013377926421404682	0	0.0033444816053511705	0.006688963210702341	0.010033444816053512	0.013377926421404682	0	0.9711817613396946	0	0.24279544033492365	0.4855908806698473	0.728386321004771	0.9711817613396946	0	0.8875332668846964	0	0.2218833167211741	0.4437666334423482	0.6656499501635222	0.8875332668846964	0	0.2819570956751196	0	0.0704892739187799	0.1409785478375598	0.2114678217563397	0.2819570956751196	0.49873797128884684	0.7927906609875375	0.49873797128884684	0.5722511437135195	0.6457643161381922
ENSG00000008516	MMP25	protein_coding	2	1	1	1	2	0	0	0	NA	NA	NA	0	NA	NA	0	0	0	0	0	0	0	0	0	0	0	0	0	0	0	0	0	0	0	0	0	0	0	0	0	0	0	0	0.49873797128884684	0.3642530367565862	0.49873797128884684	0.46511673765578165	0.4314955040227165
ENSG00000008710	PKD1	protein_coding	22	13	9	1	2	0	0	0	NA	NA	NA	0	NA	NA	0	0	0	0	0	0	0	0	0	0	0	0	0	0	0	0	0	0	0	0	0	0	0	0	0	0	0	0	0.49873797128884684	0.3642530367565862	0.49873797128884684	0.46511673765578165	0.4314955040227165
ENSG00000008735	MAPK8IP2	protein_coding	38	15	23	0	1	2	76	0.127090301	NA	NA	NA	0	NA	NA	0	0.12709030100334448	0	0.03177257525083612	0.06354515050167224	0.09531772575250835	0.12709030100334448	0	0.9890727337657361	0	0.24726818344143403	0.49453636688286806	0.741804550324302	0.9890727337657361	0	0.9881018574957626	0	0.24702546437394066	0.4940509287478813	0.7410763931218219	0.9881018574957626	0	0.49218312852038665	0	0.12304578213009666	0.24609156426019332	0.36913734639029	0.49218312852038665	0.49873797128884684	0.9538570752484619	0.49873797128884684	0.6125177472787506	0.7262975232686544
ENSG00000008838	MED24	protein_coding	10	7	3	2	1	0	0	0	NA	NA	NA	0	NA	NA	0	0	0	0	0	0	0	0	0	0	0	0	0	0	0	0	0	0	0	0	0	0	0	0	0	0	0	0	0.49873797128884684	0.3642530367565862	0.49873797128884684	0.46511673765578165	0.4314955040227165
ENSG00000009413	REV3L	protein_coding	2	1	1	1	2	0	0	0	NA	NA	NA	0	NA	NA	0	0	0	0	0	0	0	0	0	0	0	0	0	0	0	0	0	0	0	0	0	0	0	0	0	0	0	0	0.49873797128884684	0.3642530367565862	0.49873797128884684	0.46511673765578165	0.4314955040227165
ENSG00000009709	PAX7	protein_coding	1	1	0	2	1	0	0	0	NA	NA	NA	0	NA	NA	0	0	0	0	0	0	0	0	0	0	0	0	0	0	0	0	0	0	0	0	0	0	0	0	0	0	0	0	0.49873797128884684	0.3642530367565862	0.49873797128884684	0.46511673765578165	0.4314955040227165
ENSG00000009790	TRAF3IP3	protein_coding	2	1	1	1	2	0	0	0	NA	NA	NA	0	NA	NA	0	0	0	0	0	0	0	0	0	0	0	0	0	0	0	0	0	0	0	0	0	0	0	0	0	0	0	0	0.49873797128884684	0.3642530367565862	0.49873797128884684	0.46511673765578165	0.4314955040227165
ENSG00000009844	VTA1	protein_coding	13	4	9	0	1	2	26	0.043478261	NA	NA	NA	0	NA	NA	0	0.043478260869565216	0	0.010869565217391304	0.021739130434782608	0.03260869565217391	0.043478260869565216	0	0.9814838127877107	0	0.24537095319692767	0.49074190639385534	0.736112859590783	0.9814838127877107	0	0.9632114032350901	0	0.24080285080877253	0.48160570161754507	0.7224085524263176	0.9632114032350901	0	0.34857483027958697	0	0.08714370756989674	0.17428741513979348	0.2614311227096902	0.34857483027958697	0.49873797128884684	0.8623599936898565	0.49873797128884684	0.5896434768890992	0.6805489824893517
ENSG00000009950	MLXIPL	protein_coding	3	2	1	1	2	0	0	0	NA	NA	NA	0	NA	NA	0	0	0	0	0	0	0	0	0	0	0	0	0	0	0	0	0	0	0	0	0	0	0	0	0	0	0	0	0.49873797128884684	0.3642530367565862	0.49873797128884684	0.46511673765578165	0.4314955040227165
ENSG00000009954	BAZ1B	protein_coding	6	4	2	0	1	2	12	0.02006689	NA	NA	NA	0	NA	NA	0	0.020066889632107024	0	0.005016722408026756	0.010033444816053512	0.015050167224080268	0.020066889632107024	0	0.9749853274768638	0	0.24374633186921596	0.4874926637384319	0.7312389956076479	0.9749853274768638	0	0.9223455990358547	0	0.23058639975896367	0.46117279951792733	0.691759199276891	0.9223455990358547	0	0.29515701516441556	0	0.07378925379110389	0.14757850758220778	0.22136776137331166	0.29515701516441556	0.49873797128884684	0.8080138823158227	0.49873797128884684	0.5760569490455908	0.6533759268023348
ENSG00000010017	RANBP9	protein_coding	27	9	18	0	1	2	54	0.090301003	NA	NA	NA	0	NA	NA	0	0.0903010033444816	0	0.0225752508361204	0.0451505016722408	0.0677257525083612	0.0903010033444816	0	0.9868183875242573	0	0.24670459688106433	0.49340919376212866	0.7401137906431929	0.9868183875242573	0	0.9826974607302807	0	0.2456743651825702	0.4913487303651404	0.7370230955477106	0.9826974607302807	0	0.4412015754427691	0	0.11030039386069228	0.22060078772138456	0.3309011815820768	0.4412015754427691	0.49873797128884684	0.9296418993532103	0.49873797128884684	0.6064639533049376	0.7141899353210286
ENSG00000010030	ETV7	protein_coding	1	1	0	2	1	0	0	0	NA	NA	NA	0	NA	NA	0	0	0	0	0	0	0	0	0	0	0	0	0	0	0	0	0	0	0	0	0	0	0	0	0	0	0	0	0.49873797128884684	0.3642530367565862	0.49873797128884684	0.46511673765578165	0.4314955040227165
ENSG00000010256	UQCRC1	protein_coding	2	1	1	1	2	0	0	0	NA	NA	NA	0	NA	NA	0	0	0	0	0	0	0	0	0	0	0	0	0	0	0	0	0	0	0	0	0	0	0	0	0	0	0	0	0.49873797128884684	0.3642530367565862	0.49873797128884684	0.46511673765578165	0.4314955040227165
ENSG00000010278	CD9	protein_coding	17	6	11	2	2	0	0	0	NA	NA	NA	0	NA	NA	0	0	0	0	0	0	0	0	0	0	0	0	0	0	0	0	0	0	0	0	0	0	0	0	0	0	0	0	0.49873797128884684	0.3642530367565862	0.49873797128884684	0.46511673765578165	0.4314955040227165
ENSG00000010295	IFFO1	protein_coding	3	2	1	2	1	0	0	0	NA	NA	NA	0	NA	NA	0	0	0	0	0	0	0	0	0	0	0	0	0	0	0	0	0	0	0	0	0	0	0	0	0	0	0	0	0.49873797128884684	0.3642530367565862	0.49873797128884684	0.46511673765578165	0.4314955040227165
ENSG00000010322	NISCH	protein_coding	3	1	2	2	2	0	0	0	NA	NA	NA	0	NA	NA	0	0	0	0	0	0	0	0	0	0	0	0	0	0	0	0	0	0	0	0	0	0	0	0	0	0	0	0	0.49873797128884684	0.3642530367565862	0.49873797128884684	0.46511673765578165	0.4314955040227165
ENSG00000010610	CD4	protein_coding	35	13	22	2	2	0	0	0	NA	NA	NA	0	NA	NA	0	0	0	0	0	0	0	0	0	0	0	0	0	0	0	0	0	0	0	0	0	0	0	0	0	0	0	0	0.49873797128884684	0.3642530367565862	0.49873797128884684	0.46511673765578165	0.4314955040227165
ENSG00000010626	LRRC23	protein_coding	1	0	1	2	0	1	1	0.001672241	NA	NA	NA	0	NA	NA	0	0.0016722408026755853	0	4.180602006688963e-4	8.361204013377926e-4	0.001254180602006689	0.0016722408026755853	0	0.9464077754542604	0	0.2366019438635651	0.4732038877271302	0.7098058315906952	0.9464077754542604	0	0.49673792343088535	0	0.12418448085772134	0.24836896171544268	0.37255344257316403	0.49673792343088535	0	0.23715417988645957	0	0.05928854497161489	0.11857708994322978	0.17786563491484467	0.23715417988645957	0.49873797128884684	0.7360782457800915	0.49873797128884684	0.558073039911658	0.6174081085344691
ENSG00000010671	BTK	protein_coding	70	7	63	0	1	2	140	0.234113712	NA	NA	NA	0	NA	NA	0	0.23411371237458195	0	0.05852842809364549	0.11705685618729098	0.17558528428093645	0.23411371237458195	0	0.992759678297771	0	0.24818991957444275	0.4963798391488855	0.7445697587233282	0.992759678297771	0	0.9942675566091971	0	0.24856688915229927	0.49713377830459854	0.7457006674568978	0.9942675566091971	0	0.5886637128120874	0	0.14716592820302185	0.2943318564060437	0.4414977846090655	0.5886637128120874	0.49873797128884684	0.9813061997160435	0.49873797128884684	0.619380028395646	0.7400220855024452
ENSG00000010704	HFE	protein_coding	2	1	1	1	2	0	0	0	NA	NA	NA	0	NA	NA	0	0	0	0	0	0	0	0	0	0	0	0	0	0	0	0	0	0	0	0	0	0	0	0	0	0	0	0	0.49873797128884684	0.3642530367565862	0.49873797128884684	0.46511673765578165	0.4314955040227165
ENSG00000010803	SCMH1	protein_coding	10	4	6	2	2	0	0	0	NA	NA	NA	0	NA	NA	0	0	0	0	0	0	0	0	0	0	0	0	0	0	0	0	0	0	0	0	0	0	0	0	0	0	0	0	0.49873797128884684	0.3642530367565862	0.49873797128884684	0.46511673765578165	0.4314955040227165
ENSG00000010810	FYN	protein_coding	153	63	90	0	1	2	306	0.511705686	NA	NA	NA	0	NA	NA	0	0.5117056856187291	0	0.12792642140468227	0.25585284280936454	0.38377926421404684	0.5117056856187291	0	0.9969026174814299	0	0.24922565437035749	0.49845130874071497	0.7476769631110725	0.9969026174814299	0	0.9983109782661603	0	0.24957774456654008	0.49915548913308017	0.7487332336996202	0.9983109782661603	0	0.7714306244362514	0	0.19285765610906286	0.3857153122181257	0.5785729683271885	0.7714306244362514	0.49873797128884684	0.9977125729610349	0.49873797128884684	0.6234816217068938	0.7482252721249408
ENSG00000010818	HIVEP2	protein_coding	1	1	0	2	1	0	0	0	NA	NA	NA	0	NA	NA	0	0	0	0	0	0	0	0	0	0	0	0	0	0	0	0	0	0	0	0	0	0	0	0	0	0	0	0	0.49873797128884684	0.3642530367565862	0.49873797128884684	0.46511673765578165	0.4314955040227165
ENSG00000011009	LYPLA2	protein_coding	2	1	1	2	1	0	0	0	NA	NA	NA	0	NA	NA	0	0	0	0	0	0	0	0	0	0	0	0	0	0	0	0	0	0	0	0	0	0	0	0	0	0	0	0	0.49873797128884684	0.3642530367565862	0.49873797128884684	0.46511673765578165	0.4314955040227165
ENSG00000011132	APBA3	protein_coding	2	1	1	2	2	0	0	0	NA	NA	NA	0	NA	NA	0	0	0	0	0	0	0	0	0	0	0	0	0	0	0	0	0	0	0	0	0	0	0	0	0	0	0	0	0.49873797128884684	0.3642530367565862	0.49873797128884684	0.46511673765578165	0.4314955040227165
ENSG00000011243	AKAP8L	protein_coding	7	2	5	2	2	0	0	0	NA	NA	NA	0	NA	NA	0	0	0	0	0	0	0	0	0	0	0	0	0	0	0	0	0	0	0	0	0	0	0	0	0	0	0	0	0.49873797128884684	0.3642530367565862	0.49873797128884684	0.46511673765578165	0.4314955040227165
ENSG00000011275	RNF216	protein_coding	9	4	5	2	2	0	0	0	NA	NA	NA	0	NA	NA	0	0	0	0	0	0	0	0	0	0	0	0	0	0	0	0	0	0	0	0	0	0	0	0	0	0	0	0	0.49873797128884684	0.3642530367565862	0.49873797128884684	0.46511673765578165	0.4314955040227165
ENSG00000011295	TTC19	protein_coding	3	2	1	1	2	0	0	0	NA	NA	NA	0	NA	NA	0	0	0	0	0	0	0	0	0	0	0	0	0	0	0	0	0	0	0	0	0	0	0	0	0	0	0	0	0.49873797128884684	0.3642530367565862	0.49873797128884684	0.46511673765578165	0.4314955040227165
ENSG00000011304	PTBP1	protein_coding	10	5	5	0	1	2	20	0.033444816	NA	NA	NA	0	NA	NA	0	0.033444816053511704	0	0.008361204013377926	0.016722408026755852	0.025083612040133776	0.033444816053511704	0	0.9793834383415166	0	0.24484585958537916	0.4896917191707583	0.7345375787561375	0.9793834383415166	0	0.9523333354045534	0	0.23808333385113836	0.4761666677022767	0.7142500015534151	0.9523333354045534	0	0.32560926933612344	0	0.08140231733403086	0.16280463466806172	0.24420695200209258	0.32560926933612344	0.49873797128884684	0.8404322448335699	0.49873797128884684	0.5841615396750276	0.6695851080612084
ENSG00000011332	DPF1	protein_coding	1	1	0	2	1	0	0	0	NA	NA	NA	0	NA	NA	0	0	0	0	0	0	0	0	0	0	0	0	0	0	0	0	0	0	0	0	0	0	0	0	0	0	0	0	0.49873797128884684	0.3642530367565862	0.49873797128884684	0.46511673765578165	0.4314955040227165
ENSG00000011347	SYT7	protein_coding	7	1	6	2	2	0	0	0	NA	NA	NA	0	NA	NA	0	0	0	0	0	0	0	0	0	0	0	0	0	0	0	0	0	0	0	0	0	0	0	0	0	0	0	0	0.49873797128884684	0.3642530367565862	0.49873797128884684	0.46511673765578165	0.4314955040227165
ENSG00000011422	PLAUR	protein_coding	16	4	12	0	1	2	32	0.053511706	NA	NA	NA	0	NA	NA	0	0.05351170568561873	0	0.013377926421404682	0.026755852842809364	0.04013377926421405	0.05351170568561873	0	0.9830743721537978	0	0.24576859303844945	0.4915371860768989	0.7373057791153483	0.9830743721537978	0	0.9701526799639231	0	0.24253816999098077	0.48507633998196154	0.7276145099729423	0.9701526799639231	0	0.3689704007317779	0	0.09224260018294447	0.18448520036588895	0.2767278005488334	0.3689704007317779	0.49873797128884684	0.880028395646001	0.49873797128884684	0.5940605773781353	0.6893831834674239
ENSG00000011451	WIZ	protein_coding	15	13	2	2	1	0	0	0	NA	NA	NA	0	NA	NA	0	0	0	0	0	0	0	0	0	0	0	0	0	0	0	0	0	0	0	0	0	0	0	0	0	0	0	0	0.49873797128884684	0.3642530367565862	0.49873797128884684	0.46511673765578165	0.4314955040227165
ENSG00000011465	DCN	protein_coding	22	11	11	0	1	2	44	0.073578595	NA	NA	NA	0	NA	NA	0	0.07357859531772576	0	0.01839464882943144	0.03678929765886288	0.05518394648829432	0.07357859531772576	0	0.985396598381036	0	0.246349149595259	0.492698299190518	0.739047448785777	0.985396598381036	0	0.9785072032601896	0	0.2446268008150474	0.4892536016300948	0.7338804024451422	0.9785072032601896	0	0.4099442918806802	0	0.10248607297017005	0.2049721459403401	0.3074582189105102	0.4099442918806802	0.49873797128884684	0.9105537150970184	0.49873797128884684	0.6016919072408897	0.7046458431929327
ENSG00000011485	PPP5C	protein_coding	16	3	13	2	2	0	0	0	NA	NA	NA	0	NA	NA	0	0	0	0	0	0	0	0	0	0	0	0	0	0	0	0	0	0	0	0	0	0	0	0	0	0	0	0	0.49873797128884684	0.3642530367565862	0.49873797128884684	0.46511673765578165	0.4314955040227165
ENSG00000011590	ZBTB32	protein_coding	7	6	1	2	1	0	0	0	NA	NA	NA	0	NA	NA	0	0	0	0	0	0	0	0	0	0	0	0	0	0	0	0	0	0	0	0	0	0	0	0	0	0	0	0	0.49873797128884684	0.3642530367565862	0.49873797128884684	0.46511673765578165	0.4314955040227165
ENSG00000011600	TYROBP	protein_coding	11	8	3	0	1	2	22	0.036789298	NA	NA	NA	0	NA	NA	0	0.03678929765886288	0	0.00919732441471572	0.01839464882943144	0.02759197324414716	0.03678929765886288	0	0.9801584258120494	0	0.24503960645301234	0.4900792129060247	0.735118819359037	0.9801584258120494	0	0.9565861267445042	0	0.23914653168612604	0.4782930633722521	0.7174395950583781	0.9565861267445042	0	0.33353109902318323	0	0.08338277475579581	0.16676554951159162	0.2501483242673874	0.33353109902318323	0.49873797128884684	0.8482410474838302	0.49873797128884684	0.5861137403375927	0.6734895093863386
ENSG00000012048	BRCA1	protein_coding	111	44	67	0	1	2	222	0.371237458	NA	NA	NA	0	NA	NA	0	0.3712374581939799	0	0.09280936454849498	0.18561872909698995	0.27842809364548493	0.3712374581939799	0	0.9952754956046727	0	0.24881887390116816	0.49763774780233633	0.7464566217035045	0.9952754956046727	0	0.9970130898805785	0	0.24925327247014462	0.49850654494028923	0.7477598174104338	0.9970130898805785	0	0.675654143618353	0	0.16891353590458824	0.3378270718091765	0.5067406077137647	0.675654143618353	0.49873797128884684	0.9926644581164221	0.49873797128884684	0.6222195929957406	0.7457012147026345
ENSG00000012124	CD22	protein_coding	15	8	7	2	2	0	0	0	NA	NA	NA	0	NA	NA	0	0	0	0	0	0	0	0	0	0	0	0	0	0	0	0	0	0	0	0	0	0	0	0	0	0	0	0	0.49873797128884684	0.3642530367565862	0.49873797128884684	0.46511673765578165	0.4314955040227165
ENSG00000012223	LTF	protein_coding	5	4	1	2	1	0	0	0	NA	NA	NA	0	NA	NA	0	0	0	0	0	0	0	0	0	0	0	0	0	0	0	0	0	0	0	0	0	0	0	0	0	0	0	0	0.49873797128884684	0.3642530367565862	0.49873797128884684	0.46511673765578165	0.4314955040227165
ENSG00000012504	NR1H4	protein_coding	11	7	4	1	2	0	0	0	NA	NA	NA	0	NA	NA	0	0	0	0	0	0	0	0	0	0	0	0	0	0	0	0	0	0	0	0	0	0	0	0	0	0	0	0	0.49873797128884684	0.3642530367565862	0.49873797128884684	0.46511673765578165	0.4314955040227165
ENSG00000012822	CALCOCO1	protein_coding	11	6	5	0	1	2	22	0.036789298	NA	NA	NA	0	NA	NA	0	0.03678929765886288	0	0.00919732441471572	0.01839464882943144	0.02759197324414716	0.03678929765886288	0	0.9801584258120494	0	0.24503960645301234	0.4900792129060247	0.735118819359037	0.9801584258120494	0	0.9565861267445042	0	0.23914653168612604	0.4782930633722521	0.7174395950583781	0.9565861267445042	0	0.33353109902318323	0	0.08338277475579581	0.16676554951159162	0.2501483242673874	0.33353109902318323	0.49873797128884684	0.8482410474838302	0.49873797128884684	0.5861137403375927	0.6734895093863386
ENSG00000012983	MAP4K5	protein_coding	9	8	1	2	1	0	0	0	NA	NA	NA	0	NA	NA	0	0	0	0	0	0	0	0	0	0	0	0	0	0	0	0	0	0	0	0	0	0	0	0	0	0	0	0	0.49873797128884684	0.3642530367565862	0.49873797128884684	0.46511673765578165	0.4314955040227165
ENSG00000013297	CLDN11	protein_coding	2	2	0	2	1	0	0	0	NA	NA	NA	0	NA	NA	0	0	0	0	0	0	0	0	0	0	0	0	0	0	0	0	0	0	0	0	0	0	0	0	0	0	0	0	0.49873797128884684	0.3642530367565862	0.49873797128884684	0.46511673765578165	0.4314955040227165
ENSG00000013364	MVP	protein_coding	4	1	3	1	2	0	0	0	NA	NA	NA	0	NA	NA	0	0	0	0	0	0	0	0	0	0	0	0	0	0	0	0	0	0	0	0	0	0	0	0	0	0	0	0	0.49873797128884684	0.3642530367565862	0.49873797128884684	0.46511673765578165	0.4314955040227165
ENSG00000013441	CLK1	protein_coding	8	6	2	2	1	0	0	0	NA	NA	NA	0	NA	NA	0	0	0	0	0	0	0	0	0	0	0	0	0	0	0	0	0	0	0	0	0	0	0	0	0	0	0	0	0.49873797128884684	0.3642530367565862	0.49873797128884684	0.46511673765578165	0.4314955040227165
ENSG00000013561	RNF14	protein_coding	6	4	2	1	2	0	0	0	NA	NA	NA	0	NA	NA	0	0	0	0	0	0	0	0	0	0	0	0	0	0	0	0	0	0	0	0	0	0	0	0	0	0	0	0	0.49873797128884684	0.3642530367565862	0.49873797128884684	0.46511673765578165	0.4314955040227165
ENSG00000013573	DDX11	protein_coding	2	1	1	1	2	0	0	0	NA	NA	NA	0	NA	NA	0	0	0	0	0	0	0	0	0	0	0	0	0	0	0	0	0	0	0	0	0	0	0	0	0	0	0	0	0.49873797128884684	0.3642530367565862	0.49873797128884684	0.46511673765578165	0.4314955040227165
ENSG00000013725	CD6	protein_coding	2	1	1	1	2	0	0	0	NA	NA	NA	0	NA	NA	0	0	0	0	0	0	0	0	0	0	0	0	0	0	0	0	0	0	0	0	0	0	0	0	0	0	0	0	0.49873797128884684	0.3642530367565862	0.49873797128884684	0.46511673765578165	0.4314955040227165
ENSG00000013810	TACC3	protein_coding	3	2	1	1	2	0	0	0	NA	NA	NA	0	NA	NA	0	0	0	0	0	0	0	0	0	0	0	0	0	0	0	0	0	0	0	0	0	0	0	0	0	0	0	0	0.49873797128884684	0.3642530367565862	0.49873797128884684	0.46511673765578165	0.4314955040227165
ENSG00000014138	POLA2	protein_coding	28	9	19	0	1	2	56	0.093645485	NA	NA	NA	0	NA	NA	0	0.09364548494983277	0	0.023411371237458192	0.046822742474916385	0.07023411371237458	0.09364548494983277	0	0.9870652117987757	0	0.24676630294969393	0.49353260589938786	0.7402989088490818	0.9870652117987757	0	0.9833600406744234	0	0.24584001016860585	0.4916800203372117	0.7375200305058176	0.9833600406744234	0	0.4468287288216771	0	0.11170718220541928	0.22341436441083856	0.3351215466162578	0.4468287288216771	0.49873797128884684	0.9327180943366462	0.49873797128884684	0.6072330020507967	0.7157280328127466
ENSG00000014216	CAPN1	protein_coding	33	12	21	0	1	2	66	0.110367893	NA	NA	NA	0	NA	NA	0	0.11036789297658862	0	0.027591973244147156	0.05518394648829431	0.08277591973244147	0.11036789297658862	0	0.9881595829921622	0	0.24703989574804056	0.4940797914960811	0.7411196872441217	0.9881595829921622	0	0.9860827259332439	0	0.24652068148331097	0.49304136296662193	0.7395620444499329	0.9860827259332439	0	0.47173720876323777	0	0.11793430219080944	0.23586860438161888	0.3538029065724283	0.47173720876323777	0.49873797128884684	0.9451017510648367	0.49873797128884684	0.6103289162328442	0.7219198611768418
ENSG00000014641	MDH1	protein_coding	2	1	1	2	1	0	0	0	NA	NA	NA	0	NA	NA	0	0	0	0	0	0	0	0	0	0	0	0	0	0	0	0	0	0	0	0	0	0	0	0	0	0	0	0	0.49873797128884684	0.3642530367565862	0.49873797128884684	0.46511673765578165	0.4314955040227165
ENSG00000015133	CCDC88C	protein_coding	2	1	1	1	2	0	0	0	NA	NA	NA	0	NA	NA	0	0	0	0	0	0	0	0	0	0	0	0	0	0	0	0	0	0	0	0	0	0	0	0	0	0	0	0	0.49873797128884684	0.3642530367565862	0.49873797128884684	0.46511673765578165	0.4314955040227165
ENSG00000015153	YAF2	protein_coding	12	8	4	0	1	2	24	0.040133779	NA	NA	NA	0	NA	NA	0	0.04013377926421405	0	0.010033444816053512	0.020066889632107024	0.030100334448160536	0.04013377926421405	0	0.9808539424498975	0	0.24521348561247439	0.49042697122494877	0.7356404568374232	0.9808539424498975	0	0.960162198226944	0	0.240040549556736	0.480081099113472	0.720121648670208	0.960162198226944	0	0.34189734942295047	0	0.08547433735573762	0.17094867471147523	0.25642301206721285	0.34189734942295047	0.49873797128884684	0.8562076037229847	0.49873797128884684	0.5881053793973813	0.6774727875059158
ENSG00000015171	ZMYND11	protein_coding	8	5	3	1	2	0	0	0	NA	NA	NA	0	NA	NA	0	0	0	0	0	0	0	0	0	0	0	0	0	0	0	0	0	0	0	0	0	0	0	0	0	0	0	0	0.49873797128884684	0.3642530367565862	0.49873797128884684	0.46511673765578165	0.4314955040227165
ENSG00000015285	WAS	protein_coding	36	19	17	0	1	2	72	0.120401338	NA	NA	NA	0	NA	NA	0	0.12040133779264214	0	0.030100334448160536	0.06020066889632107	0.0903010033444816	0.12040133779264214	0	0.9887256278094522	0	0.24718140695236304	0.4943628139047261	0.7415442208570892	0.9887256278094522	0	0.9873601953449177	0	0.24684004883622943	0.49368009767245885	0.7405201465086882	0.9873601953449177	0	0.48373633928225596	0	0.12093408482056399	0.24186816964112798	0.36280225446169195	0.48373633928225596	0.49873797128884684	0.9503864962927907	0.49873797128884684	0.6116501025398328	0.7245622337908187
ENSG00000015475	BID	protein_coding	31	16	15	2	1	0	0	0	NA	NA	NA	0	NA	NA	0	0	0	0	0	0	0	0	0	0	0	0	0	0	0	0	0	0	0	0	0	0	0	0	0	0	0	0	0.49873797128884684	0.3642530367565862	0.49873797128884684	0.46511673765578165	0.4314955040227165
ENSG00000015479	MATR3	protein_coding	7	1	6	1	2	0	0	0	NA	NA	NA	0	NA	NA	0	0	0	0	0	0	0	0	0	0	0	0	0	0	0	0	0	0	0	0	0	0	0	0	0	0	0	0	0.49873797128884684	0.3642530367565862	0.49873797128884684	0.46511673765578165	0.4314955040227165
ENSG00000015568	RGPD5	protein_coding	3	2	1	1	2	0	0	0	NA	NA	NA	0	NA	NA	0	0	0	0	0	0	0	0	0	0	0	0	0	0	0	0	0	0	0	0	0	0	0	0	0	0	0	0	0.49873797128884684	0.3642530367565862	0.49873797128884684	0.46511673765578165	0.4314955040227165
ENSG00000016082	ISL1	protein_coding	10	4	6	0	1	2	20	0.033444816	NA	NA	NA	0	NA	NA	0	0.033444816053511704	0	0.008361204013377926	0.016722408026755852	0.025083612040133776	0.033444816053511704	0	0.9793834383415166	0	0.24484585958537916	0.4896917191707583	0.7345375787561375	0.9793834383415166	0	0.9523333354045534	0	0.23808333385113836	0.4761666677022767	0.7142500015534151	0.9523333354045534	0	0.32560926933612344	0	0.08140231733403086	0.16280463466806172	0.24420695200209258	0.32560926933612344	0.49873797128884684	0.8404322448335699	0.49873797128884684	0.5841615396750276	0.6695851080612084
ENSG00000017427	IGF1	protein_coding	12	9	3	0	1	2	24	0.040133779	NA	NA	NA	0	NA	NA	0	0.04013377926421405	0	0.010033444816053512	0.020066889632107024	0.030100334448160536	0.04013377926421405	0	0.9808539424498975	0	0.24521348561247439	0.49042697122494877	0.7356404568374232	0.9808539424498975	0	0.960162198226944	0	0.240040549556736	0.480081099113472	0.720121648670208	0.960162198226944	0	0.34189734942295047	0	0.08547433735573762	0.17094867471147523	0.25642301206721285	0.34189734942295047	0.49873797128884684	0.8562076037229847	0.49873797128884684	0.5881053793973813	0.6774727875059158
ENSG00000017797	RALBP1	protein_coding	12	6	6	0	1	2	24	0.040133779	NA	NA	NA	0	NA	NA	0	0.04013377926421405	0	0.010033444816053512	0.020066889632107024	0.030100334448160536	0.04013377926421405	0	0.9808539424498975	0	0.24521348561247439	0.49042697122494877	0.7356404568374232	0.9808539424498975	0	0.960162198226944	0	0.240040549556736	0.480081099113472	0.720121648670208	0.960162198226944	0	0.34189734942295047	0	0.08547433735573762	0.17094867471147523	0.25642301206721285	0.34189734942295047	0.49873797128884684	0.8562076037229847	0.49873797128884684	0.5881053793973813	0.6774727875059158
ENSG00000018189	RUFY3	protein_coding	1	1	0	1	2	0	0	0	NA	NA	NA	0	NA	NA	0	0	0	0	0	0	0	0	0	0	0	0	0	0	0	0	0	0	0	0	0	0	0	0	0	0	0	0	0.49873797128884684	0.3642530367565862	0.49873797128884684	0.46511673765578165	0.4314955040227165
ENSG00000018236	CNTN1	protein_coding	11	7	4	0	1	2	22	0.036789298	NA	NA	NA	0	NA	NA	0	0.03678929765886288	0	0.00919732441471572	0.01839464882943144	0.02759197324414716	0.03678929765886288	0	0.9801584258120494	0	0.24503960645301234	0.4900792129060247	0.735118819359037	0.9801584258120494	0	0.9565861267445042	0	0.23914653168612604	0.4782930633722521	0.7174395950583781	0.9565861267445042	0	0.33353109902318323	0	0.08338277475579581	0.16676554951159162	0.2501483242673874	0.33353109902318323	0.49873797128884684	0.8482410474838302	0.49873797128884684	0.5861137403375927	0.6734895093863386
ENSG00000018408	WWTR1	protein_coding	7	3	4	0	1	2	14	0.023411371	NA	NA	NA	0	NA	NA	0	0.023411371237458192	0	0.005852842809364548	0.011705685618729096	0.017558528428093644	0.023411371237458192	0	0.9763571867447434	0	0.24408929668618584	0.4881785933723717	0.7322678900585575	0.9763571867447434	0	0.9328223979206212	0	0.2332055994801553	0.4664111989603106	0.6996167984404659	0.9328223979206212	0	0.302104462655463	0	0.07552611566386574	0.1510522313277315	0.22657834699159723	0.302104462655463	0.49873797128884684	0.8157438081716359	0.49873797128884684	0.5779894305095441	0.6572408897302414
ENSG00000018699	TTC27	protein_coding	2	1	1	1	2	0	0	0	NA	NA	NA	0	NA	NA	0	0	0	0	0	0	0	0	0	0	0	0	0	0	0	0	0	0	0	0	0	0	0	0	0	0	0	0	0.49873797128884684	0.3642530367565862	0.49873797128884684	0.46511673765578165	0.4314955040227165
ENSG00000019582	CD74	protein_coding	5	3	2	1	2	0	0	0	NA	NA	NA	0	NA	NA	0	0	0	0	0	0	0	0	0	0	0	0	0	0	0	0	0	0	0	0	0	0	0	0	0	0	0	0	0.49873797128884684	0.3642530367565862	0.49873797128884684	0.46511673765578165	0.4314955040227165
ENSG00000019991	HGF	protein_coding	9	5	4	2	2	0	0	0	NA	NA	NA	0	NA	NA	0	0	0	0	0	0	0	0	0	0	0	0	0	0	0	0	0	0	0	0	0	0	0	0	0	0	0	0	0.49873797128884684	0.3642530367565862	0.49873797128884684	0.46511673765578165	0.4314955040227165
ENSG00000020129	NCDN	protein_coding	2	1	1	2	1	0	0	0	NA	NA	NA	0	NA	NA	0	0	0	0	0	0	0	0	0	0	0	0	0	0	0	0	0	0	0	0	0	0	0	0	0	0	0	0	0.49873797128884684	0.3642530367565862	0.49873797128884684	0.46511673765578165	0.4314955040227165
ENSG00000020256	ZFP64	protein_coding	8	6	2	2	1	0	0	0	NA	NA	NA	0	NA	NA	0	0	0	0	0	0	0	0	0	0	0	0	0	0	0	0	0	0	0	0	0	0	0	0	0	0	0	0	0.49873797128884684	0.3642530367565862	0.49873797128884684	0.46511673765578165	0.4314955040227165
ENSG00000020426	MNAT1	protein_coding	24	16	8	0	1	2	48	0.080267559	NA	NA	NA	0	NA	NA	0	0.0802675585284281	0	0.020066889632107024	0.04013377926421405	0.06020066889632107	0.0802675585284281	0	0.9860073528146819	0	0.24650183820367047	0.49300367640734094	0.7395055146110114	0.9860073528146819	0	0.9803873071768021	0	0.24509682679420053	0.49019365358840106	0.7352904803826016	0.9803873071768021	0	0.42294479528244605	0	0.10573619882061151	0.21147239764122303	0.3172085964618345	0.42294479528244605	0.49873797128884684	0.9189146553084082	0.49873797128884684	0.6037821422937372	0.7088263132986276
ENSG00000020633	RUNX3	protein_coding	16	10	6	2	1	0	0	0	NA	NA	NA	0	NA	NA	0	0	0	0	0	0	0	0	0	0	0	0	0	0	0	0	0	0	0	0	0	0	0	0	0	0	0	0	0.49873797128884684	0.3642530367565862	0.49873797128884684	0.46511673765578165	0.4314955040227165
ENSG00000021300	PLEKHB1	protein_coding	5	2	3	1	2	0	0	0	NA	NA	NA	0	NA	NA	0	0	0	0	0	0	0	0	0	0	0	0	0	0	0	0	0	0	0	0	0	0	0	0	0	0	0	0	0.49873797128884684	0.3642530367565862	0.49873797128884684	0.46511673765578165	0.4314955040227165
ENSG00000021645	NRXN3	protein_coding	3	0	3	2	0	1	3	0.005016722	NA	NA	NA	0	NA	NA	0	0.005016722408026756	0	0.001254180602006689	0.002508361204013378	0.003762541806020067	0.005016722408026756	0	0.9606916773981109	0	0.24017291934952772	0.48034583869905545	0.7205187580485832	0.9606916773981109	0	0.7471719193228473	0	0.18679297983071183	0.37358595966142366	0.5603789394921355	0.7471719193228473	0	0.2546404165319692	0	0.0636601041329923	0.1273202082659846	0.19098031239897692	0.2546404165319692	0.49873797128884684	0.759110269758637	0.49873797128884684	0.5638310459062944	0.6289241205237419
ENSG00000022267	FHL1	protein_coding	23	15	8	0	1	2	46	0.076923077	NA	NA	NA	0	NA	NA	0	0.07692307692307693	0	0.019230769230769232	0.038461538461538464	0.057692307692307696	0.07692307692307693	0	0.9857098611371503	0	0.24642746528428758	0.49285493056857516	0.7392823958528627	0.9857098611371503	0	0.9794870187200836	0	0.2448717546800209	0.4897435093600418	0.7346152640400627	0.9794870187200836	0	0.4166932070024146	0	0.10417330175060364	0.2083466035012073	0.31251990525181095	0.4166932070024146	0.49873797128884684	0.9149708155860545	0.49873797128884684	0.6027961823631487	0.7068543934374507
ENSG00000022355	GABRA1	protein_coding	4	1	3	2	2	0	0	0	NA	NA	NA	0	NA	NA	0	0	0	0	0	0	0	0	0	0	0	0	0	0	0	0	0	0	0	0	0	0	0	0	0	0	0	0	0.49873797128884684	0.3642530367565862	0.49873797128884684	0.46511673765578165	0.4314955040227165
ENSG00000022840	RNF10	protein_coding	11	8	3	2	1	0	0	0	NA	NA	NA	0	NA	NA	0	0	0	0	0	0	0	0	0	0	0	0	0	0	0	0	0	0	0	0	0	0	0	0	0	0	0	0	0.49873797128884684	0.3642530367565862	0.49873797128884684	0.46511673765578165	0.4314955040227165
ENSG00000023287	RB1CC1	protein_coding	2	1	1	1	2	0	0	0	NA	NA	NA	0	NA	NA	0	0	0	0	0	0	0	0	0	0	0	0	0	0	0	0	0	0	0	0	0	0	0	0	0	0	0	0	0.49873797128884684	0.3642530367565862	0.49873797128884684	0.46511673765578165	0.4314955040227165
ENSG00000023330	ALAS1	protein_coding	8	3	5	1	2	0	0	0	NA	NA	NA	0	NA	NA	0	0	0	0	0	0	0	0	0	0	0	0	0	0	0	0	0	0	0	0	0	0	0	0	0	0	0	0	0.49873797128884684	0.3642530367565862	0.49873797128884684	0.46511673765578165	0.4314955040227165
ENSG00000023445	BIRC3	protein_coding	9	3	6	2	2	0	0	0	NA	NA	NA	0	NA	NA	0	0	0	0	0	0	0	0	0	0	0	0	0	0	0	0	0	0	0	0	0	0	0	0	0	0	0	0	0.49873797128884684	0.3642530367565862	0.49873797128884684	0.46511673765578165	0.4314955040227165
ENSG00000023516	AKAP11	protein_coding	4	2	2	1	2	0	0	0	NA	NA	NA	0	NA	NA	0	0	0	0	0	0	0	0	0	0	0	0	0	0	0	0	0	0	0	0	0	0	0	0	0	0	0	0	0.49873797128884684	0.3642530367565862	0.49873797128884684	0.46511673765578165	0.4314955040227165
ENSG00000023608	SNAPC1	protein_coding	4	3	1	2	2	0	0	0	NA	NA	NA	0	NA	NA	0	0	0	0	0	0	0	0	0	0	0	0	0	0	0	0	0	0	0	0	0	0	0	0	0	0	0	0	0.49873797128884684	0.3642530367565862	0.49873797128884684	0.46511673765578165	0.4314955040227165
ENSG00000023734	STRAP	protein_coding	13	6	7	2	2	0	0	0	NA	NA	NA	0	NA	NA	0	0	0	0	0	0	0	0	0	0	0	0	0	0	0	0	0	0	0	0	0	0	0	0	0	0	0	0	0.49873797128884684	0.3642530367565862	0.49873797128884684	0.46511673765578165	0.4314955040227165
ENSG00000023839	ABCC2	protein_coding	3	1	2	2	2	0	0	0	NA	NA	NA	0	NA	NA	0	0	0	0	0	0	0	0	0	0	0	0	0	0	0	0	0	0	0	0	0	0	0	0	0	0	0	0	0.49873797128884684	0.3642530367565862	0.49873797128884684	0.46511673765578165	0.4314955040227165
ENSG00000023892	DEF6	protein_coding	7	3	4	2	2	0	0	0	NA	NA	NA	0	NA	NA	0	0	0	0	0	0	0	0	0	0	0	0	0	0	0	0	0	0	0	0	0	0	0	0	0	0	0	0	0.49873797128884684	0.3642530367565862	0.49873797128884684	0.46511673765578165	0.4314955040227165
ENSG00000023902	PLEKHO1	protein_coding	3	1	2	1	2	0	0	0	NA	NA	NA	0	NA	NA	0	0	0	0	0	0	0	0	0	0	0	0	0	0	0	0	0	0	0	0	0	0	0	0	0	0	0	0	0.49873797128884684	0.3642530367565862	0.49873797128884684	0.46511673765578165	0.4314955040227165
ENSG00000024422	EHD2	protein_coding	3	2	1	1	2	0	0	0	NA	NA	NA	0	NA	NA	0	0	0	0	0	0	0	0	0	0	0	0	0	0	0	0	0	0	0	0	0	0	0	0	0	0	0	0	0.49873797128884684	0.3642530367565862	0.49873797128884684	0.46511673765578165	0.4314955040227165
ENSG00000025156	HSF2	protein_coding	8	7	1	2	1	0	0	0	NA	NA	NA	0	NA	NA	0	0	0	0	0	0	0	0	0	0	0	0	0	0	0	0	0	0	0	0	0	0	0	0	0	0	0	0	0.49873797128884684	0.3642530367565862	0.49873797128884684	0.46511673765578165	0.4314955040227165
ENSG00000025434	NR1H3	protein_coding	22	19	3	2	1	0	0	0	NA	NA	NA	0	NA	NA	0	0	0	0	0	0	0	0	0	0	0	0	0	0	0	0	0	0	0	0	0	0	0	0	0	0	0	0	0.49873797128884684	0.3642530367565862	0.49873797128884684	0.46511673765578165	0.4314955040227165
ENSG00000025772	TOMM34	protein_coding	1	1	0	1	2	0	0	0	NA	NA	NA	0	NA	NA	0	0	0	0	0	0	0	0	0	0	0	0	0	0	0	0	0	0	0	0	0	0	0	0	0	0	0	0	0.49873797128884684	0.3642530367565862	0.49873797128884684	0.46511673765578165	0.4314955040227165
ENSG00000025800	KPNA6	protein_coding	8	5	3	2	1	0	0	0	NA	NA	NA	0	NA	NA	0	0	0	0	0	0	0	0	0	0	0	0	0	0	0	0	0	0	0	0	0	0	0	0	0	0	0	0	0.49873797128884684	0.3642530367565862	0.49873797128884684	0.46511673765578165	0.4314955040227165
ENSG00000026025	VIM	protein_coding	124	67	57	0	1	2	248	0.414715719	NA	NA	NA	0	NA	NA	0	0.41471571906354515	0	0.10367892976588629	0.20735785953177258	0.3110367892976589	0.41471571906354515	0	0.995848143279479	0	0.24896203581986975	0.4979240716397395	0.7468861074596093	0.995848143279479	0	0.9975078172035297	0	0.24937695430088241	0.49875390860176483	0.7481308629026473	0.9975078172035297	0	0.7076776801589377	0	0.17691942003973443	0.35383884007946886	0.5307582601192034	0.7076776801589377	0.49873797128884684	0.9949518851553872	0.49873797128884684	0.622791449755482	0.746844928222117
ENSG00000026103	FAS	protein_coding	32	5	27	0	1	2	64	0.107023411	NA	NA	NA	0	NA	NA	0	0.10702341137123746	0	0.026755852842809364	0.05351170568561873	0.0802675585284281	0.10702341137123746	0	0.9879571800461161	0	0.24698929501152903	0.49397859002305805	0.7409678850345871	0.9879571800461161	0	0.9856048221804932	0	0.2464012055451233	0.4928024110902466	0.7392036166353699	0.9856048221804932	0	0.4673267043371495	0	0.11683167608428738	0.23366335216857476	0.35049502825286216	0.4673267043371495	0.49873797128884684	0.9430509544092128	0.49873797128884684	0.6098162170689383	0.7208944628490298
ENSG00000026508	CD44	protein_coding	36	13	23	0	1	2	72	0.120401338	NA	NA	NA	0	NA	NA	0	0.12040133779264214	0	0.030100334448160536	0.06020066889632107	0.0903010033444816	0.12040133779264214	0	0.9887256278094522	0	0.24718140695236304	0.4943628139047261	0.7415442208570892	0.9887256278094522	0	0.9873601953449177	0	0.24684004883622943	0.49368009767245885	0.7405201465086882	0.9873601953449177	0	0.48373633928225596	0	0.12093408482056399	0.24186816964112798	0.36280225446169195	0.48373633928225596	0.49873797128884684	0.9503864962927907	0.49873797128884684	0.6116501025398328	0.7245622337908187
ENSG00000026950	BTN3A1	protein_coding	NA	NA	NA	NA	NA	NA	0	NA	-4.817862069	0	0	4.817862069	Preventive	0.140798224	0.14079822421551821	0	0.14079822421551821	0.10559866816163865	0.07039911210775911	0.035199556053879553	0	0.9999998214920941	0	0.9999998214920941	0.7499998661190705	0.49999991074604705	0.24999995537302352	0	0.9998499732117415	0	0.9998499732117415	0.7498874799088061	0.49992498660587076	0.24996249330293538	0	0.7506419651982217	0	0.7506419651982217	0.5629814738986663	0.37532098259911084	0.18766049129955542	0	0.9977125729610349	0.3642530367565862	0.9977125729610349	0.8393476889099227	0.6809828048588106
ENSG00000027001	MIPEP	protein_coding	2	1	1	1	2	0	0	0	NA	NA	NA	0	NA	NA	0	0	0	0	0	0	0	0	0	0	0	0	0	0	0	0	0	0	0	0	0	0	0	0	0	0	0	0	0.49873797128884684	0.3642530367565862	0.49873797128884684	0.46511673765578165	0.4314955040227165
ENSG00000027075	PRKCH	protein_coding	6	3	3	2	2	0	0	0	NA	NA	NA	0	NA	NA	0	0	0	0	0	0	0	0	0	0	0	0	0	0	0	0	0	0	0	0	0	0	0	0	0	0	0	0	0.49873797128884684	0.3642530367565862	0.49873797128884684	0.46511673765578165	0.4314955040227165
ENSG00000027644	INSRR	protein_coding	2	0	2	2	0	1	2	0.003344482	NA	NA	NA	0	NA	NA	0	0.0033444816053511705	0	8.361204013377926e-4	0.0016722408026755853	0.002508361204013378	0.0033444816053511705	0	0.9557591145720447	0	0.23893977864301116	0.4778795572860223	0.7168193359290335	0.9557591145720447	0	0.6634588786144912	0	0.1658647196536228	0.3317294393072456	0.49759415896086834	0.6634588786144912	0	0.24741193894269758	0	0.061852984735674396	0.12370596947134879	0.18555895420702317	0.24741193894269758	0.49873797128884684	0.7497239312194353	0.49873797128884684	0.561484461271494	0.6242309512541411
ENSG00000027697	IFNGR1	protein_coding	9	0	9	2	0	1	9	0.015050167	NA	NA	NA	0	NA	NA	0	0.015050167224080268	0	0.003762541806020067	0.007525083612040134	0.0112876254180602	0.015050167224080268	0	0.9723166075630542	0	0.24307915189076354	0.4861583037815271	0.7292374556722906	0.9723166075630542	0	0.8988309433756009	0	0.22470773584390022	0.44941547168780044	0.6741232075317006	0.8988309433756009	0	0.2855899643126453	0	0.07139749107816132	0.14279498215632264	0.21419247323448395	0.2855899643126453	0.49873797128884684	0.7970500078876794	0.49873797128884684	0.573315980438555	0.6478939895882632
ENSG00000027869	SH2D2A	protein_coding	4	2	2	1	2	0	0	0	NA	NA	NA	0	NA	NA	0	0	0	0	0	0	0	0	0	0	0	0	0	0	0	0	0	0	0	0	0	0	0	0	0	0	0	0	0.49873797128884684	0.3642530367565862	0.49873797128884684	0.46511673765578165	0.4314955040227165
ENSG00000028137	TNFRSF1B	protein_coding	14	0	14	2	0	1	14	0.023411371	NA	NA	NA	0	NA	NA	0	0.023411371237458192	0	0.005852842809364548	0.011705685618729096	0.017558528428093644	0.023411371237458192	0	0.9763571867447434	0	0.24408929668618584	0.4881785933723717	0.7322678900585575	0.9763571867447434	0	0.9328223979206212	0	0.2332055994801553	0.4664111989603106	0.6996167984404659	0.9328223979206212	0	0.302104462655463	0	0.07552611566386574	0.1510522313277315	0.22657834699159723	0.302104462655463	0.49873797128884684	0.8157438081716359	0.49873797128884684	0.5779894305095441	0.6572408897302414
ENSG00000028277	POU2F2	protein_coding	8	5	3	2	1	0	0	0	NA	NA	NA	0	NA	NA	0	0	0	0	0	0	0	0	0	0	0	0	0	0	0	0	0	0	0	0	0	0	0	0	0	0	0	0	0.49873797128884684	0.3642530367565862	0.49873797128884684	0.46511673765578165	0.4314955040227165
ENSG00000028528	SNX1	protein_coding	14	7	7	0	1	2	28	0.046822742	NA	NA	NA	0	NA	NA	0	0.046822742474916385	0	0.011705685618729096	0.023411371237458192	0.03511705685618729	0.046822742474916385	0	0.9820586140585625	0	0.24551465351464064	0.49102930702928127	0.7365439605439219	0.9820586140585625	0	0.9658423616175932	0	0.2414605904043983	0.4829211808087966	0.7243817712131949	0.9658423616175932	0	0.3558182530800993	0	0.08895456327002482	0.17790912654004964	0.26686368981007447	0.3558182530800993	0.49873797128884684	0.8688278908345165	0.49873797128884684	0.5912604511752643	0.6837829310616816
ENSG00000028839	TBPL1	protein_coding	14	11	3	2	1	0	0	0	NA	NA	NA	0	NA	NA	0	0	0	0	0	0	0	0	0	0	0	0	0	0	0	0	0	0	0	0	0	0	0	0	0	0	0	0	0.49873797128884684	0.3642530367565862	0.49873797128884684	0.46511673765578165	0.4314955040227165
ENSG00000029363	BCLAF1	protein_coding	5	5	0	2	1	0	0	0	NA	NA	NA	0	NA	NA	0	0	0	0	0	0	0	0	0	0	0	0	0	0	0	0	0	0	0	0	0	0	0	0	0	0	0	0	0.49873797128884684	0.3642530367565862	0.49873797128884684	0.46511673765578165	0.4314955040227165
ENSG00000029534	ANK1	protein_coding	12	2	10	2	2	0	0	0	NA	NA	NA	0	NA	NA	0	0	0	0	0	0	0	0	0	0	0	0	0	0	0	0	0	0	0	0	0	0	0	0	0	0	0	0	0.49873797128884684	0.3642530367565862	0.49873797128884684	0.46511673765578165	0.4314955040227165
ENSG00000029639	TFB1M	protein_coding	1	1	0	2	1	0	0	0	NA	NA	NA	0	NA	NA	0	0	0	0	0	0	0	0	0	0	0	0	0	0	0	0	0	0	0	0	0	0	0	0	0	0	0	0	0.49873797128884684	0.3642530367565862	0.49873797128884684	0.46511673765578165	0.4314955040227165
ENSG00000029725	RABEP1	protein_coding	11	5	6	1	2	0	0	0	NA	NA	NA	0	NA	NA	0	0	0	0	0	0	0	0	0	0	0	0	0	0	0	0	0	0	0	0	0	0	0	0	0	0	0	0	0.49873797128884684	0.3642530367565862	0.49873797128884684	0.46511673765578165	0.4314955040227165
ENSG00000030110	BAK1	protein_coding	12	9	3	2	1	0	0	0	NA	NA	NA	0	NA	NA	0	0	0	0	0	0	0	0	0	0	0	0	0	0	0	0	0	0	0	0	0	0	0	0	0	0	0	0	0.49873797128884684	0.3642530367565862	0.49873797128884684	0.46511673765578165	0.4314955040227165
ENSG00000030304	MUSK	protein_coding	3	0	3	2	0	1	3	0.005016722	NA	NA	NA	0	NA	NA	0	0.005016722408026756	0	0.001254180602006689	0.002508361204013378	0.003762541806020067	0.005016722408026756	0	0.9606916773981109	0	0.24017291934952772	0.48034583869905545	0.7205187580485832	0.9606916773981109	0	0.7471719193228473	0	0.18679297983071183	0.37358595966142366	0.5603789394921355	0.7471719193228473	0	0.2546404165319692	0	0.0636601041329923	0.1273202082659846	0.19098031239897692	0.2546404165319692	0.49873797128884684	0.759110269758637	0.49873797128884684	0.5638310459062944	0.6289241205237419
ENSG00000030419	IKZF2	protein_coding	3	3	0	2	1	0	0	0	NA	NA	NA	0	NA	NA	0	0	0	0	0	0	0	0	0	0	0	0	0	0	0	0	0	0	0	0	0	0	0	0	0	0	0	0	0.49873797128884684	0.3642530367565862	0.49873797128884684	0.46511673765578165	0.4314955040227165
ENSG00000030582	GRN	protein_coding	13	7	6	2	1	0	0	0	NA	NA	NA	0	NA	NA	0	0	0	0	0	0	0	0	0	0	0	0	0	0	0	0	0	0	0	0	0	0	0	0	0	0	0	0	0.49873797128884684	0.3642530367565862	0.49873797128884684	0.46511673765578165	0.4314955040227165
ENSG00000032219	ARID4A	protein_coding	3	1	2	1	2	0	0	0	NA	NA	NA	0	NA	NA	0	0	0	0	0	0	0	0	0	0	0	0	0	0	0	0	0	0	0	0	0	0	0	0	0	0	0	0	0.49873797128884684	0.3642530367565862	0.49873797128884684	0.46511673765578165	0.4314955040227165
ENSG00000033122	LRRC7	protein_coding	4	2	2	1	2	0	0	0	NA	NA	NA	0	NA	NA	0	0	0	0	0	0	0	0	0	0	0	0	0	0	0	0	0	0	0	0	0	0	0	0	0	0	0	0	0.49873797128884684	0.3642530367565862	0.49873797128884684	0.46511673765578165	0.4314955040227165
ENSG00000033327	GAB2	protein_coding	29	18	11	2	2	0	0	0	NA	NA	NA	0	NA	NA	0	0	0	0	0	0	0	0	0	0	0	0	0	0	0	0	0	0	0	0	0	0	0	0	0	0	0	0	0.49873797128884684	0.3642530367565862	0.49873797128884684	0.46511673765578165	0.4314955040227165
ENSG00000033800	PIAS1	protein_coding	48	21	27	0	1	2	96	0.160535117	NA	NA	NA	0	NA	NA	0	0.1605351170568562	0	0.04013377926421405	0.0802675585284281	0.12040133779264214	0.1605351170568562	0	0.9905327200491015	0	0.24763318001227538	0.49526636002455077	0.7428995400368261	0.9905327200491015	0	0.9908972507165584	0	0.2477243126791396	0.4954486253582792	0.7431729380374188	0.9908972507165584	0	0.5311469290367214	0	0.13278673225918036	0.2655734645183607	0.3983601967775411	0.5311469290367214	0.49873797128884684	0.9674238838933585	0.49873797128884684	0.6159094494399747	0.7330809275911027
ENSG00000033867	SLC4A7	protein_coding	2	1	1	1	2	0	0	0	NA	NA	NA	0	NA	NA	0	0	0	0	0	0	0	0	0	0	0	0	0	0	0	0	0	0	0	0	0	0	0	0	0	0	0	0	0.49873797128884684	0.3642530367565862	0.49873797128884684	0.46511673765578165	0.4314955040227165
ENSG00000034152	MAP2K3	protein_coding	12	9	3	2	1	0	0	0	NA	NA	NA	0	NA	NA	0	0	0	0	0	0	0	0	0	0	0	0	0	0	0	0	0	0	0	0	0	0	0	0	0	0	0	0	0.49873797128884684	0.3642530367565862	0.49873797128884684	0.46511673765578165	0.4314955040227165
ENSG00000034677	RNF19A	protein_coding	15	4	11	0	1	2	30	0.050167224	NA	NA	NA	0	NA	NA	0	0.05016722408026756	0	0.01254180602006689	0.02508361204013378	0.03762541806020067	0.05016722408026756	0	0.9825866097870277	0	0.24564665244675693	0.49129330489351386	0.7369399573402708	0.9825866097870277	0	0.9681357345636462	0	0.24203393364091155	0.4840678672818231	0.7261018009227347	0.9681357345636462	0	0.36294100695219816	0	0.09073525173804954	0.18147050347609908	0.27220575521414864	0.36294100695219816	0.49873797128884684	0.8749802808013882	0.49873797128884684	0.5927985486669822	0.6868591260451176
ENSG00000034713	GABARAPL2	protein_coding	21	17	4	0	1	2	42	0.070234114	NA	NA	NA	0	NA	NA	0	0.07023411371237458	0	0.017558528428093644	0.03511705685618729	0.05267558528428093	0.07023411371237458	0	0.9850659521855415	0	0.24626648804638537	0.49253297609277075	0.7387994641391561	0.9850659521855415	0	0.9774368111724275	0	0.24435920279310688	0.48871840558621377	0.7330776083793207	0.9774368111724275	0	0.4036673138839347	0	0.10091682847098367	0.20183365694196734	0.302750485412951	0.4036673138839347	0.49873797128884684	0.9062943681968765	0.49873797128884684	0.6006270705158543	0.7025161697428617
ENSG00000034971	MYOC	protein_coding	30	8	22	0	1	2	60	0.100334448	NA	NA	NA	0	NA	NA	0	0.10033444816053512	0	0.02508361204013378	0.05016722408026756	0.07525083612040134	0.10033444816053512	0	0.9875288609954015	0	0.24688221524885037	0.49376443049770075	0.7406466457465511	0.9875288609954015	0	0.9845555921664776	0	0.2461388980416194	0.4922777960832388	0.7384166941248582	0.9845555921664776	0	0.45697918991301106	0	0.11424479747825277	0.22848959495650553	0.3427343924347583	0.45697918991301106	0.49873797128884684	0.9380028395646001	0.49873797128884684	0.6085541883577852	0.7183704054267235
ENSG00000035403	VCL	protein_coding	81	39	42	0	1	2	162	0.27090301	NA	NA	NA	0	NA	NA	0	0.2709030100334448	0	0.0677257525083612	0.1354515050167224	0.2031772575250836	0.2709030100334448	0	0.9935797793844585	0	0.24839494484611463	0.49678988969222926	0.7451848345383438	0.9935797793844585	0	0.9952736093914446	0	0.24881840234786115	0.4976368046957223	0.7464552070435835	0.9952736093914446	0	0.6191604226263687	0	0.15479010565659218	0.30958021131318436	0.46437031696977654	0.6191604226263687	0.49873797128884684	0.9863543145606563	0.49873797128884684	0.6206420571067992	0.7425461429247515
ENSG00000035664	DAPK2	protein_coding	2	1	1	1	2	0	0	0	NA	NA	NA	0	NA	NA	0	0	0	0	0	0	0	0	0	0	0	0	0	0	0	0	0	0	0	0	0	0	0	0	0	0	0	0	0.49873797128884684	0.3642530367565862	0.49873797128884684	0.46511673765578165	0.4314955040227165
ENSG00000035681	NSMAF	protein_coding	3	1	2	1	2	0	0	0	NA	NA	NA	0	NA	NA	0	0	0	0	0	0	0	0	0	0	0	0	0	0	0	0	0	0	0	0	0	0	0	0	0	0	0	0	0.49873797128884684	0.3642530367565862	0.49873797128884684	0.46511673765578165	0.4314955040227165
ENSG00000035720	STAP1	protein_coding	5	3	2	2	2	0	0	0	NA	NA	NA	0	NA	NA	0	0	0	0	0	0	0	0	0	0	0	0	0	0	0	0	0	0	0	0	0	0	0	0	0	0	0	0	0.49873797128884684	0.3642530367565862	0.49873797128884684	0.46511673765578165	0.4314955040227165
ENSG00000035862	TIMP2	protein_coding	2	2	0	1	2	0	0	0	NA	NA	NA	0	NA	NA	0	0	0	0	0	0	0	0	0	0	0	0	0	0	0	0	0	0	0	0	0	0	0	0	0	0	0	0	0.49873797128884684	0.3642530367565862	0.49873797128884684	0.46511673765578165	0.4314955040227165
ENSG00000035928	RFC1	protein_coding	18	13	5	0	1	2	36	0.060200669	NA	NA	NA	0	NA	NA	0	0.06020066889632107	0	0.015050167224080268	0.030100334448160536	0.0451505016722408	0.06020066889632107	0	0.9839494672488691	0	0.24598736681221728	0.49197473362443456	0.7379621004366519	0.9839494672488691	0	0.9735359690685333	0	0.24338399226713334	0.4867679845342667	0.7301519768014	0.9735359690685333	0	0.3847696713947149	0	0.09619241784867873	0.19238483569735745	0.2885772535460362	0.3847696713947149	0.49873797128884684	0.8925698059630857	0.49873797128884684	0.5971959299574066	0.6956538886259662
ENSG00000036257	CUL3	protein_coding	8	6	2	2	1	0	0	0	NA	NA	NA	0	NA	NA	0	0	0	0	0	0	0	0	0	0	0	0	0	0	0	0	0	0	0	0	0	0	0	0	0	0	0	0	0.49873797128884684	0.3642530367565862	0.49873797128884684	0.46511673765578165	0.4314955040227165
ENSG00000036672	USP2	protein_coding	8	5	3	2	1	0	0	0	NA	NA	NA	0	NA	NA	0	0	0	0	0	0	0	0	0	0	0	0	0	0	0	0	0	0	0	0	0	0	0	0	0	0	0	0	0.49873797128884684	0.3642530367565862	0.49873797128884684	0.46511673765578165	0.4314955040227165
ENSG00000036828	CASR	protein_coding	6	0	6	2	0	1	6	0.010033445	NA	NA	NA	0	NA	NA	0	0.010033444816053512	0	0.002508361204013378	0.005016722408026756	0.007525083612040134	0.010033444816053512	0	0.9683022500532876	0	0.2420755625133219	0.4841511250266438	0.7262266875399657	0.9683022500532876	0	0.8553245403985743	0	0.21383113509964358	0.42766227019928715	0.6414934052989307	0.8553245403985743	0	0.2728034298220952	0	0.0682008574555238	0.1364017149110476	0.20460257236657142	0.2728034298220952	0.49873797128884684	0.7818267865593942	0.49873797128884684	0.5695101751064837	0.6402823789241205
ENSG00000037042	TUBG2	protein_coding	2	1	1	2	2	0	0	0	NA	NA	NA	0	NA	NA	0	0	0	0	0	0	0	0	0	0	0	0	0	0	0	0	0	0	0	0	0	0	0	0	0	0	0	0	0.49873797128884684	0.3642530367565862	0.49873797128884684	0.46511673765578165	0.4314955040227165
ENSG00000037280	FLT4	protein_coding	9	2	7	2	2	0	0	0	NA	NA	NA	0	NA	NA	0	0	0	0	0	0	0	0	0	0	0	0	0	0	0	0	0	0	0	0	0	0	0	0	0	0	0	0	0.49873797128884684	0.3642530367565862	0.49873797128884684	0.46511673765578165	0.4314955040227165
ENSG00000037897	METTL1	protein_coding	2	1	1	1	2	0	0	0	NA	NA	NA	0	NA	NA	0	0	0	0	0	0	0	0	0	0	0	0	0	0	0	0	0	0	0	0	0	0	0	0	0	0	0	0	0.49873797128884684	0.3642530367565862	0.49873797128884684	0.46511673765578165	0.4314955040227165
ENSG00000037965	HOXC8	protein_coding	10	7	3	2	1	0	0	0	NA	NA	NA	0	NA	NA	0	0	0	0	0	0	0	0	0	0	0	0	0	0	0	0	0	0	0	0	0	0	0	0	0	0	0	0	0.49873797128884684	0.3642530367565862	0.49873797128884684	0.46511673765578165	0.4314955040227165
ENSG00000038210	PI4K2B	protein_coding	2	1	1	2	2	0	0	0	NA	NA	NA	0	NA	NA	0	0	0	0	0	0	0	0	0	0	0	0	0	0	0	0	0	0	0	0	0	0	0	0	0	0	0	0	0.49873797128884684	0.3642530367565862	0.49873797128884684	0.46511673765578165	0.4314955040227165
ENSG00000038382	TRIO	protein_coding	5	3	2	2	2	0	0	0	NA	NA	NA	0	NA	NA	0	0	0	0	0	0	0	0	0	0	0	0	0	0	0	0	0	0	0	0	0	0	0	0	0	0	0	0	0.49873797128884684	0.3642530367565862	0.49873797128884684	0.46511673765578165	0.4314955040227165
ENSG00000038427	VCAN	protein_coding	18	6	12	0	1	2	36	0.060200669	NA	NA	NA	0	NA	NA	0	0.06020066889632107	0	0.015050167224080268	0.030100334448160536	0.0451505016722408	0.06020066889632107	0	0.9839494672488691	0	0.24598736681221728	0.49197473362443456	0.7379621004366519	0.9839494672488691	0	0.9735359690685333	0	0.24338399226713334	0.4867679845342667	0.7301519768014	0.9735359690685333	0	0.3847696713947149	0	0.09619241784867873	0.19238483569735745	0.2885772535460362	0.3847696713947149	0.49873797128884684	0.8925698059630857	0.49873797128884684	0.5971959299574066	0.6956538886259662
ENSG00000039068	CDH1	protein_coding	27	7	20	2	2	0	0	0	NA	NA	NA	0	NA	NA	0	0	0	0	0	0	0	0	0	0	0	0	0	0	0	0	0	0	0	0	0	0	0	0	0	0	0	0	0.49873797128884684	0.3642530367565862	0.49873797128884684	0.46511673765578165	0.4314955040227165
ENSG00000039537	C6	protein_coding	3	2	1	2	2	0	0	0	NA	NA	NA	0	NA	NA	0	0	0	0	0	0	0	0	0	0	0	0	0	0	0	0	0	0	0	0	0	0	0	0	0	0	0	0	0.49873797128884684	0.3642530367565862	0.49873797128884684	0.46511673765578165	0.4314955040227165
ENSG00000039560	RAI14	protein_coding	6	3	3	1	2	0	0	0	NA	NA	NA	0	NA	NA	0	0	0	0	0	0	0	0	0	0	0	0	0	0	0	0	0	0	0	0	0	0	0	0	0	0	0	0	0.49873797128884684	0.3642530367565862	0.49873797128884684	0.46511673765578165	0.4314955040227165
ENSG00000039600	SOX30	protein_coding	3	2	1	1	2	0	0	0	NA	NA	NA	0	NA	NA	0	0	0	0	0	0	0	0	0	0	0	0	0	0	0	0	0	0	0	0	0	0	0	0	0	0	0	0	0.49873797128884684	0.3642530367565862	0.49873797128884684	0.46511673765578165	0.4314955040227165
ENSG00000039650	PNKP	protein_coding	7	4	3	0	1	2	14	0.023411371	NA	NA	NA	0	NA	NA	0	0.023411371237458192	0	0.005852842809364548	0.011705685618729096	0.017558528428093644	0.023411371237458192	0	0.9763571867447434	0	0.24408929668618584	0.4881785933723717	0.7322678900585575	0.9763571867447434	0	0.9328223979206212	0	0.2332055994801553	0.4664111989603106	0.6996167984404659	0.9328223979206212	0	0.302104462655463	0	0.07552611566386574	0.1510522313277315	0.22657834699159723	0.302104462655463	0.49873797128884684	0.8157438081716359	0.49873797128884684	0.5779894305095441	0.6572408897302414
ENSG00000040608	RTN4R	protein_coding	5	0	5	2	0	1	5	0.008361204	NA	NA	NA	0	NA	NA	0	0.008361204013377926	0	0.0020903010033444815	0.004180602006688963	0.006270903010033444	0.008361204013377926	0	0.9663952619480445	0	0.24159881548701112	0.48319763097402224	0.7247964464610334	0.9663952619480445	0	0.831225487685772	0	0.207806371921443	0.415612743842886	0.623419115764329	0.831225487685772	0	0.2671451945870767	0	0.06678629864676917	0.13357259729353835	0.20035889594030754	0.2671451945870767	0.49873797128884684	0.7748856286480518	0.49873797128884684	0.5677748856286481	0.6368117999684493
ENSG00000040633	PHF23	protein_coding	2	1	1	1	2	0	0	0	NA	NA	NA	0	NA	NA	0	0	0	0	0	0	0	0	0	0	0	0	0	0	0	0	0	0	0	0	0	0	0	0	0	0	0	0	0.49873797128884684	0.3642530367565862	0.49873797128884684	0.46511673765578165	0.4314955040227165
ENSG00000040731	CDH10	protein_coding	2	1	1	1	2	0	0	0	NA	NA	NA	0	NA	NA	0	0	0	0	0	0	0	0	0	0	0	0	0	0	0	0	0	0	0	0	0	0	0	0	0	0	0	0	0.49873797128884684	0.3642530367565862	0.49873797128884684	0.46511673765578165	0.4314955040227165
ENSG00000040933	INPP4A	protein_coding	5	2	3	1	2	0	0	0	NA	NA	NA	0	NA	NA	0	0	0	0	0	0	0	0	0	0	0	0	0	0	0	0	0	0	0	0	0	0	0	0	0	0	0	0	0.49873797128884684	0.3642530367565862	0.49873797128884684	0.46511673765578165	0.4314955040227165
ENSG00000041357	PSMA4	protein_coding	6	3	3	0	1	2	12	0.02006689	NA	NA	NA	0	NA	NA	0	0.020066889632107024	0	0.005016722408026756	0.010033444816053512	0.015050167224080268	0.020066889632107024	0	0.9749853274768638	0	0.24374633186921596	0.4874926637384319	0.7312389956076479	0.9749853274768638	0	0.9223455990358547	0	0.23058639975896367	0.46117279951792733	0.691759199276891	0.9223455990358547	0	0.29515701516441556	0	0.07378925379110389	0.14757850758220778	0.22136776137331166	0.29515701516441556	0.49873797128884684	0.8080138823158227	0.49873797128884684	0.5760569490455908	0.6533759268023348
ENSG00000041515	MYO16	protein_coding	3	1	2	1	2	0	0	0	NA	NA	NA	0	NA	NA	0	0	0	0	0	0	0	0	0	0	0	0	0	0	0	0	0	0	0	0	0	0	0	0	0	0	0	0	0.49873797128884684	0.3642530367565862	0.49873797128884684	0.46511673765578165	0.4314955040227165
ENSG00000041982	TNC	protein_coding	7	2	5	2	2	0	0	0	NA	NA	NA	0	NA	NA	0	0	0	0	0	0	0	0	0	0	0	0	0	0	0	0	0	0	0	0	0	0	0	0	0	0	0	0	0.49873797128884684	0.3642530367565862	0.49873797128884684	0.46511673765578165	0.4314955040227165
ENSG00000042429	MED17	protein_coding	6	3	3	2	1	0	0	0	NA	NA	NA	0	NA	NA	0	0	0	0	0	0	0	0	0	0	0	0	0	0	0	0	0	0	0	0	0	0	0	0	0	0	0	0	0.49873797128884684	0.3642530367565862	0.49873797128884684	0.46511673765578165	0.4314955040227165
ENSG00000042781	USH2A	protein_coding	2	1	1	1	2	0	0	0	NA	NA	NA	0	NA	NA	0	0	0	0	0	0	0	0	0	0	0	0	0	0	0	0	0	0	0	0	0	0	0	0	0	0	0	0	0.49873797128884684	0.3642530367565862	0.49873797128884684	0.46511673765578165	0.4314955040227165
ENSG00000042832	TG	protein_coding	9	2	7	2	2	0	0	0	NA	NA	NA	0	NA	NA	0	0	0	0	0	0	0	0	0	0	0	0	0	0	0	0	0	0	0	0	0	0	0	0	0	0	0	0	0.49873797128884684	0.3642530367565862	0.49873797128884684	0.46511673765578165	0.4314955040227165
ENSG00000043039	BARX2	protein_coding	1	1	0	1	2	0	0	0	NA	NA	NA	0	NA	NA	0	0	0	0	0	0	0	0	0	0	0	0	0	0	0	0	0	0	0	0	0	0	0	0	0	0	0	0	0.49873797128884684	0.3642530367565862	0.49873797128884684	0.46511673765578165	0.4314955040227165
ENSG00000043093	DCUN1D1	protein_coding	5	4	1	1	2	0	0	0	NA	NA	NA	0	NA	NA	0	0	0	0	0	0	0	0	0	0	0	0	0	0	0	0	0	0	0	0	0	0	0	0	0	0	0	0	0.49873797128884684	0.3642530367565862	0.49873797128884684	0.46511673765578165	0.4314955040227165
ENSG00000043355	ZIC2	protein_coding	3	3	0	2	1	0	0	0	NA	NA	NA	0	NA	NA	0	0	0	0	0	0	0	0	0	0	0	0	0	0	0	0	0	0	0	0	0	0	0	0	0	0	0	0	0.49873797128884684	0.3642530367565862	0.49873797128884684	0.46511673765578165	0.4314955040227165
ENSG00000043462	LCP2	protein_coding	30	19	11	0	1	2	60	0.100334448	NA	NA	NA	0	NA	NA	0	0.10033444816053512	0	0.02508361204013378	0.05016722408026756	0.07525083612040134	0.10033444816053512	0	0.9875288609954015	0	0.24688221524885037	0.49376443049770075	0.7406466457465511	0.9875288609954015	0	0.9845555921664776	0	0.2461388980416194	0.4922777960832388	0.7384166941248582	0.9845555921664776	0	0.45697918991301106	0	0.11424479747825277	0.22848959495650553	0.3427343924347583	0.45697918991301106	0.49873797128884684	0.9380028395646001	0.49873797128884684	0.6085541883577852	0.7183704054267235
ENSG00000043591	ADRB1	protein_coding	12	1	11	2	2	0	0	0	NA	NA	NA	0	NA	NA	0	0	0	0	0	0	0	0	0	0	0	0	0	0	0	0	0	0	0	0	0	0	0	0	0	0	0	0	0.49873797128884684	0.3642530367565862	0.49873797128884684	0.46511673765578165	0.4314955040227165
ENSG00000044090	CUL7	protein_coding	5	1	4	1	2	0	0	0	NA	NA	NA	0	NA	NA	0	0	0	0	0	0	0	0	0	0	0	0	0	0	0	0	0	0	0	0	0	0	0	0	0	0	0	0	0.49873797128884684	0.3642530367565862	0.49873797128884684	0.46511673765578165	0.4314955040227165
ENSG00000044115	CTNNA1	protein_coding	17	10	7	2	2	0	0	0	NA	NA	NA	0	NA	NA	0	0	0	0	0	0	0	0	0	0	0	0	0	0	0	0	0	0	0	0	0	0	0	0	0	0	0	0	0.49873797128884684	0.3642530367565862	0.49873797128884684	0.46511673765578165	0.4314955040227165
ENSG00000044524	EPHA3	protein_coding	8	0	8	2	0	1	8	0.013377926	NA	NA	NA	0	NA	NA	0	0.013377926421404682	0	0.0033444816053511705	0.006688963210702341	0.010033444816053512	0.013377926421404682	0	0.9711817613396946	0	0.24279544033492365	0.4855908806698473	0.728386321004771	0.9711817613396946	0	0.8875332668846964	0	0.2218833167211741	0.4437666334423482	0.6656499501635222	0.8875332668846964	0	0.2819570956751196	0	0.0704892739187799	0.1409785478375598	0.2114678217563397	0.2819570956751196	0.49873797128884684	0.7927906609875375	0.49873797128884684	0.5722511437135195	0.6457643161381922
ENSG00000044574	HSPA5	protein_coding	37	7	30	2	2	0	0	0	NA	NA	NA	0	NA	NA	0	0	0	0	0	0	0	0	0	0	0	0	0	0	0	0	0	0	0	0	0	0	0	0	0	0	0	0	0.49873797128884684	0.3642530367565862	0.49873797128884684	0.46511673765578165	0.4314955040227165
ENSG00000046651	OFD1	protein_coding	5	2	3	1	2	0	0	0	NA	NA	NA	0	NA	NA	0	0	0	0	0	0	0	0	0	0	0	0	0	0	0	0	0	0	0	0	0	0	0	0	0	0	0	0	0.49873797128884684	0.3642530367565862	0.49873797128884684	0.46511673765578165	0.4314955040227165
ENSG00000047315	POLR2B	protein_coding	7	6	1	2	1	0	0	0	NA	NA	NA	0	NA	NA	0	0	0	0	0	0	0	0	0	0	0	0	0	0	0	0	0	0	0	0	0	0	0	0	0	0	0	0	0.49873797128884684	0.3642530367565862	0.49873797128884684	0.46511673765578165	0.4314955040227165
ENSG00000047346	ATOSA	protein_coding	NA	NA	NA	NA	NA	NA	0	NA	2.198302363	0.001	0.04639	2.198302363	Risk	0.064243655	0.06424365508318114	0	0.06424365508318114	0.048182741312385854	0.03212182754159057	0.016060913770795285	0	0.9999995739369537	0	0.9999995739369537	0.7499996804527153	0.49999978696847686	0.24999989348423843	0	0.9970116896011555	0	0.9970116896011555	0.7477587672008666	0.49850584480057775	0.24925292240028887	0	0.7449910955802189	0	0.7449910955802189	0.5587433216851642	0.37249554779010946	0.18624777389505473	0	0.9975548193721407	0.3642530367565862	0.9975548193721407	0.8392293737182521	0.6809039280643635
ENSG00000047410	TPR	protein_coding	5	3	2	2	2	0	0	0	NA	NA	NA	0	NA	NA	0	0	0	0	0	0	0	0	0	0	0	0	0	0	0	0	0	0	0	0	0	0	0	0	0	0	0	0	0.49873797128884684	0.3642530367565862	0.49873797128884684	0.46511673765578165	0.4314955040227165
ENSG00000047457	CP	protein_coding	4	2	2	0	1	2	8	0.013377926	NA	NA	NA	0	NA	NA	0	0.013377926421404682	0	0.0033444816053511705	0.006688963210702341	0.010033444816053512	0.013377926421404682	0	0.9711817613396946	0	0.24279544033492365	0.4855908806698473	0.728386321004771	0.9711817613396946	0	0.8875332668846964	0	0.2218833167211741	0.4437666334423482	0.6656499501635222	0.8875332668846964	0	0.2819570956751196	0	0.0704892739187799	0.1409785478375598	0.2114678217563397	0.2819570956751196	0.49873797128884684	0.7927906609875375	0.49873797128884684	0.5722511437135195	0.6457643161381922
ENSG00000047579	DTNBP1	protein_coding	6	3	3	2	1	0	0	0	NA	NA	NA	0	NA	NA	0	0	0	0	0	0	0	0	0	0	0	0	0	0	0	0	0	0	0	0	0	0	0	0	0	0	0	0	0.49873797128884684	0.3642530367565862	0.49873797128884684	0.46511673765578165	0.4314955040227165
ENSG00000047597	XK	protein_coding	2	1	1	1	2	0	0	0	NA	NA	NA	0	NA	NA	0	0	0	0	0	0	0	0	0	0	0	0	0	0	0	0	0	0	0	0	0	0	0	0	0	0	0	0	0.49873797128884684	0.3642530367565862	0.49873797128884684	0.46511673765578165	0.4314955040227165
ENSG00000047849	MAP4	protein_coding	10	7	3	2	1	0	0	0	NA	NA	NA	0	NA	NA	0	0	0	0	0	0	0	0	0	0	0	0	0	0	0	0	0	0	0	0	0	0	0	0	0	0	0	0	0.49873797128884684	0.3642530367565862	0.49873797128884684	0.46511673765578165	0.4314955040227165
ENSG00000047932	GOPC	protein_coding	15	3	12	2	2	0	0	0	NA	NA	NA	0	NA	NA	0	0	0	0	0	0	0	0	0	0	0	0	0	0	0	0	0	0	0	0	0	0	0	0	0	0	0	0	0.49873797128884684	0.3642530367565862	0.49873797128884684	0.46511673765578165	0.4314955040227165
ENSG00000047936	ROS1	protein_coding	4	1	3	2	2	0	0	0	NA	NA	NA	0	NA	NA	0	0	0	0	0	0	0	0	0	0	0	0	0	0	0	0	0	0	0	0	0	0	0	0	0	0	0	0	0.49873797128884684	0.3642530367565862	0.49873797128884684	0.46511673765578165	0.4314955040227165
ENSG00000048052	HDAC9	protein_coding	20	8	12	1	2	0	0	0	NA	NA	NA	0	NA	NA	0	0	0	0	0	0	0	0	0	0	0	0	0	0	0	0	0	0	0	0	0	0	0	0	0	0	0	0	0.49873797128884684	0.3642530367565862	0.49873797128884684	0.46511673765578165	0.4314955040227165
ENSG00000048462	TNFRSF17	protein_coding	4	0	4	1	0	1	4	0.006688963	NA	NA	NA	0	NA	NA	0	0.006688963210702341	0	0.0016722408026755853	0.0033444816053511705	0.005016722408026756	0.006688963210702341	0	0.9639708148142478	0	0.24099270370356196	0.4819854074071239	0.7229781111106859	0.9639708148142478	0	0.7975548648736879	0	0.19938871621842197	0.39877743243684394	0.5981661486552659	0.7975548648736879	0	0.26102159419197724	0	0.06525539854799431	0.13051079709598862	0.19576619564398293	0.26102159419197724	0.49873797128884684	0.7672345795866856	0.49873797128884684	0.5658621233633065	0.6329862754377662
ENSG00000048540	LMO3	protein_coding	21	17	4	0	1	2	42	0.070234114	NA	NA	NA	0	NA	NA	0	0.07023411371237458	0	0.017558528428093644	0.03511705685618729	0.05267558528428093	0.07023411371237458	0	0.9850659521855415	0	0.24626648804638537	0.49253297609277075	0.7387994641391561	0.9850659521855415	0	0.9774368111724275	0	0.24435920279310688	0.48871840558621377	0.7330776083793207	0.9774368111724275	0	0.4036673138839347	0	0.10091682847098367	0.20183365694196734	0.302750485412951	0.4036673138839347	0.49873797128884684	0.9062943681968765	0.49873797128884684	0.6006270705158543	0.7025161697428617
ENSG00000049089	COL9A2	protein_coding	4	3	1	1	2	0	0	0	NA	NA	NA	0	NA	NA	0	0	0	0	0	0	0	0	0	0	0	0	0	0	0	0	0	0	0	0	0	0	0	0	0	0	0	0	0.49873797128884684	0.3642530367565862	0.49873797128884684	0.46511673765578165	0.4314955040227165
ENSG00000049130	KITLG	protein_coding	2	1	1	2	2	0	0	0	NA	NA	NA	0	NA	NA	0	0	0	0	0	0	0	0	0	0	0	0	0	0	0	0	0	0	0	0	0	0	0	0	0	0	0	0	0.49873797128884684	0.3642530367565862	0.49873797128884684	0.46511673765578165	0.4314955040227165
ENSG00000049167	ERCC8	protein_coding	6	4	2	2	1	0	0	0	NA	NA	NA	0	NA	NA	0	0	0	0	0	0	0	0	0	0	0	0	0	0	0	0	0	0	0	0	0	0	0	0	0	0	0	0	0.49873797128884684	0.3642530367565862	0.49873797128884684	0.46511673765578165	0.4314955040227165
ENSG00000049246	PER3	protein_coding	10	7	3	0	1	2	20	0.033444816	NA	NA	NA	0	NA	NA	0	0.033444816053511704	0	0.008361204013377926	0.016722408026755852	0.025083612040133776	0.033444816053511704	0	0.9793834383415166	0	0.24484585958537916	0.4896917191707583	0.7345375787561375	0.9793834383415166	0	0.9523333354045534	0	0.23808333385113836	0.4761666677022767	0.7142500015534151	0.9523333354045534	0	0.32560926933612344	0	0.08140231733403086	0.16280463466806172	0.24420695200209258	0.32560926933612344	0.49873797128884684	0.8404322448335699	0.49873797128884684	0.5841615396750276	0.6695851080612084
ENSG00000049249	TNFRSF9	protein_coding	4	0	4	2	0	1	4	0.006688963	NA	NA	NA	0	NA	NA	0	0.006688963210702341	0	0.0016722408026755853	0.0033444816053511705	0.005016722408026756	0.006688963210702341	0	0.9639708148142478	0	0.24099270370356196	0.4819854074071239	0.7229781111106859	0.9639708148142478	0	0.7975548648736879	0	0.19938871621842197	0.39877743243684394	0.5981661486552659	0.7975548648736879	0	0.26102159419197724	0	0.06525539854799431	0.13051079709598862	0.19576619564398293	0.26102159419197724	0.49873797128884684	0.7672345795866856	0.49873797128884684	0.5658621233633065	0.6329862754377662
ENSG00000049323	LTBP1	protein_coding	8	5	3	0	1	2	16	0.026755853	NA	NA	NA	0	NA	NA	0	0.026755852842809364	0	0.006688963210702341	0.013377926421404682	0.020066889632107024	0.026755852842809364	0	0.9775139145661939	0	0.24437847864154846	0.4887569572830969	0.7331354359246454	0.9775139145661939	0	0.940846953047169	0	0.23521173826179226	0.4704234765235845	0.7056352147853768	0.940846953047169	0	0.30990046666217724	0	0.07747511666554431	0.15495023333108862	0.23242534999663295	0.30990046666217724	0.49873797128884684	0.8241836251774728	0.49873797128884684	0.5800993847610033	0.6614607982331598
ENSG00000049449	RCN1	protein_coding	2	1	1	1	2	0	0	0	NA	NA	NA	0	NA	NA	0	0	0	0	0	0	0	0	0	0	0	0	0	0	0	0	0	0	0	0	0	0	0	0	0	0	0	0	0.49873797128884684	0.3642530367565862	0.49873797128884684	0.46511673765578165	0.4314955040227165
ENSG00000049540	ELN	protein_coding	5	3	2	0	1	2	10	0.016722408	NA	NA	NA	0	NA	NA	0	0.016722408026755852	0	0.004180602006688963	0.008361204013377926	0.012541806020066888	0.016722408026755852	0	0.9733107427535141	0	0.24332768568837854	0.4866553713767571	0.7299830570651356	0.9733107427535141	0	0.9080856009118725	0	0.22702140022796813	0.45404280045593626	0.6810642006839044	0.9080856009118725	0	0.28885759178182924	0	0.07221439794545731	0.14442879589091462	0.21664319383637193	0.28885759178182924	0.49873797128884684	0.800836094021139	0.49873797128884684	0.5742625019719199	0.6497870326549929
ENSG00000049541	RFC2	protein_coding	4	2	2	2	1	0	0	0	NA	NA	NA	0	NA	NA	0	0	0	0	0	0	0	0	0	0	0	0	0	0	0	0	0	0	0	0	0	0	0	0	0	0	0	0	0.49873797128884684	0.3642530367565862	0.49873797128884684	0.46511673765578165	0.4314955040227165
ENSG00000049618	ARID1B	protein_coding	4	3	1	2	1	0	0	0	NA	NA	NA	0	NA	NA	0	0	0	0	0	0	0	0	0	0	0	0	0	0	0	0	0	0	0	0	0	0	0	0	0	0	0	0	0.49873797128884684	0.3642530367565862	0.49873797128884684	0.46511673765578165	0.4314955040227165
ENSG00000049759	NEDD4L	protein_coding	8	3	5	0	1	2	16	0.026755853	NA	NA	NA	0	NA	NA	0	0.026755852842809364	0	0.006688963210702341	0.013377926421404682	0.020066889632107024	0.026755852842809364	0	0.9775139145661939	0	0.24437847864154846	0.4887569572830969	0.7331354359246454	0.9775139145661939	0	0.940846953047169	0	0.23521173826179226	0.4704234765235845	0.7056352147853768	0.940846953047169	0	0.30990046666217724	0	0.07747511666554431	0.15495023333108862	0.23242534999663295	0.30990046666217724	0.49873797128884684	0.8241836251774728	0.49873797128884684	0.5800993847610033	0.6614607982331598
ENSG00000049768	FOXP3	protein_coding	2	1	1	1	2	0	0	0	NA	NA	NA	0	NA	NA	0	0	0	0	0	0	0	0	0	0	0	0	0	0	0	0	0	0	0	0	0	0	0	0	0	0	0	0	0.49873797128884684	0.3642530367565862	0.49873797128884684	0.46511673765578165	0.4314955040227165
ENSG00000050165	DKK3	protein_coding	3	1	2	1	2	0	0	0	NA	NA	NA	0	NA	NA	0	0	0	0	0	0	0	0	0	0	0	0	0	0	0	0	0	0	0	0	0	0	0	0	0	0	0	0	0.49873797128884684	0.3642530367565862	0.49873797128884684	0.46511673765578165	0.4314955040227165
ENSG00000050344	NFE2L3	protein_coding	1	1	0	2	1	0	0	0	NA	NA	NA	0	NA	NA	0	0	0	0	0	0	0	0	0	0	0	0	0	0	0	0	0	0	0	0	0	0	0	0	0	0	0	0	0.49873797128884684	0.3642530367565862	0.49873797128884684	0.46511673765578165	0.4314955040227165
ENSG00000050405	LIMA1	protein_coding	1	1	0	1	2	0	0	0	NA	NA	NA	0	NA	NA	0	0	0	0	0	0	0	0	0	0	0	0	0	0	0	0	0	0	0	0	0	0	0	0	0	0	0	0	0.49873797128884684	0.3642530367565862	0.49873797128884684	0.46511673765578165	0.4314955040227165
ENSG00000050438	SLC4A8	protein_coding	2	1	1	2	2	0	0	0	NA	NA	NA	0	NA	NA	0	0	0	0	0	0	0	0	0	0	0	0	0	0	0	0	0	0	0	0	0	0	0	0	0	0	0	0	0.49873797128884684	0.3642530367565862	0.49873797128884684	0.46511673765578165	0.4314955040227165
ENSG00000050628	PTGER3	protein_coding	1	0	1	2	0	1	1	0.001672241	NA	NA	NA	0	NA	NA	0	0.0016722408026755853	0	4.180602006688963e-4	8.361204013377926e-4	0.001254180602006689	0.0016722408026755853	0	0.9464077754542604	0	0.2366019438635651	0.4732038877271302	0.7098058315906952	0.9464077754542604	0	0.49673792343088535	0	0.12418448085772134	0.24836896171544268	0.37255344257316403	0.49673792343088535	0	0.23715417988645957	0	0.05928854497161489	0.11857708994322978	0.17786563491484467	0.23715417988645957	0.49873797128884684	0.7360782457800915	0.49873797128884684	0.558073039911658	0.6174081085344691
ENSG00000050748	MAPK9	protein_coding	40	24	16	0	1	2	80	0.133779264	NA	NA	NA	0	NA	NA	0	0.13377926421404682	0	0.033444816053511704	0.06688963210702341	0.1003344481605351	0.13377926421404682	0	0.9893987947442668	0	0.2473496986860667	0.4946993973721334	0.7420490960582001	0.9893987947442668	0	0.9887706845330604	0	0.2471926711332651	0.4943853422665302	0.7415780133997953	0.9887706845330604	0	0.502851102612204	0	0.125712775653051	0.251425551306102	0.377138326959153	0.502851102612204	0.49873797128884684	0.9579586685597097	0.49873797128884684	0.6135431456065625	0.7283483199242783
ENSG00000050767	COL23A1	protein_coding	1	1	0	1	2	0	0	0	NA	NA	NA	0	NA	NA	0	0	0	0	0	0	0	0	0	0	0	0	0	0	0	0	0	0	0	0	0	0	0	0	0	0	0	0	0.49873797128884684	0.3642530367565862	0.49873797128884684	0.46511673765578165	0.4314955040227165
ENSG00000051108	HERPUD1	protein_coding	8	5	3	0	1	2	16	0.026755853	NA	NA	NA	0	NA	NA	0	0.026755852842809364	0	0.006688963210702341	0.013377926421404682	0.020066889632107024	0.026755852842809364	0	0.9775139145661939	0	0.24437847864154846	0.4887569572830969	0.7331354359246454	0.9775139145661939	0	0.940846953047169	0	0.23521173826179226	0.4704234765235845	0.7056352147853768	0.940846953047169	0	0.30990046666217724	0	0.07747511666554431	0.15495023333108862	0.23242534999663295	0.30990046666217724	0.49873797128884684	0.8241836251774728	0.49873797128884684	0.5800993847610033	0.6614607982331598
ENSG00000051128	HOMER3	protein_coding	8	6	2	1	2	0	0	0	NA	NA	NA	0	NA	NA	0	0	0	0	0	0	0	0	0	0	0	0	0	0	0	0	0	0	0	0	0	0	0	0	0	0	0	0	0.49873797128884684	0.3642530367565862	0.49873797128884684	0.46511673765578165	0.4314955040227165
ENSG00000051180	RAD51	protein_coding	21	12	9	2	2	0	0	0	NA	NA	NA	0	NA	NA	0	0	0	0	0	0	0	0	0	0	0	0	0	0	0	0	0	0	0	0	0	0	0	0	0	0	0	0	0.49873797128884684	0.3642530367565862	0.49873797128884684	0.46511673765578165	0.4314955040227165
ENSG00000051382	PIK3CB	protein_coding	16	8	8	0	1	2	32	0.053511706	NA	NA	NA	0	NA	NA	0	0.05351170568561873	0	0.013377926421404682	0.026755852842809364	0.04013377926421405	0.05351170568561873	0	0.9830743721537978	0	0.24576859303844945	0.4915371860768989	0.7373057791153483	0.9830743721537978	0	0.9701526799639231	0	0.24253816999098077	0.48507633998196154	0.7276145099729423	0.9701526799639231	0	0.3689704007317779	0	0.09224260018294447	0.18448520036588895	0.2767278005488334	0.3689704007317779	0.49873797128884684	0.880028395646001	0.49873797128884684	0.5940605773781353	0.6893831834674239
ENSG00000051523	CYBA	protein_coding	3	1	2	2	2	0	0	0	NA	NA	NA	0	NA	NA	0	0	0	0	0	0	0	0	0	0	0	0	0	0	0	0	0	0	0	0	0	0	0	0	0	0	0	0	0.49873797128884684	0.3642530367565862	0.49873797128884684	0.46511673765578165	0.4314955040227165
ENSG00000052126	PLEKHA5	protein_coding	2	1	1	1	2	0	0	0	NA	NA	NA	0	NA	NA	0	0	0	0	0	0	0	0	0	0	0	0	0	0	0	0	0	0	0	0	0	0	0	0	0	0	0	0	0.49873797128884684	0.3642530367565862	0.49873797128884684	0.46511673765578165	0.4314955040227165
ENSG00000052841	TTC17	protein_coding	3	1	2	1	2	0	0	0	NA	NA	NA	0	NA	NA	0	0	0	0	0	0	0	0	0	0	0	0	0	0	0	0	0	0	0	0	0	0	0	0	0	0	0	0	0.49873797128884684	0.3642530367565862	0.49873797128884684	0.46511673765578165	0.4314955040227165
ENSG00000052850	ALX4	protein_coding	3	3	0	2	1	0	0	0	NA	NA	NA	0	NA	NA	0	0	0	0	0	0	0	0	0	0	0	0	0	0	0	0	0	0	0	0	0	0	0	0	0	0	0	0	0.49873797128884684	0.3642530367565862	0.49873797128884684	0.46511673765578165	0.4314955040227165
ENSG00000053254	FOXN3	protein_coding	1	1	0	2	1	0	0	0	NA	NA	NA	0	NA	NA	0	0	0	0	0	0	0	0	0	0	0	0	0	0	0	0	0	0	0	0	0	0	0	0	0	0	0	0	0.49873797128884684	0.3642530367565862	0.49873797128884684	0.46511673765578165	0.4314955040227165
ENSG00000053702	NRIP2	protein_coding	2	1	1	1	2	0	0	0	NA	NA	NA	0	NA	NA	0	0	0	0	0	0	0	0	0	0	0	0	0	0	0	0	0	0	0	0	0	0	0	0	0	0	0	0	0.49873797128884684	0.3642530367565862	0.49873797128884684	0.46511673765578165	0.4314955040227165
ENSG00000053747	LAMA3	protein_coding	5	3	2	2	1	0	0	0	NA	NA	NA	0	NA	NA	0	0	0	0	0	0	0	0	0	0	0	0	0	0	0	0	0	0	0	0	0	0	0	0	0	0	0	0	0.49873797128884684	0.3642530367565862	0.49873797128884684	0.46511673765578165	0.4314955040227165
ENSG00000054118	THRAP3	protein_coding	2	2	0	2	1	0	0	0	NA	NA	NA	0	NA	NA	0	0	0	0	0	0	0	0	0	0	0	0	0	0	0	0	0	0	0	0	0	0	0	0	0	0	0	0	0.49873797128884684	0.3642530367565862	0.49873797128884684	0.46511673765578165	0.4314955040227165
ENSG00000054148	PHPT1	protein_coding	4	1	3	1	2	0	0	0	NA	NA	NA	0	NA	NA	0	0	0	0	0	0	0	0	0	0	0	0	0	0	0	0	0	0	0	0	0	0	0	0	0	0	0	0	0.49873797128884684	0.3642530367565862	0.49873797128884684	0.46511673765578165	0.4314955040227165
ENSG00000054356	PTPRN	protein_coding	8	1	7	0	1	2	16	0.026755853	NA	NA	NA	0	NA	NA	0	0.026755852842809364	0	0.006688963210702341	0.013377926421404682	0.020066889632107024	0.026755852842809364	0	0.9775139145661939	0	0.24437847864154846	0.4887569572830969	0.7331354359246454	0.9775139145661939	0	0.940846953047169	0	0.23521173826179226	0.4704234765235845	0.7056352147853768	0.940846953047169	0	0.30990046666217724	0	0.07747511666554431	0.15495023333108862	0.23242534999663295	0.30990046666217724	0.49873797128884684	0.8241836251774728	0.49873797128884684	0.5800993847610033	0.6614607982331598
ENSG00000054523	KIF1B	protein_coding	12	9	3	2	1	0	0	0	NA	NA	NA	0	NA	NA	0	0	0	0	0	0	0	0	0	0	0	0	0	0	0	0	0	0	0	0	0	0	0	0	0	0	0	0	0.49873797128884684	0.3642530367565862	0.49873797128884684	0.46511673765578165	0.4314955040227165
ENSG00000054598	FOXC1	protein_coding	1	1	0	1	2	0	0	0	NA	NA	NA	0	NA	NA	0	0	0	0	0	0	0	0	0	0	0	0	0	0	0	0	0	0	0	0	0	0	0	0	0	0	0	0	0.49873797128884684	0.3642530367565862	0.49873797128884684	0.46511673765578165	0.4314955040227165
ENSG00000054654	SYNE2	protein_coding	2	1	1	1	2	0	0	0	NA	NA	NA	0	NA	NA	0	0	0	0	0	0	0	0	0	0	0	0	0	0	0	0	0	0	0	0	0	0	0	0	0	0	0	0	0.49873797128884684	0.3642530367565862	0.49873797128884684	0.46511673765578165	0.4314955040227165
ENSG00000054938	CHRDL2	protein_coding	5	4	1	2	1	0	0	0	NA	NA	NA	0	NA	NA	0	0	0	0	0	0	0	0	0	0	0	0	0	0	0	0	0	0	0	0	0	0	0	0	0	0	0	0	0.49873797128884684	0.3642530367565862	0.49873797128884684	0.46511673765578165	0.4314955040227165
ENSG00000055118	KCNH2	protein_coding	7	5	2	2	1	0	0	0	NA	NA	NA	0	NA	NA	0	0	0	0	0	0	0	0	0	0	0	0	0	0	0	0	0	0	0	0	0	0	0	0	0	0	0	0	0.49873797128884684	0.3642530367565862	0.49873797128884684	0.46511673765578165	0.4314955040227165
ENSG00000055130	CUL1	protein_coding	29	21	8	0	1	2	58	0.096989967	NA	NA	NA	0	NA	NA	0	0.09698996655518395	0	0.024247491638795988	0.048494983277591976	0.07274247491638797	0.09698996655518395	0	0.9873017836127244	0	0.2468254459031811	0.4936508918063622	0.7404763377095432	0.9873017836127244	0	0.9839779590443571	0	0.24599448976108929	0.49198897952217857	0.7379834692832679	0.9839779590443571	0	0.45174766140308203	0	0.11293691535077051	0.22587383070154102	0.33881074605231154	0.45174766140308203	0.49873797128884684	0.9353210285533996	0.49873797128884684	0.607883735604985	0.7170294999211232
ENSG00000055163	CYFIP2	protein_coding	7	4	3	1	2	0	0	0	NA	NA	NA	0	NA	NA	0	0	0	0	0	0	0	0	0	0	0	0	0	0	0	0	0	0	0	0	0	0	0	0	0	0	0	0	0.49873797128884684	0.3642530367565862	0.49873797128884684	0.46511673765578165	0.4314955040227165
ENSG00000055332	EIF2AK2	protein_coding	35	15	20	0	1	2	70	0.117056856	NA	NA	NA	0	NA	NA	0	0.11705685618729098	0	0.029264214046822744	0.05852842809364549	0.08779264214046822	0.11705685618729098	0	0.9885433745813051	0	0.2471358436453263	0.4942716872906526	0.7414075309359789	0.9885433745813051	0	0.9869582204283686	0	0.24673955510709214	0.4934791102141843	0.7402186653212764	0.9869582204283686	0	0.47842382928918975	0	0.11960595732229744	0.23921191464459488	0.3588178719668923	0.47842382928918975	0.49873797128884684	0.9480990692538255	0.49873797128884684	0.6110782457800915	0.7234185202713361
ENSG00000055813	CCDC85A	protein_coding	2	1	1	1	2	0	0	0	NA	NA	NA	0	NA	NA	0	0	0	0	0	0	0	0	0	0	0	0	0	0	0	0	0	0	0	0	0	0	0	0	0	0	0	0	0.49873797128884684	0.3642530367565862	0.49873797128884684	0.46511673765578165	0.4314955040227165
ENSG00000055917	PUM2	protein_coding	2	1	1	2	1	0	0	0	NA	NA	NA	0	NA	NA	0	0	0	0	0	0	0	0	0	0	0	0	0	0	0	0	0	0	0	0	0	0	0	0	0	0	0	0	0.49873797128884684	0.3642530367565862	0.49873797128884684	0.46511673765578165	0.4314955040227165
ENSG00000056097	ZFR	protein_coding	1	1	0	2	1	0	0	0	NA	NA	NA	0	NA	NA	0	0	0	0	0	0	0	0	0	0	0	0	0	0	0	0	0	0	0	0	0	0	0	0	0	0	0	0	0.49873797128884684	0.3642530367565862	0.49873797128884684	0.46511673765578165	0.4314955040227165
ENSG00000056291	NPFFR2	protein_coding	2	1	1	2	1	0	0	0	NA	NA	NA	0	NA	NA	0	0	0	0	0	0	0	0	0	0	0	0	0	0	0	0	0	0	0	0	0	0	0	0	0	0	0	0	0.49873797128884684	0.3642530367565862	0.49873797128884684	0.46511673765578165	0.4314955040227165
ENSG00000056558	TRAF1	protein_coding	70	32	38	0	1	2	140	0.234113712	NA	NA	NA	0	NA	NA	0	0.23411371237458195	0	0.05852842809364549	0.11705685618729098	0.17558528428093645	0.23411371237458195	0	0.992759678297771	0	0.24818991957444275	0.4963798391488855	0.7445697587233282	0.992759678297771	0	0.9942675566091971	0	0.24856688915229927	0.49713377830459854	0.7457006674568978	0.9942675566091971	0	0.5886637128120874	0	0.14716592820302185	0.2943318564060437	0.4414977846090655	0.5886637128120874	0.49873797128884684	0.9813061997160435	0.49873797128884684	0.619380028395646	0.7400220855024452
ENSG00000056736	IL17RB	protein_coding	2	0	2	2	0	1	2	0.003344482	NA	NA	NA	0	NA	NA	0	0.0033444816053511705	0	8.361204013377926e-4	0.0016722408026755853	0.002508361204013378	0.0033444816053511705	0	0.9557591145720447	0	0.23893977864301116	0.4778795572860223	0.7168193359290335	0.9557591145720447	0	0.6634588786144912	0	0.1658647196536228	0.3317294393072456	0.49759415896086834	0.6634588786144912	0	0.24741193894269758	0	0.061852984735674396	0.12370596947134879	0.18555895420702317	0.24741193894269758	0.49873797128884684	0.7497239312194353	0.49873797128884684	0.561484461271494	0.6242309512541411
ENSG00000056972	TRAF3IP2	protein_coding	13	10	3	2	1	0	0	0	NA	NA	NA	0	NA	NA	0	0	0	0	0	0	0	0	0	0	0	0	0	0	0	0	0	0	0	0	0	0	0	0	0	0	0	0	0.49873797128884684	0.3642530367565862	0.49873797128884684	0.46511673765578165	0.4314955040227165
ENSG00000057294	PKP2	protein_coding	5	3	2	2	1	0	0	0	NA	NA	NA	0	NA	NA	0	0	0	0	0	0	0	0	0	0	0	0	0	0	0	0	0	0	0	0	0	0	0	0	0	0	0	0	0.49873797128884684	0.3642530367565862	0.49873797128884684	0.46511673765578165	0.4314955040227165
ENSG00000057593	F7	protein_coding	2	1	1	2	2	0	0	0	NA	NA	NA	0	NA	NA	0	0	0	0	0	0	0	0	0	0	0	0	0	0	0	0	0	0	0	0	0	0	0	0	0	0	0	0	0.49873797128884684	0.3642530367565862	0.49873797128884684	0.46511673765578165	0.4314955040227165
ENSG00000057608	GDI2	protein_coding	3	2	1	1	2	0	0	0	NA	NA	NA	0	NA	NA	0	0	0	0	0	0	0	0	0	0	0	0	0	0	0	0	0	0	0	0	0	0	0	0	0	0	0	0	0.49873797128884684	0.3642530367565862	0.49873797128884684	0.46511673765578165	0.4314955040227165
ENSG00000057657	PRDM1	protein_coding	7	5	2	2	1	0	0	0	NA	NA	NA	0	NA	NA	0	0	0	0	0	0	0	0	0	0	0	0	0	0	0	0	0	0	0	0	0	0	0	0	0	0	0	0	0.49873797128884684	0.3642530367565862	0.49873797128884684	0.46511673765578165	0.4314955040227165
ENSG00000058056	USP13	protein_coding	9	1	8	0	1	2	18	0.030100334	NA	NA	NA	0	NA	NA	0	0.030100334448160536	0	0.007525083612040134	0.015050167224080268	0.0225752508361204	0.030100334448160536	0	0.9785104577907935	0	0.24462761444769837	0.48925522889539674	0.7338828433430951	0.9785104577907935	0	0.9471910997334473	0	0.23679777493336182	0.47359554986672364	0.7103933248000854	0.9471910997334473	0	0.31770849367217086	0	0.07942712341804271	0.15885424683608543	0.23828137025412816	0.31770849367217086	0.49873797128884684	0.8323868117999684	0.49873797128884684	0.5821501814166272	0.6655623915444077
ENSG00000058272	PPP1R12A	protein_coding	7	5	2	2	1	0	0	0	NA	NA	NA	0	NA	NA	0	0	0	0	0	0	0	0	0	0	0	0	0	0	0	0	0	0	0	0	0	0	0	0	0	0	0	0	0.49873797128884684	0.3642530367565862	0.49873797128884684	0.46511673765578165	0.4314955040227165
ENSG00000058335	RASGRF1	protein_coding	8	5	3	2	1	0	0	0	NA	NA	NA	0	NA	NA	0	0	0	0	0	0	0	0	0	0	0	0	0	0	0	0	0	0	0	0	0	0	0	0	0	0	0	0	0.49873797128884684	0.3642530367565862	0.49873797128884684	0.46511673765578165	0.4314955040227165
ENSG00000058404	CAMK2B	protein_coding	11	7	4	2	1	0	0	0	NA	NA	NA	0	NA	NA	0	0	0	0	0	0	0	0	0	0	0	0	0	0	0	0	0	0	0	0	0	0	0	0	0	0	0	0	0.49873797128884684	0.3642530367565862	0.49873797128884684	0.46511673765578165	0.4314955040227165
ENSG00000058668	ATP2B4	protein_coding	9	7	2	2	2	0	0	0	NA	NA	NA	0	NA	NA	0	0	0	0	0	0	0	0	0	0	0	0	0	0	0	0	0	0	0	0	0	0	0	0	0	0	0	0	0.49873797128884684	0.3642530367565862	0.49873797128884684	0.46511673765578165	0.4314955040227165
ENSG00000059122	FLYWCH1	protein_coding	2	1	1	1	2	0	0	0	NA	NA	NA	0	NA	NA	0	0	0	0	0	0	0	0	0	0	0	0	0	0	0	0	0	0	0	0	0	0	0	0	0	0	0	0	0.49873797128884684	0.3642530367565862	0.49873797128884684	0.46511673765578165	0.4314955040227165
ENSG00000059728	MXD1	protein_coding	18	11	7	0	1	2	36	0.060200669	NA	NA	NA	0	NA	NA	0	0.06020066889632107	0	0.015050167224080268	0.030100334448160536	0.0451505016722408	0.06020066889632107	0	0.9839494672488691	0	0.24598736681221728	0.49197473362443456	0.7379621004366519	0.9839494672488691	0	0.9735359690685333	0	0.24338399226713334	0.4867679845342667	0.7301519768014	0.9735359690685333	0	0.3847696713947149	0	0.09619241784867873	0.19238483569735745	0.2885772535460362	0.3847696713947149	0.49873797128884684	0.8925698059630857	0.49873797128884684	0.5971959299574066	0.6956538886259662
ENSG00000059915	PSD	protein_coding	3	1	2	0	1	2	6	0.010033445	NA	NA	NA	0	NA	NA	0	0.010033444816053512	0	0.002508361204013378	0.005016722408026756	0.007525083612040134	0.010033444816053512	0	0.9683022500532876	0	0.2420755625133219	0.4841511250266438	0.7262266875399657	0.9683022500532876	0	0.8553245403985743	0	0.21383113509964358	0.42766227019928715	0.6414934052989307	0.8553245403985743	0	0.2728034298220952	0	0.0682008574555238	0.1364017149110476	0.20460257236657142	0.2728034298220952	0.49873797128884684	0.7818267865593942	0.49873797128884684	0.5695101751064837	0.6402823789241205
ENSG00000060237	WNK1	protein_coding	5	3	2	1	2	0	0	0	NA	NA	NA	0	NA	NA	0	0	0	0	0	0	0	0	0	0	0	0	0	0	0	0	0	0	0	0	0	0	0	0	0	0	0	0	0.49873797128884684	0.3642530367565862	0.49873797128884684	0.46511673765578165	0.4314955040227165
ENSG00000060339	CCAR1	protein_coding	2	1	1	1	2	0	0	0	NA	NA	NA	0	NA	NA	0	0	0	0	0	0	0	0	0	0	0	0	0	0	0	0	0	0	0	0	0	0	0	0	0	0	0	0	0.49873797128884684	0.3642530367565862	0.49873797128884684	0.46511673765578165	0.4314955040227165
ENSG00000060558	GNA15	protein_coding	20	11	9	0	1	2	40	0.066889632	NA	NA	NA	0	NA	NA	0	0.06688963210702341	0	0.016722408026755852	0.033444816053511704	0.05016722408026755	0.06688963210702341	0	0.9847160581767336	0	0.2461790145441834	0.4923580290883668	0.7385370436325502	0.9847160581767336	0	0.9762626438494069	0	0.24406566096235172	0.48813132192470343	0.7321969828870551	0.9762626438494069	0	0.3980404853798584	0	0.0995101213449646	0.1990202426899292	0.2985303640348938	0.3980404853798584	0.49873797128884684	0.9023505284745228	0.49873797128884684	0.5996411105852658	0.7005442498816848
ENSG00000060566	CREB3L3	protein_coding	11	5	6	0	1	2	22	0.036789298	NA	NA	NA	0	NA	NA	0	0.03678929765886288	0	0.00919732441471572	0.01839464882943144	0.02759197324414716	0.03678929765886288	0	0.9801584258120494	0	0.24503960645301234	0.4900792129060247	0.735118819359037	0.9801584258120494	0	0.9565861267445042	0	0.23914653168612604	0.4782930633722521	0.7174395950583781	0.9565861267445042	0	0.33353109902318323	0	0.08338277475579581	0.16676554951159162	0.2501483242673874	0.33353109902318323	0.49873797128884684	0.8482410474838302	0.49873797128884684	0.5861137403375927	0.6734895093863386
ENSG00000060656	PTPRU	protein_coding	8	3	5	2	2	0	0	0	NA	NA	NA	0	NA	NA	0	0	0	0	0	0	0	0	0	0	0	0	0	0	0	0	0	0	0	0	0	0	0	0	0	0	0	0	0.49873797128884684	0.3642530367565862	0.49873797128884684	0.46511673765578165	0.4314955040227165
ENSG00000060688	SNRNP40	protein_coding	2	1	1	1	2	0	0	0	NA	NA	NA	0	NA	NA	0	0	0	0	0	0	0	0	0	0	0	0	0	0	0	0	0	0	0	0	0	0	0	0	0	0	0	0	0.49873797128884684	0.3642530367565862	0.49873797128884684	0.46511673765578165	0.4314955040227165
ENSG00000061273	HDAC7	protein_coding	12	5	7	1	2	0	0	0	NA	NA	NA	0	NA	NA	0	0	0	0	0	0	0	0	0	0	0	0	0	0	0	0	0	0	0	0	0	0	0	0	0	0	0	0	0.49873797128884684	0.3642530367565862	0.49873797128884684	0.46511673765578165	0.4314955040227165
ENSG00000061337	LZTS1	protein_coding	3	3	0	1	2	0	0	0	NA	NA	NA	0	NA	NA	0	0	0	0	0	0	0	0	0	0	0	0	0	0	0	0	0	0	0	0	0	0	0	0	0	0	0	0	0.49873797128884684	0.3642530367565862	0.49873797128884684	0.46511673765578165	0.4314955040227165
ENSG00000061676	NCKAP1	protein_coding	5	3	2	1	2	0	0	0	NA	NA	NA	0	NA	NA	0	0	0	0	0	0	0	0	0	0	0	0	0	0	0	0	0	0	0	0	0	0	0	0	0	0	0	0	0.49873797128884684	0.3642530367565862	0.49873797128884684	0.46511673765578165	0.4314955040227165
ENSG00000061938	TNK2	protein_coding	18	14	4	0	1	2	36	0.060200669	NA	NA	NA	0	NA	NA	0	0.06020066889632107	0	0.015050167224080268	0.030100334448160536	0.0451505016722408	0.06020066889632107	0	0.9839494672488691	0	0.24598736681221728	0.49197473362443456	0.7379621004366519	0.9839494672488691	0	0.9735359690685333	0	0.24338399226713334	0.4867679845342667	0.7301519768014	0.9735359690685333	0	0.3847696713947149	0	0.09619241784867873	0.19238483569735745	0.2885772535460362	0.3847696713947149	0.49873797128884684	0.8925698059630857	0.49873797128884684	0.5971959299574066	0.6956538886259662
ENSG00000062038	CDH3	protein_coding	2	1	1	1	2	0	0	0	NA	NA	NA	0	NA	NA	0	0	0	0	0	0	0	0	0	0	0	0	0	0	0	0	0	0	0	0	0	0	0	0	0	0	0	0	0.49873797128884684	0.3642530367565862	0.49873797128884684	0.46511673765578165	0.4314955040227165
ENSG00000062194	GPBP1	protein_coding	3	1	2	1	2	0	0	0	NA	NA	NA	0	NA	NA	0	0	0	0	0	0	0	0	0	0	0	0	0	0	0	0	0	0	0	0	0	0	0	0	0	0	0	0	0.49873797128884684	0.3642530367565862	0.49873797128884684	0.46511673765578165	0.4314955040227165
ENSG00000062725	APPBP2	protein_coding	12	5	7	0	1	2	24	0.040133779	NA	NA	NA	0	NA	NA	0	0.04013377926421405	0	0.010033444816053512	0.020066889632107024	0.030100334448160536	0.04013377926421405	0	0.9808539424498975	0	0.24521348561247439	0.49042697122494877	0.7356404568374232	0.9808539424498975	0	0.960162198226944	0	0.240040549556736	0.480081099113472	0.720121648670208	0.960162198226944	0	0.34189734942295047	0	0.08547433735573762	0.17094867471147523	0.25642301206721285	0.34189734942295047	0.49873797128884684	0.8562076037229847	0.49873797128884684	0.5881053793973813	0.6774727875059158
ENSG00000062822	POLD1	protein_coding	6	4	2	2	1	0	0	0	NA	NA	NA	0	NA	NA	0	0	0	0	0	0	0	0	0	0	0	0	0	0	0	0	0	0	0	0	0	0	0	0	0	0	0	0	0.49873797128884684	0.3642530367565862	0.49873797128884684	0.46511673765578165	0.4314955040227165
ENSG00000063046	EIF4B	protein_coding	4	3	1	2	1	0	0	0	NA	NA	NA	0	NA	NA	0	0	0	0	0	0	0	0	0	0	0	0	0	0	0	0	0	0	0	0	0	0	0	0	0	0	0	0	0.49873797128884684	0.3642530367565862	0.49873797128884684	0.46511673765578165	0.4314955040227165
ENSG00000063241	ISOC2	protein_coding	2	1	1	1	2	0	0	0	NA	NA	NA	0	NA	NA	0	0	0	0	0	0	0	0	0	0	0	0	0	0	0	0	0	0	0	0	0	0	0	0	0	0	0	0	0.49873797128884684	0.3642530367565862	0.49873797128884684	0.46511673765578165	0.4314955040227165
ENSG00000063244	U2AF2	protein_coding	22	11	11	0	1	2	44	0.073578595	NA	NA	NA	0	NA	NA	0	0.07357859531772576	0	0.01839464882943144	0.03678929765886288	0.05518394648829432	0.07357859531772576	0	0.985396598381036	0	0.246349149595259	0.492698299190518	0.739047448785777	0.985396598381036	0	0.9785072032601896	0	0.2446268008150474	0.4892536016300948	0.7338804024451422	0.9785072032601896	0	0.4099442918806802	0	0.10248607297017005	0.2049721459403401	0.3074582189105102	0.4099442918806802	0.49873797128884684	0.9105537150970184	0.49873797128884684	0.6016919072408897	0.7046458431929327
ENSG00000063245	EPN1	protein_coding	10	6	4	1	2	0	0	0	NA	NA	NA	0	NA	NA	0	0	0	0	0	0	0	0	0	0	0	0	0	0	0	0	0	0	0	0	0	0	0	0	0	0	0	0	0.49873797128884684	0.3642530367565862	0.49873797128884684	0.46511673765578165	0.4314955040227165
ENSG00000063438	AHRR	protein_coding	1	1	0	1	2	0	0	0	NA	NA	NA	0	NA	NA	0	0	0	0	0	0	0	0	0	0	0	0	0	0	0	0	0	0	0	0	0	0	0	0	0	0	0	0	0.49873797128884684	0.3642530367565862	0.49873797128884684	0.46511673765578165	0.4314955040227165
ENSG00000063515	GSC2	protein_coding	1	1	0	1	2	0	0	0	NA	NA	NA	0	NA	NA	0	0	0	0	0	0	0	0	0	0	0	0	0	0	0	0	0	0	0	0	0	0	0	0	0	0	0	0	0.49873797128884684	0.3642530367565862	0.49873797128884684	0.46511673765578165	0.4314955040227165
ENSG00000063660	GPC1	protein_coding	5	0	5	2	0	1	5	0.008361204	NA	NA	NA	0	NA	NA	0	0.008361204013377926	0	0.0020903010033444815	0.004180602006688963	0.006270903010033444	0.008361204013377926	0	0.9663952619480445	0	0.24159881548701112	0.48319763097402224	0.7247964464610334	0.9663952619480445	0	0.831225487685772	0	0.207806371921443	0.415612743842886	0.623419115764329	0.831225487685772	0	0.2671451945870767	0	0.06678629864676917	0.13357259729353835	0.20035889594030754	0.2671451945870767	0.49873797128884684	0.7748856286480518	0.49873797128884684	0.5677748856286481	0.6368117999684493
ENSG00000063978	RNF4	protein_coding	11	6	5	0	1	2	22	0.036789298	NA	NA	NA	0	NA	NA	0	0.03678929765886288	0	0.00919732441471572	0.01839464882943144	0.02759197324414716	0.03678929765886288	0	0.9801584258120494	0	0.24503960645301234	0.4900792129060247	0.735118819359037	0.9801584258120494	0	0.9565861267445042	0	0.23914653168612604	0.4782930633722521	0.7174395950583781	0.9565861267445042	0	0.33353109902318323	0	0.08338277475579581	0.16676554951159162	0.2501483242673874	0.33353109902318323	0.49873797128884684	0.8482410474838302	0.49873797128884684	0.5861137403375927	0.6734895093863386
ENSG00000064012	CASP8	protein_coding	67	25	42	0	1	2	134	0.224080268	NA	NA	NA	0	NA	NA	0	0.22408026755852842	0	0.056020066889632104	0.11204013377926421	0.16806020066889632	0.22408026755852842	0	0.9925091452143615	0	0.24812728630359038	0.49625457260718076	0.7443818589107711	0.9925091452143615	0	0.993936637004576	0	0.248484159251144	0.496968318502288	0.745452477753432	0.993936637004576	0	0.5809761774180154	0	0.14524404435450386	0.2904880887090077	0.43573213306351155	0.5809761774180154	0.49873797128884684	0.9798075406215492	0.49873797128884684	0.6190053636220224	0.739272755955198
ENSG00000064195	DLX3	protein_coding	1	1	0	1	2	0	0	0	NA	NA	NA	0	NA	NA	0	0	0	0	0	0	0	0	0	0	0	0	0	0	0	0	0	0	0	0	0	0	0	0	0	0	0	0	0.49873797128884684	0.3642530367565862	0.49873797128884684	0.46511673765578165	0.4314955040227165
ENSG00000064300	NGFR	protein_coding	42	12	30	2	2	0	0	0	NA	NA	NA	0	NA	NA	0	0	0	0	0	0	0	0	0	0	0	0	0	0	0	0	0	0	0	0	0	0	0	0	0	0	0	0	0.49873797128884684	0.3642530367565862	0.49873797128884684	0.46511673765578165	0.4314955040227165
ENSG00000064313	TAF2	protein_coding	9	9	0	2	1	0	0	0	NA	NA	NA	0	NA	NA	0	0	0	0	0	0	0	0	0	0	0	0	0	0	0	0	0	0	0	0	0	0	0	0	0	0	0	0	0.49873797128884684	0.3642530367565862	0.49873797128884684	0.46511673765578165	0.4314955040227165
ENSG00000064393	HIPK2	protein_coding	25	4	21	0	1	2	50	0.08361204	NA	NA	NA	0	NA	NA	0	0.08361204013377926	0	0.020903010033444816	0.04180602006688963	0.06270903010033445	0.08361204013377926	0	0.9862904766980558	0	0.24657261917451395	0.4931452383490279	0.7397178575235419	0.9862904766980558	0	0.9812173897375742	0	0.24530434743439355	0.4906086948687871	0.7359130423031807	0.9812173897375742	0	0.4287705584075375	0	0.10719263960188438	0.21438527920376876	0.3215779188056531	0.4287705584075375	0.49873797128884684	0.9224641110585265	0.49873797128884684	0.6046695062312668	0.7106010411736867
ENSG00000064419	TNPO3	protein_coding	3	2	1	1	2	0	0	0	NA	NA	NA	0	NA	NA	0	0	0	0	0	0	0	0	0	0	0	0	0	0	0	0	0	0	0	0	0	0	0	0	0	0	0	0	0.49873797128884684	0.3642530367565862	0.49873797128884684	0.46511673765578165	0.4314955040227165
ENSG00000064490	RFXANK	protein_coding	6	5	1	2	1	0	0	0	NA	NA	NA	0	NA	NA	0	0	0	0	0	0	0	0	0	0	0	0	0	0	0	0	0	0	0	0	0	0	0	0	0	0	0	0	0.49873797128884684	0.3642530367565862	0.49873797128884684	0.46511673765578165	0.4314955040227165
ENSG00000064545	TMEM161A	protein_coding	2	1	1	1	2	0	0	0	NA	NA	NA	0	NA	NA	0	0	0	0	0	0	0	0	0	0	0	0	0	0	0	0	0	0	0	0	0	0	0	0	0	0	0	0	0.49873797128884684	0.3642530367565862	0.49873797128884684	0.46511673765578165	0.4314955040227165
ENSG00000064547	LPAR2	protein_coding	3	0	3	2	0	1	3	0.005016722	NA	NA	NA	0	NA	NA	0	0.005016722408026756	0	0.001254180602006689	0.002508361204013378	0.003762541806020067	0.005016722408026756	0	0.9606916773981109	0	0.24017291934952772	0.48034583869905545	0.7205187580485832	0.9606916773981109	0	0.7471719193228473	0	0.18679297983071183	0.37358595966142366	0.5603789394921355	0.7471719193228473	0	0.2546404165319692	0	0.0636601041329923	0.1273202082659846	0.19098031239897692	0.2546404165319692	0.49873797128884684	0.759110269758637	0.49873797128884684	0.5638310459062944	0.6289241205237419
ENSG00000064652	SNX24	protein_coding	2	1	1	2	2	0	0	0	NA	NA	NA	0	NA	NA	0	0	0	0	0	0	0	0	0	0	0	0	0	0	0	0	0	0	0	0	0	0	0	0	0	0	0	0	0.49873797128884684	0.3642530367565862	0.49873797128884684	0.46511673765578165	0.4314955040227165
ENSG00000064655	EYA2	protein_coding	8	5	3	2	1	0	0	0	NA	NA	NA	0	NA	NA	0	0	0	0	0	0	0	0	0	0	0	0	0	0	0	0	0	0	0	0	0	0	0	0	0	0	0	0	0.49873797128884684	0.3642530367565862	0.49873797128884684	0.46511673765578165	0.4314955040227165
ENSG00000064692	SNCAIP	protein_coding	12	9	3	0	1	2	24	0.040133779	NA	NA	NA	0	NA	NA	0	0.04013377926421405	0	0.010033444816053512	0.020066889632107024	0.030100334448160536	0.04013377926421405	0	0.9808539424498975	0	0.24521348561247439	0.49042697122494877	0.7356404568374232	0.9808539424498975	0	0.960162198226944	0	0.240040549556736	0.480081099113472	0.720121648670208	0.960162198226944	0	0.34189734942295047	0	0.08547433735573762	0.17094867471147523	0.25642301206721285	0.34189734942295047	0.49873797128884684	0.8562076037229847	0.49873797128884684	0.5881053793973813	0.6774727875059158
ENSG00000064703	DDX20	protein_coding	26	19	7	0	1	2	52	0.086956522	NA	NA	NA	0	NA	NA	0	0.08695652173913043	0	0.021739130434782608	0.043478260869565216	0.06521739130434782	0.08695652173913043	0	0.9865604612231793	0	0.24664011530579483	0.49328023061158965	0.7399203459173844	0.9865604612231793	0	0.9819851844247734	0	0.24549629610619336	0.4909925922123867	0.7364888883185801	0.9819851844247734	0	0.43493903644295495	0	0.10873475911073874	0.21746951822147748	0.32620427733221624	0.43493903644295495	0.49873797128884684	0.926092443603092	0.49873797128884684	0.6055765893674081	0.7124152074459694
ENSG00000064726	BTBD1	protein_coding	3	2	1	2	1	0	0	0	NA	NA	NA	0	NA	NA	0	0	0	0	0	0	0	0	0	0	0	0	0	0	0	0	0	0	0	0	0	0	0	0	0	0	0	0	0.49873797128884684	0.3642530367565862	0.49873797128884684	0.46511673765578165	0.4314955040227165
ENSG00000064835	POU1F1	protein_coding	8	5	3	2	2	0	0	0	NA	NA	NA	0	NA	NA	0	0	0	0	0	0	0	0	0	0	0	0	0	0	0	0	0	0	0	0	0	0	0	0	0	0	0	0	0.49873797128884684	0.3642530367565862	0.49873797128884684	0.46511673765578165	0.4314955040227165
ENSG00000064961	HMG20B	protein_coding	10	7	3	2	1	0	0	0	NA	NA	NA	0	NA	NA	0	0	0	0	0	0	0	0	0	0	0	0	0	0	0	0	0	0	0	0	0	0	0	0	0	0	0	0	0.49873797128884684	0.3642530367565862	0.49873797128884684	0.46511673765578165	0.4314955040227165
ENSG00000064989	CALCRL	protein_coding	5	0	5	2	0	1	5	0.008361204	NA	NA	NA	0	NA	NA	0	0.008361204013377926	0	0.0020903010033444815	0.004180602006688963	0.006270903010033444	0.008361204013377926	0	0.9663952619480445	0	0.24159881548701112	0.48319763097402224	0.7247964464610334	0.9663952619480445	0	0.831225487685772	0	0.207806371921443	0.415612743842886	0.623419115764329	0.831225487685772	0	0.2671451945870767	0	0.06678629864676917	0.13357259729353835	0.20035889594030754	0.2671451945870767	0.49873797128884684	0.7748856286480518	0.49873797128884684	0.5677748856286481	0.6368117999684493
ENSG00000064995	TAF11	protein_coding	21	10	11	2	1	0	0	0	NA	NA	NA	0	NA	NA	0	0	0	0	0	0	0	0	0	0	0	0	0	0	0	0	0	0	0	0	0	0	0	0	0	0	0	0	0.49873797128884684	0.3642530367565862	0.49873797128884684	0.46511673765578165	0.4314955040227165
ENSG00000064999	ANKS1A	protein_coding	2	1	1	1	2	0	0	0	NA	NA	NA	0	NA	NA	0	0	0	0	0	0	0	0	0	0	0	0	0	0	0	0	0	0	0	0	0	0	0	0	0	0	0	0	0.49873797128884684	0.3642530367565862	0.49873797128884684	0.46511673765578165	0.4314955040227165
ENSG00000065029	ZNF76	protein_coding	7	5	2	1	2	0	0	0	NA	NA	NA	0	NA	NA	0	0	0	0	0	0	0	0	0	0	0	0	0	0	0	0	0	0	0	0	0	0	0	0	0	0	0	0	0.49873797128884684	0.3642530367565862	0.49873797128884684	0.46511673765578165	0.4314955040227165
ENSG00000065054	SLC9A3R2	protein_coding	23	12	11	0	1	2	46	0.076923077	NA	NA	NA	0	NA	NA	0	0.07692307692307693	0	0.019230769230769232	0.038461538461538464	0.057692307692307696	0.07692307692307693	0	0.9857098611371503	0	0.24642746528428758	0.49285493056857516	0.7392823958528627	0.9857098611371503	0	0.9794870187200836	0	0.2448717546800209	0.4897435093600418	0.7346152640400627	0.9794870187200836	0	0.4166932070024146	0	0.10417330175060364	0.2083466035012073	0.31251990525181095	0.4166932070024146	0.49873797128884684	0.9149708155860545	0.49873797128884684	0.6027961823631487	0.7068543934374507
ENSG00000065135	GNAI3	protein_coding	28	7	21	0	1	2	56	0.093645485	NA	NA	NA	0	NA	NA	0	0.09364548494983277	0	0.023411371237458192	0.046822742474916385	0.07023411371237458	0.09364548494983277	0	0.9870652117987757	0	0.24676630294969393	0.49353260589938786	0.7402989088490818	0.9870652117987757	0	0.9833600406744234	0	0.24584001016860585	0.4916800203372117	0.7375200305058176	0.9833600406744234	0	0.4468287288216771	0	0.11170718220541928	0.22341436441083856	0.3351215466162578	0.4468287288216771	0.49873797128884684	0.9327180943366462	0.49873797128884684	0.6072330020507967	0.7157280328127466
ENSG00000065150	IPO5	protein_coding	9	4	5	2	2	0	0	0	NA	NA	NA	0	NA	NA	0	0	0	0	0	0	0	0	0	0	0	0	0	0	0	0	0	0	0	0	0	0	0	0	0	0	0	0	0.49873797128884684	0.3642530367565862	0.49873797128884684	0.46511673765578165	0.4314955040227165
ENSG00000065154	OAT	protein_coding	3	2	1	2	2	0	0	0	NA	NA	NA	0	NA	NA	0	0	0	0	0	0	0	0	0	0	0	0	0	0	0	0	0	0	0	0	0	0	0	0	0	0	0	0	0.49873797128884684	0.3642530367565862	0.49873797128884684	0.46511673765578165	0.4314955040227165
ENSG00000065243	PKN2	protein_coding	13	6	7	2	2	0	0	0	NA	NA	NA	0	NA	NA	0	0	0	0	0	0	0	0	0	0	0	0	0	0	0	0	0	0	0	0	0	0	0	0	0	0	0	0	0.49873797128884684	0.3642530367565862	0.49873797128884684	0.46511673765578165	0.4314955040227165
ENSG00000065268	WDR18	protein_coding	5	2	3	2	2	0	0	0	NA	NA	NA	0	NA	NA	0	0	0	0	0	0	0	0	0	0	0	0	0	0	0	0	0	0	0	0	0	0	0	0	0	0	0	0	0.49873797128884684	0.3642530367565862	0.49873797128884684	0.46511673765578165	0.4314955040227165
ENSG00000065308	TRAM2	protein_coding	4	2	2	1	2	0	0	0	NA	NA	NA	0	NA	NA	0	0	0	0	0	0	0	0	0	0	0	0	0	0	0	0	0	0	0	0	0	0	0	0	0	0	0	0	0.49873797128884684	0.3642530367565862	0.49873797128884684	0.46511673765578165	0.4314955040227165
ENSG00000065325	GLP2R	protein_coding	2	0	2	1	0	1	2	0.003344482	NA	NA	NA	0	NA	NA	0	0.0033444816053511705	0	8.361204013377926e-4	0.0016722408026755853	0.002508361204013378	0.0033444816053511705	0	0.9557591145720447	0	0.23893977864301116	0.4778795572860223	0.7168193359290335	0.9557591145720447	0	0.6634588786144912	0	0.1658647196536228	0.3317294393072456	0.49759415896086834	0.6634588786144912	0	0.24741193894269758	0	0.061852984735674396	0.12370596947134879	0.18555895420702317	0.24741193894269758	0.49873797128884684	0.7497239312194353	0.49873797128884684	0.561484461271494	0.6242309512541411
ENSG00000065328	MCM10	protein_coding	26	12	14	0	1	2	52	0.086956522	NA	NA	NA	0	NA	NA	0	0.08695652173913043	0	0.021739130434782608	0.043478260869565216	0.06521739130434782	0.08695652173913043	0	0.9865604612231793	0	0.24664011530579483	0.49328023061158965	0.7399203459173844	0.9865604612231793	0	0.9819851844247734	0	0.24549629610619336	0.4909925922123867	0.7364888883185801	0.9819851844247734	0	0.43493903644295495	0	0.10873475911073874	0.21746951822147748	0.32620427733221624	0.43493903644295495	0.49873797128884684	0.926092443603092	0.49873797128884684	0.6055765893674081	0.7124152074459694
ENSG00000065357	DGKA	protein_coding	3	2	1	2	1	0	0	0	NA	NA	NA	0	NA	NA	0	0	0	0	0	0	0	0	0	0	0	0	0	0	0	0	0	0	0	0	0	0	0	0	0	0	0	0	0.49873797128884684	0.3642530367565862	0.49873797128884684	0.46511673765578165	0.4314955040227165
ENSG00000065361	ERBB3	protein_coding	25	4	21	0	1	2	50	0.08361204	NA	NA	NA	0	NA	NA	0	0.08361204013377926	0	0.020903010033444816	0.04180602006688963	0.06270903010033445	0.08361204013377926	0	0.9862904766980558	0	0.24657261917451395	0.4931452383490279	0.7397178575235419	0.9862904766980558	0	0.9812173897375742	0	0.24530434743439355	0.4906086948687871	0.7359130423031807	0.9812173897375742	0	0.4287705584075375	0	0.10719263960188438	0.21438527920376876	0.3215779188056531	0.4287705584075375	0.49873797128884684	0.9224641110585265	0.49873797128884684	0.6046695062312668	0.7106010411736867
ENSG00000065457	ADAT1	protein_coding	NA	NA	NA	NA	NA	NA	0	NA	-7.713004324	0	0	7.713004324	Preventive	0.225406476	0.22540647628196211	0	0.22540647628196211	0.1690548572114716	0.11270323814098106	0.05635161907049053	0	0.99999989947435175	0	0.99999989947435175	0.7499999246057638	0.4999999497371759	0.24999997486858794	0	0.9999801021573987	0	0.9999801021573987	0.749985076618049	0.49999005107869937	0.24999502553934969	0	0.7946690200829438	0	0.7946690200829438	0.5960017650622078	0.3973345100414719	0.19866725502073596	0	0.9986590944943997	0.3642530367565862	0.9986590944943997	0.8400575800599464	0.681456065625493
ENSG00000065526	SPEN	protein_coding	23	15	8	2	1	0	0	0	NA	NA	NA	0	NA	NA	0	0	0	0	0	0	0	0	0	0	0	0	0	0	0	0	0	0	0	0	0	0	0	0	0	0	0	0	0.49873797128884684	0.3642530367565862	0.49873797128884684	0.46511673765578165	0.4314955040227165
ENSG00000065534	MYLK	protein_coding	31	22	9	0	1	2	62	0.10367893	NA	NA	NA	0	NA	NA	0	0.10367892976588629	0	0.025919732441471572	0.051839464882943144	0.07775919732441472	0.10367892976588629	0	0.9877471229734801	0	0.24693678074337003	0.49387356148674005	0.7408103422301101	0.9877471229734801	0	0.9850967621947542	0	0.24627419054868854	0.4925483810973771	0.7388225716460657	0.9850967621947542	0	0.4622285499395668	0	0.1155571374848917	0.2311142749697834	0.3466714124546751	0.4622285499395668	0.49873797128884684	0.9406057737813536	0.49873797128884684	0.6092049219119735	0.7196718725351002
ENSG00000065548	ZC3H15	protein_coding	1	0	1	1	0	1	1	0.001672241	NA	NA	NA	0	NA	NA	0	0.0016722408026755853	0	4.180602006688963e-4	8.361204013377926e-4	0.001254180602006689	0.0016722408026755853	0	0.9464077754542604	0	0.2366019438635651	0.4732038877271302	0.7098058315906952	0.9464077754542604	0	0.49673792343088535	0	0.12418448085772134	0.24836896171544268	0.37255344257316403	0.49673792343088535	0	0.23715417988645957	0	0.05928854497161489	0.11857708994322978	0.17786563491484467	0.23715417988645957	0.49873797128884684	0.7360782457800915	0.49873797128884684	0.558073039911658	0.6174081085344691
ENSG00000065559	MAP2K4	protein_coding	19	7	12	0	1	2	38	0.063545151	NA	NA	NA	0	NA	NA	0	0.06354515050167224	0	0.01588628762541806	0.03177257525083612	0.04765886287625418	0.06354515050167224	0	0.9843447455420047	0	0.24608618638550117	0.49217237277100234	0.7382585591565035	0.9843447455420047	0	0.9749688041569378	0	0.24374220103923444	0.4874844020784689	0.7312266031177033	0.9749688041569378	0	0.3919328659383538	0	0.09798321648458845	0.1959664329691769	0.29394964945376534	0.3919328659383538	0.49873797128884684	0.8979334279854867	0.49873797128884684	0.5985368354630067	0.6983356996371668
ENSG00000065609	SNAP91	protein_coding	3	1	2	2	2	0	0	0	NA	NA	NA	0	NA	NA	0	0	0	0	0	0	0	0	0	0	0	0	0	0	0	0	0	0	0	0	0	0	0	0	0	0	0	0	0.49873797128884684	0.3642530367565862	0.49873797128884684	0.46511673765578165	0.4314955040227165
ENSG00000065618	COL17A1	protein_coding	11	4	7	0	1	2	22	0.036789298	NA	NA	NA	0	NA	NA	0	0.03678929765886288	0	0.00919732441471572	0.01839464882943144	0.02759197324414716	0.03678929765886288	0	0.9801584258120494	0	0.24503960645301234	0.4900792129060247	0.735118819359037	0.9801584258120494	0	0.9565861267445042	0	0.23914653168612604	0.4782930633722521	0.7174395950583781	0.9565861267445042	0	0.33353109902318323	0	0.08338277475579581	0.16676554951159162	0.2501483242673874	0.33353109902318323	0.49873797128884684	0.8482410474838302	0.49873797128884684	0.5861137403375927	0.6734895093863386
ENSG00000065675	PRKCQ	protein_coding	22	7	15	0	1	2	44	0.073578595	NA	NA	NA	0	NA	NA	0	0.07357859531772576	0	0.01839464882943144	0.03678929765886288	0.05518394648829432	0.07357859531772576	0	0.985396598381036	0	0.246349149595259	0.492698299190518	0.739047448785777	0.985396598381036	0	0.9785072032601896	0	0.2446268008150474	0.4892536016300948	0.7338804024451422	0.9785072032601896	0	0.4099442918806802	0	0.10248607297017005	0.2049721459403401	0.3074582189105102	0.4099442918806802	0.49873797128884684	0.9105537150970184	0.49873797128884684	0.6016919072408897	0.7046458431929327
ENSG00000065717	TLE2	protein_coding	5	2	3	2	2	0	0	0	NA	NA	NA	0	NA	NA	0	0	0	0	0	0	0	0	0	0	0	0	0	0	0	0	0	0	0	0	0	0	0	0	0	0	0	0	0.49873797128884684	0.3642530367565862	0.49873797128884684	0.46511673765578165	0.4314955040227165
ENSG00000065882	TBC1D1	protein_coding	2	0	2	1	0	1	2	0.003344482	NA	NA	NA	0	NA	NA	0	0.0033444816053511705	0	8.361204013377926e-4	0.0016722408026755853	0.002508361204013378	0.0033444816053511705	0	0.9557591145720447	0	0.23893977864301116	0.4778795572860223	0.7168193359290335	0.9557591145720447	0	0.6634588786144912	0	0.1658647196536228	0.3317294393072456	0.49759415896086834	0.6634588786144912	0	0.24741193894269758	0	0.061852984735674396	0.12370596947134879	0.18555895420702317	0.24741193894269758	0.49873797128884684	0.7497239312194353	0.49873797128884684	0.561484461271494	0.6242309512541411
ENSG00000065978	YBX1	protein_coding	21	14	7	0	1	2	42	0.070234114	NA	NA	NA	0	NA	NA	0	0.07023411371237458	0	0.017558528428093644	0.03511705685618729	0.05267558528428093	0.07023411371237458	0	0.9850659521855415	0	0.24626648804638537	0.49253297609277075	0.7387994641391561	0.9850659521855415	0	0.9774368111724275	0	0.24435920279310688	0.48871840558621377	0.7330776083793207	0.9774368111724275	0	0.4036673138839347	0	0.10091682847098367	0.20183365694196734	0.302750485412951	0.4036673138839347	0.49873797128884684	0.9062943681968765	0.49873797128884684	0.6006270705158543	0.7025161697428617
ENSG00000065989	PDE4A	protein_coding	2	1	1	1	2	0	0	0	NA	NA	NA	0	NA	NA	0	0	0	0	0	0	0	0	0	0	0	0	0	0	0	0	0	0	0	0	0	0	0	0	0	0	0	0	0.49873797128884684	0.3642530367565862	0.49873797128884684	0.46511673765578165	0.4314955040227165
ENSG00000066027	PPP2R5A	protein_coding	14	8	6	2	1	0	0	0	NA	NA	NA	0	NA	NA	0	0	0	0	0	0	0	0	0	0	0	0	0	0	0	0	0	0	0	0	0	0	0	0	0	0	0	0	0.49873797128884684	0.3642530367565862	0.49873797128884684	0.46511673765578165	0.4314955040227165
ENSG00000066044	ELAVL1	protein_coding	6	4	2	2	1	0	0	0	NA	NA	NA	0	NA	NA	0	0	0	0	0	0	0	0	0	0	0	0	0	0	0	0	0	0	0	0	0	0	0	0	0	0	0	0	0.49873797128884684	0.3642530367565862	0.49873797128884684	0.46511673765578165	0.4314955040227165
ENSG00000066056	TIE1	protein_coding	3	0	3	1	0	1	3	0.005016722	NA	NA	NA	0	NA	NA	0	0.005016722408026756	0	0.001254180602006689	0.002508361204013378	0.003762541806020067	0.005016722408026756	0	0.9606916773981109	0	0.24017291934952772	0.48034583869905545	0.7205187580485832	0.9606916773981109	0	0.7471719193228473	0	0.18679297983071183	0.37358595966142366	0.5603789394921355	0.7471719193228473	0	0.2546404165319692	0	0.0636601041329923	0.1273202082659846	0.19098031239897692	0.2546404165319692	0.49873797128884684	0.759110269758637	0.49873797128884684	0.5638310459062944	0.6289241205237419
ENSG00000066117	SMARCD1	protein_coding	14	5	9	2	1	0	0	0	NA	NA	NA	0	NA	NA	0	0	0	0	0	0	0	0	0	0	0	0	0	0	0	0	0	0	0	0	0	0	0	0	0	0	0	0	0.49873797128884684	0.3642530367565862	0.49873797128884684	0.46511673765578165	0.4314955040227165
ENSG00000066136	NFYC	protein_coding	11	6	5	2	1	0	0	0	NA	NA	NA	0	NA	NA	0	0	0	0	0	0	0	0	0	0	0	0	0	0	0	0	0	0	0	0	0	0	0	0	0	0	0	0	0.49873797128884684	0.3642530367565862	0.49873797128884684	0.46511673765578165	0.4314955040227165
ENSG00000066230	SLC9A3	protein_coding	7	4	3	2	2	0	0	0	NA	NA	NA	0	NA	NA	0	0	0	0	0	0	0	0	0	0	0	0	0	0	0	0	0	0	0	0	0	0	0	0	0	0	0	0	0.49873797128884684	0.3642530367565862	0.49873797128884684	0.46511673765578165	0.4314955040227165
ENSG00000066248	NGEF	protein_coding	8	1	7	1	2	0	0	0	NA	NA	NA	0	NA	NA	0	0	0	0	0	0	0	0	0	0	0	0	0	0	0	0	0	0	0	0	0	0	0	0	0	0	0	0	0.49873797128884684	0.3642530367565862	0.49873797128884684	0.46511673765578165	0.4314955040227165
ENSG00000066336	SPI1	protein_coding	34	23	11	2	1	0	0	0	NA	NA	NA	0	NA	NA	0	0	0	0	0	0	0	0	0	0	0	0	0	0	0	0	0	0	0	0	0	0	0	0	0	0	0	0	0.49873797128884684	0.3642530367565862	0.49873797128884684	0.46511673765578165	0.4314955040227165
ENSG00000066382	MPPED2	protein_coding	2	1	1	1	2	0	0	0	NA	NA	NA	0	NA	NA	0	0	0	0	0	0	0	0	0	0	0	0	0	0	0	0	0	0	0	0	0	0	0	0	0	0	0	0	0.49873797128884684	0.3642530367565862	0.49873797128884684	0.46511673765578165	0.4314955040227165
ENSG00000066422	ZBTB11	protein_coding	1	1	0	1	2	0	0	0	NA	NA	NA	0	NA	NA	0	0	0	0	0	0	0	0	0	0	0	0	0	0	0	0	0	0	0	0	0	0	0	0	0	0	0	0	0.49873797128884684	0.3642530367565862	0.49873797128884684	0.46511673765578165	0.4314955040227165
ENSG00000066427	ATXN3	protein_coding	18	8	10	2	2	0	0	0	NA	NA	NA	0	NA	NA	0	0	0	0	0	0	0	0	0	0	0	0	0	0	0	0	0	0	0	0	0	0	0	0	0	0	0	0	0.49873797128884684	0.3642530367565862	0.49873797128884684	0.46511673765578165	0.4314955040227165
ENSG00000066455	GOLGA5	protein_coding	3	2	1	2	1	0	0	0	NA	NA	NA	0	NA	NA	0	0	0	0	0	0	0	0	0	0	0	0	0	0	0	0	0	0	0	0	0	0	0	0	0	0	0	0	0.49873797128884684	0.3642530367565862	0.49873797128884684	0.46511673765578165	0.4314955040227165
ENSG00000066468	FGFR2	protein_coding	18	1	17	2	2	0	0	0	NA	NA	NA	0	NA	NA	0	0	0	0	0	0	0	0	0	0	0	0	0	0	0	0	0	0	0	0	0	0	0	0	0	0	0	0	0.49873797128884684	0.3642530367565862	0.49873797128884684	0.46511673765578165	0.4314955040227165
ENSG00000066777	ARFGEF1	protein_coding	4	3	1	2	1	0	0	0	NA	NA	NA	0	NA	NA	0	0	0	0	0	0	0	0	0	0	0	0	0	0	0	0	0	0	0	0	0	0	0	0	0	0	0	0	0.49873797128884684	0.3642530367565862	0.49873797128884684	0.46511673765578165	0.4314955040227165
ENSG00000066855	MTFR1	protein_coding	1	1	0	1	2	0	0	0	NA	NA	NA	0	NA	NA	0	0	0	0	0	0	0	0	0	0	0	0	0	0	0	0	0	0	0	0	0	0	0	0	0	0	0	0	0.49873797128884684	0.3642530367565862	0.49873797128884684	0.46511673765578165	0.4314955040227165
ENSG00000066933	MYO9A	protein_coding	2	1	1	1	2	0	0	0	NA	NA	NA	0	NA	NA	0	0	0	0	0	0	0	0	0	0	0	0	0	0	0	0	0	0	0	0	0	0	0	0	0	0	0	0	0.49873797128884684	0.3642530367565862	0.49873797128884684	0.46511673765578165	0.4314955040227165
ENSG00000067057	PFKP	protein_coding	2	1	1	1	2	0	0	0	NA	NA	NA	0	NA	NA	0	0	0	0	0	0	0	0	0	0	0	0	0	0	0	0	0	0	0	0	0	0	0	0	0	0	0	0	0.49873797128884684	0.3642530367565862	0.49873797128884684	0.46511673765578165	0.4314955040227165
ENSG00000067066	SP100	protein_coding	12	8	4	2	1	0	0	0	NA	NA	NA	0	NA	NA	0	0	0	0	0	0	0	0	0	0	0	0	0	0	0	0	0	0	0	0	0	0	0	0	0	0	0	0	0.49873797128884684	0.3642530367565862	0.49873797128884684	0.46511673765578165	0.4314955040227165
ENSG00000067082	KLF6	protein_coding	12	6	6	0	1	2	24	0.040133779	NA	NA	NA	0	NA	NA	0	0.04013377926421405	0	0.010033444816053512	0.020066889632107024	0.030100334448160536	0.04013377926421405	0	0.9808539424498975	0	0.24521348561247439	0.49042697122494877	0.7356404568374232	0.9808539424498975	0	0.960162198226944	0	0.240040549556736	0.480081099113472	0.720121648670208	0.960162198226944	0	0.34189734942295047	0	0.08547433735573762	0.17094867471147523	0.25642301206721285	0.34189734942295047	0.49873797128884684	0.8562076037229847	0.49873797128884684	0.5881053793973813	0.6774727875059158
ENSG00000067182	TNFRSF1A	protein_coding	55	21	34	0	1	2	110	0.183946488	NA	NA	NA	0	NA	NA	0	0.18394648829431437	0	0.04598662207357859	0.09197324414715718	0.13795986622073578	0.18394648829431437	0	0.9913544563704587	0	0.24783861409261468	0.49567722818522936	0.7435158422778441	0.9913544563704587	0	0.9922576689534294	0	0.24806441723835734	0.4961288344767147	0.744193251715072	0.9922576689534294	0	0.5512678425114467	0	0.13781696062786167	0.27563392125572334	0.41345088188358503	0.5512678425114467	0.49873797128884684	0.9730241362991008	0.49873797128884684	0.6173095125414103	0.7358810537939738
ENSG00000067191	CACNB1	protein_coding	3	1	2	2	2	0	0	0	NA	NA	NA	0	NA	NA	0	0	0	0	0	0	0	0	0	0	0	0	0	0	0	0	0	0	0	0	0	0	0	0	0	0	0	0	0.49873797128884684	0.3642530367565862	0.49873797128884684	0.46511673765578165	0.4314955040227165
ENSG00000067334	DNTTIP2	protein_coding	5	2	3	1	2	0	0	0	NA	NA	NA	0	NA	NA	0	0	0	0	0	0	0	0	0	0	0	0	0	0	0	0	0	0	0	0	0	0	0	0	0	0	0	0	0.49873797128884684	0.3642530367565862	0.49873797128884684	0.46511673765578165	0.4314955040227165
ENSG00000067369	TP53BP1	protein_coding	10	8	2	2	1	0	0	0	NA	NA	NA	0	NA	NA	0	0	0	0	0	0	0	0	0	0	0	0	0	0	0	0	0	0	0	0	0	0	0	0	0	0	0	0	0.49873797128884684	0.3642530367565862	0.49873797128884684	0.46511673765578165	0.4314955040227165
ENSG00000067560	RHOA	protein_coding	53	21	32	0	1	2	106	0.177257525	NA	NA	NA	0	NA	NA	0	0.17725752508361203	0	0.04431438127090301	0.08862876254180602	0.13294314381270902	0.17725752508361203	0	0.9911329366795232	0	0.2477832341698808	0.4955664683397616	0.7433497025096424	0.9911329366795232	0	0.9919050918553896	0	0.2479762729638474	0.4959525459276948	0.7439288188915422	0.9919050918553896	0	0.5455663759545661	0	0.13639159398864154	0.27278318797728307	0.4091747819659246	0.5455663759545661	0.49873797128884684	0.9715254772046064	0.49873797128884684	0.6169348477677867	0.7351317242467266
ENSG00000067606	PRKCZ	protein_coding	72	36	36	0	1	2	144	0.240802676	NA	NA	NA	0	NA	NA	0	0.2408026755852843	0	0.06020066889632107	0.12040133779264214	0.1806020066889632	0.2408026755852843	0	0.9929197204292359	0	0.24822993010730898	0.49645986021461797	0.744689790321927	0.9929197204292359	0	0.9944730428941068	0	0.2486182607235267	0.4972365214470534	0.7458547821705801	0.9944730428941068	0	0.594231677873151	0	0.14855791946828775	0.2971158389365755	0.44567375840486323	0.594231677873151	0.49873797128884684	0.9823315980438555	0.49873797128884684	0.619636377977599	0.7405347846663511
ENSG00000067715	SYT1	protein_coding	16	5	11	0	1	2	32	0.053511706	NA	NA	NA	0	NA	NA	0	0.05351170568561873	0	0.013377926421404682	0.026755852842809364	0.04013377926421405	0.05351170568561873	0	0.9830743721537978	0	0.24576859303844945	0.4915371860768989	0.7373057791153483	0.9830743721537978	0	0.9701526799639231	0	0.24253816999098077	0.48507633998196154	0.7276145099729423	0.9701526799639231	0	0.3689704007317779	0	0.09224260018294447	0.18448520036588895	0.2767278005488334	0.3689704007317779	0.49873797128884684	0.880028395646001	0.49873797128884684	0.5940605773781353	0.6893831834674239
ENSG00000067836	ROGDI	protein_coding	2	1	1	1	2	0	0	0	NA	NA	NA	0	NA	NA	0	0	0	0	0	0	0	0	0	0	0	0	0	0	0	0	0	0	0	0	0	0	0	0	0	0	0	0	0.49873797128884684	0.3642530367565862	0.49873797128884684	0.46511673765578165	0.4314955040227165
ENSG00000067900	ROCK1	protein_coding	19	11	8	2	2	0	0	0	NA	NA	NA	0	NA	NA	0	0	0	0	0	0	0	0	0	0	0	0	0	0	0	0	0	0	0	0	0	0	0	0	0	0	0	0	0.49873797128884684	0.3642530367565862	0.49873797128884684	0.46511673765578165	0.4314955040227165
ENSG00000067955	CBFB	protein_coding	5	2	3	2	2	0	0	0	NA	NA	NA	0	NA	NA	0	0	0	0	0	0	0	0	0	0	0	0	0	0	0	0	0	0	0	0	0	0	0	0	0	0	0	0	0.49873797128884684	0.3642530367565862	0.49873797128884684	0.46511673765578165	0.4314955040227165
ENSG00000068024	HDAC4	protein_coding	54	34	20	0	1	2	108	0.180602007	NA	NA	NA	0	NA	NA	0	0.1806020066889632	0	0.0451505016722408	0.0903010033444816	0.1354515050167224	0.1806020066889632	0	0.9912449144248147	0	0.24781122860620367	0.49562245721240733	0.743433685818611	0.9912449144248147	0	0.9920845957400958	0	0.24802114893502394	0.4960422978700479	0.7440634468050719	0.9920845957400958	0	0.5491372839619652	0	0.1372843209904913	0.2745686419809826	0.4118529629714739	0.5491372839619652	0.49873797128884684	0.9724719987379713	0.49873797128884684	0.6171714781511279	0.7356049850134091
ENSG00000068028	RASSF1	protein_coding	19	8	11	0	1	2	38	0.063545151	NA	NA	NA	0	NA	NA	0	0.06354515050167224	0	0.01588628762541806	0.03177257525083612	0.04765886287625418	0.06354515050167224	0	0.9843447455420047	0	0.24608618638550117	0.49217237277100234	0.7382585591565035	0.9843447455420047	0	0.9749688041569378	0	0.24374220103923444	0.4874844020784689	0.7312266031177033	0.9749688041569378	0	0.3919328659383538	0	0.09798321648458845	0.1959664329691769	0.29394964945376534	0.3919328659383538	0.49873797128884684	0.8979334279854867	0.49873797128884684	0.5985368354630067	0.6983356996371668
ENSG00000068078	FGFR3	protein_coding	37	15	22	0	1	2	74	0.123745819	NA	NA	NA	0	NA	NA	0	0.12374581939799331	0	0.030936454849498328	0.061872909698996656	0.09280936454849498	0.12374581939799331	0	0.9889019661279299	0	0.24722549153198248	0.49445098306396496	0.7416764745959474	0.9889019661279299	0	0.9877408562061901	0	0.24693521405154753	0.49387042810309506	0.7408056421546426	0.9877408562061901	0	0.48809048134814553	0	0.12202262033703638	0.24404524067407277	0.36606786101110916	0.48809048134814553	0.49873797128884684	0.9522006625650734	0.49873797128884684	0.6121036441079035	0.7254693169269602
ENSG00000068079	IFI35	protein_coding	2	1	1	2	1	0	0	0	NA	NA	NA	0	NA	NA	0	0	0	0	0	0	0	0	0	0	0	0	0	0	0	0	0	0	0	0	0	0	0	0	0	0	0	0	0.49873797128884684	0.3642530367565862	0.49873797128884684	0.46511673765578165	0.4314955040227165
ENSG00000068305	MEF2A	protein_coding	24	17	7	0	1	2	48	0.080267559	NA	NA	NA	0	NA	NA	0	0.0802675585284281	0	0.020066889632107024	0.04013377926421405	0.06020066889632107	0.0802675585284281	0	0.9860073528146819	0	0.24650183820367047	0.49300367640734094	0.7395055146110114	0.9860073528146819	0	0.9803873071768021	0	0.24509682679420053	0.49019365358840106	0.7352904803826016	0.9803873071768021	0	0.42294479528244605	0	0.10573619882061151	0.21147239764122303	0.3172085964618345	0.42294479528244605	0.49873797128884684	0.9189146553084082	0.49873797128884684	0.6037821422937372	0.7088263132986276
ENSG00000068323	TFE3	protein_coding	12	6	6	0	1	2	24	0.040133779	NA	NA	NA	0	NA	NA	0	0.04013377926421405	0	0.010033444816053512	0.020066889632107024	0.030100334448160536	0.04013377926421405	0	0.9808539424498975	0	0.24521348561247439	0.49042697122494877	0.7356404568374232	0.9808539424498975	0	0.960162198226944	0	0.240040549556736	0.480081099113472	0.720121648670208	0.960162198226944	0	0.34189734942295047	0	0.08547433735573762	0.17094867471147523	0.25642301206721285	0.34189734942295047	0.49873797128884684	0.8562076037229847	0.49873797128884684	0.5881053793973813	0.6774727875059158
ENSG00000068383	INPP5A	protein_coding	2	1	1	2	1	0	0	0	NA	NA	NA	0	NA	NA	0	0	0	0	0	0	0	0	0	0	0	0	0	0	0	0	0	0	0	0	0	0	0	0	0	0	0	0	0.49873797128884684	0.3642530367565862	0.49873797128884684	0.46511673765578165	0.4314955040227165
ENSG00000068400	GRIPAP1	protein_coding	9	4	5	1	2	0	0	0	NA	NA	NA	0	NA	NA	0	0	0	0	0	0	0	0	0	0	0	0	0	0	0	0	0	0	0	0	0	0	0	0	0	0	0	0	0.49873797128884684	0.3642530367565862	0.49873797128884684	0.46511673765578165	0.4314955040227165
ENSG00000068654	POLR1A	protein_coding	3	2	1	2	1	0	0	0	NA	NA	NA	0	NA	NA	0	0	0	0	0	0	0	0	0	0	0	0	0	0	0	0	0	0	0	0	0	0	0	0	0	0	0	0	0.49873797128884684	0.3642530367565862	0.49873797128884684	0.46511673765578165	0.4314955040227165
ENSG00000068831	RASGRP2	protein_coding	4	2	2	1	2	0	0	0	NA	NA	NA	0	NA	NA	0	0	0	0	0	0	0	0	0	0	0	0	0	0	0	0	0	0	0	0	0	0	0	0	0	0	0	0	0.49873797128884684	0.3642530367565862	0.49873797128884684	0.46511673765578165	0.4314955040227165
ENSG00000069011	PITX1	protein_coding	9	7	2	2	1	0	0	0	NA	NA	NA	0	NA	NA	0	0	0	0	0	0	0	0	0	0	0	0	0	0	0	0	0	0	0	0	0	0	0	0	0	0	0	0	0.49873797128884684	0.3642530367565862	0.49873797128884684	0.46511673765578165	0.4314955040227165
ENSG00000069329	VPS35	protein_coding	2	1	1	2	1	0	0	0	NA	NA	NA	0	NA	NA	0	0	0	0	0	0	0	0	0	0	0	0	0	0	0	0	0	0	0	0	0	0	0	0	0	0	0	0	0.49873797128884684	0.3642530367565862	0.49873797128884684	0.46511673765578165	0.4314955040227165
ENSG00000069399	BCL3	protein_coding	25	12	13	1	2	0	0	0	NA	NA	NA	0	NA	NA	0	0	0	0	0	0	0	0	0	0	0	0	0	0	0	0	0	0	0	0	0	0	0	0	0	0	0	0	0.49873797128884684	0.3642530367565862	0.49873797128884684	0.46511673765578165	0.4314955040227165
ENSG00000069424	KCNAB2	protein_coding	4	2	2	1	2	0	0	0	NA	NA	NA	0	NA	NA	0	0	0	0	0	0	0	0	0	0	0	0	0	0	0	0	0	0	0	0	0	0	0	0	0	0	0	0	0.49873797128884684	0.3642530367565862	0.49873797128884684	0.46511673765578165	0.4314955040227165
ENSG00000069431	ABCC9	protein_coding	3	1	2	2	2	0	0	0	NA	NA	NA	0	NA	NA	0	0	0	0	0	0	0	0	0	0	0	0	0	0	0	0	0	0	0	0	0	0	0	0	0	0	0	0	0.49873797128884684	0.3642530367565862	0.49873797128884684	0.46511673765578165	0.4314955040227165
ENSG00000069482	GAL	protein_coding	3	2	1	0	1	2	6	0.010033445	NA	NA	NA	0	NA	NA	0	0.010033444816053512	0	0.002508361204013378	0.005016722408026756	0.007525083612040134	0.010033444816053512	0	0.9683022500532876	0	0.2420755625133219	0.4841511250266438	0.7262266875399657	0.9683022500532876	0	0.8553245403985743	0	0.21383113509964358	0.42766227019928715	0.6414934052989307	0.8553245403985743	0	0.2728034298220952	0	0.0682008574555238	0.1364017149110476	0.20460257236657142	0.2728034298220952	0.49873797128884684	0.7818267865593942	0.49873797128884684	0.5695101751064837	0.6402823789241205
ENSG00000069667	RORA	protein_coding	19	14	5	2	1	0	0	0	NA	NA	NA	0	NA	NA	0	0	0	0	0	0	0	0	0	0	0	0	0	0	0	0	0	0	0	0	0	0	0	0	0	0	0	0	0.49873797128884684	0.3642530367565862	0.49873797128884684	0.46511673765578165	0.4314955040227165
ENSG00000069702	TGFBR3	protein_coding	11	0	11	2	0	1	11	0.018394649	NA	NA	NA	0	NA	NA	0	0.01839464882943144	0	0.00459866220735786	0.00919732441471572	0.01379598662207358	0.01839464882943144	0	0.9741932851201167	0	0.24354832128002918	0.48709664256005836	0.7306449638400876	0.9741932851201167	0	0.9158062299749429	0	0.22895155749373572	0.45790311498747144	0.6868546724812071	0.9158062299749429	0	0.29174758904754405	0	0.07293689726188601	0.14587379452377203	0.21881069178565804	0.29174758904754405	0.49873797128884684	0.8041489193879161	0.49873797128884684	0.5750907083136141	0.6514434453383815
ENSG00000069869	NEDD4	protein_coding	35	25	10	2	1	0	0	0	NA	NA	NA	0	NA	NA	0	0	0	0	0	0	0	0	0	0	0	0	0	0	0	0	0	0	0	0	0	0	0	0	0	0	0	0	0.49873797128884684	0.3642530367565862	0.49873797128884684	0.46511673765578165	0.4314955040227165
ENSG00000069956	MAPK6	protein_coding	139	70	69	0	1	2	278	0.464882943	NA	NA	NA	0	NA	NA	0	0.46488294314381273	0	0.11622073578595318	0.23244147157190637	0.3486622073578596	0.46488294314381273	0	0.9964262629390189	0	0.24910656573475473	0.49821313146950946	0.7473196972042642	0.9964262629390189	0	0.997964689973042	0	0.2494911724932605	0.498982344986521	0.7484735174797815	0.997964689973042	0	0.7384942249094727	0	0.18462355622736817	0.36924711245473635	0.55387066868210455	0.7384942249094727	0.49873797128884684	0.9965294210443287	0.49873797128884684	0.6231858337277173	0.7476336961665878
ENSG00000069966	GNB5	protein_coding	20	12	8	0	1	2	40	0.066889632	NA	NA	NA	0	NA	NA	0	0.06688963210702341	0	0.016722408026755852	0.033444816053511704	0.05016722408026755	0.06688963210702341	0	0.9847160581767336	0	0.2461790145441834	0.4923580290883668	0.7385370436325502	0.9847160581767336	0	0.9762626438494069	0	0.24406566096235172	0.48813132192470343	0.7321969828870551	0.9762626438494069	0	0.3980404853798584	0	0.0995101213449646	0.1990202426899292	0.2985303640348938	0.3980404853798584	0.49873797128884684	0.9023505284745228	0.49873797128884684	0.5996411105852658	0.7005442498816848
ENSG00000069974	RAB27A	protein_coding	24	8	16	0	1	2	48	0.080267559	NA	NA	NA	0	NA	NA	0	0.0802675585284281	0	0.020066889632107024	0.04013377926421405	0.06020066889632107	0.0802675585284281	0	0.9860073528146819	0	0.24650183820367047	0.49300367640734094	0.7395055146110114	0.9860073528146819	0	0.9803873071768021	0	0.24509682679420053	0.49019365358840106	0.7352904803826016	0.9803873071768021	0	0.42294479528244605	0	0.10573619882061151	0.21147239764122303	0.3172085964618345	0.42294479528244605	0.49873797128884684	0.9189146553084082	0.49873797128884684	0.6037821422937372	0.7088263132986276
ENSG00000070019	GUCY2C	protein_coding	2	0	2	2	0	1	2	0.003344482	NA	NA	NA	0	NA	NA	0	0.0033444816053511705	0	8.361204013377926e-4	0.0016722408026755853	0.002508361204013378	0.0033444816053511705	0	0.9557591145720447	0	0.23893977864301116	0.4778795572860223	0.7168193359290335	0.9557591145720447	0	0.6634588786144912	0	0.1658647196536228	0.3317294393072456	0.49759415896086834	0.6634588786144912	0	0.24741193894269758	0	0.061852984735674396	0.12370596947134879	0.18555895420702317	0.24741193894269758	0.49873797128884684	0.7497239312194353	0.49873797128884684	0.561484461271494	0.6242309512541411
ENSG00000070081	NUCB2	protein_coding	2	1	1	1	2	0	0	0	NA	NA	NA	0	NA	NA	0	0	0	0	0	0	0	0	0	0	0	0	0	0	0	0	0	0	0	0	0	0	0	0	0	0	0	0	0.49873797128884684	0.3642530367565862	0.49873797128884684	0.46511673765578165	0.4314955040227165
ENSG00000070087	PFN2	protein_coding	26	10	16	0	1	2	52	0.086956522	NA	NA	NA	0	NA	NA	0	0.08695652173913043	0	0.021739130434782608	0.043478260869565216	0.06521739130434782	0.08695652173913043	0	0.9865604612231793	0	0.24664011530579483	0.49328023061158965	0.7399203459173844	0.9865604612231793	0	0.9819851844247734	0	0.24549629610619336	0.4909925922123867	0.7364888883185801	0.9819851844247734	0	0.43493903644295495	0	0.10873475911073874	0.21746951822147748	0.32620427733221624	0.43493903644295495	0.49873797128884684	0.926092443603092	0.49873797128884684	0.6055765893674081	0.7124152074459694
ENSG00000070159	PTPN3	protein_coding	7	4	3	1	2	0	0	0	NA	NA	NA	0	NA	NA	0	0	0	0	0	0	0	0	0	0	0	0	0	0	0	0	0	0	0	0	0	0	0	0	0	0	0	0	0.49873797128884684	0.3642530367565862	0.49873797128884684	0.46511673765578165	0.4314955040227165
ENSG00000070182	SPTB	protein_coding	9	7	2	1	2	0	0	0	NA	NA	NA	0	NA	NA	0	0	0	0	0	0	0	0	0	0	0	0	0	0	0	0	0	0	0	0	0	0	0	0	0	0	0	0	0.49873797128884684	0.3642530367565862	0.49873797128884684	0.46511673765578165	0.4314955040227165
ENSG00000070190	DAPP1	protein_coding	7	4	3	1	2	0	0	0	NA	NA	NA	0	NA	NA	0	0	0	0	0	0	0	0	0	0	0	0	0	0	0	0	0	0	0	0	0	0	0	0	0	0	0	0	0.49873797128884684	0.3642530367565862	0.49873797128884684	0.46511673765578165	0.4314955040227165
ENSG00000070193	FGF10	protein_coding	2	2	0	1	2	0	0	0	NA	NA	NA	0	NA	NA	0	0	0	0	0	0	0	0	0	0	0	0	0	0	0	0	0	0	0	0	0	0	0	0	0	0	0	0	0.49873797128884684	0.3642530367565862	0.49873797128884684	0.46511673765578165	0.4314955040227165
ENSG00000070367	EXOC5	protein_coding	4	2	2	1	2	0	0	0	NA	NA	NA	0	NA	NA	0	0	0	0	0	0	0	0	0	0	0	0	0	0	0	0	0	0	0	0	0	0	0	0	0	0	0	0	0.49873797128884684	0.3642530367565862	0.49873797128884684	0.46511673765578165	0.4314955040227165
ENSG00000070371	CLTCL1	protein_coding	2	1	1	1	2	0	0	0	NA	NA	NA	0	NA	NA	0	0	0	0	0	0	0	0	0	0	0	0	0	0	0	0	0	0	0	0	0	0	0	0	0	0	0	0	0.49873797128884684	0.3642530367565862	0.49873797128884684	0.46511673765578165	0.4314955040227165
ENSG00000070404	FSTL3	protein_coding	3	2	1	2	1	0	0	0	NA	NA	NA	0	NA	NA	0	0	0	0	0	0	0	0	0	0	0	0	0	0	0	0	0	0	0	0	0	0	0	0	0	0	0	0	0.49873797128884684	0.3642530367565862	0.49873797128884684	0.46511673765578165	0.4314955040227165
ENSG00000070413	DGCR2	protein_coding	1	0	1	1	0	1	1	0.001672241	NA	NA	NA	0	NA	NA	0	0.0016722408026755853	0	4.180602006688963e-4	8.361204013377926e-4	0.001254180602006689	0.0016722408026755853	0	0.9464077754542604	0	0.2366019438635651	0.4732038877271302	0.7098058315906952	0.9464077754542604	0	0.49673792343088535	0	0.12418448085772134	0.24836896171544268	0.37255344257316403	0.49673792343088535	0	0.23715417988645957	0	0.05928854497161489	0.11857708994322978	0.17786563491484467	0.23715417988645957	0.49873797128884684	0.7360782457800915	0.49873797128884684	0.558073039911658	0.6174081085344691
ENSG00000070423	RNF126	protein_coding	10	6	4	2	2	0	0	0	NA	NA	NA	0	NA	NA	0	0	0	0	0	0	0	0	0	0	0	0	0	0	0	0	0	0	0	0	0	0	0	0	0	0	0	0	0.49873797128884684	0.3642530367565862	0.49873797128884684	0.46511673765578165	0.4314955040227165
ENSG00000070444	MNT	protein_coding	4	3	1	1	2	0	0	0	NA	NA	NA	0	NA	NA	0	0	0	0	0	0	0	0	0	0	0	0	0	0	0	0	0	0	0	0	0	0	0	0	0	0	0	0	0.49873797128884684	0.3642530367565862	0.49873797128884684	0.46511673765578165	0.4314955040227165
ENSG00000070476	ZXDC	protein_coding	7	5	2	2	1	0	0	0	NA	NA	NA	0	NA	NA	0	0	0	0	0	0	0	0	0	0	0	0	0	0	0	0	0	0	0	0	0	0	0	0	0	0	0	0	0.49873797128884684	0.3642530367565862	0.49873797128884684	0.46511673765578165	0.4314955040227165
ENSG00000070501	POLB	protein_coding	7	1	6	1	2	0	0	0	NA	NA	NA	0	NA	NA	0	0	0	0	0	0	0	0	0	0	0	0	0	0	0	0	0	0	0	0	0	0	0	0	0	0	0	0	0.49873797128884684	0.3642530367565862	0.49873797128884684	0.46511673765578165	0.4314955040227165
ENSG00000070540	WIPI1	protein_coding	5	2	3	2	1	0	0	0	NA	NA	NA	0	NA	NA	0	0	0	0	0	0	0	0	0	0	0	0	0	0	0	0	0	0	0	0	0	0	0	0	0	0	0	0	0.49873797128884684	0.3642530367565862	0.49873797128884684	0.46511673765578165	0.4314955040227165
ENSG00000070729	CNGB1	protein_coding	2	1	1	1	2	0	0	0	NA	NA	NA	0	NA	NA	0	0	0	0	0	0	0	0	0	0	0	0	0	0	0	0	0	0	0	0	0	0	0	0	0	0	0	0	0.49873797128884684	0.3642530367565862	0.49873797128884684	0.46511673765578165	0.4314955040227165
ENSG00000070748	CHAT	protein_coding	6	2	4	1	2	0	0	0	NA	NA	NA	0	NA	NA	0	0	0	0	0	0	0	0	0	0	0	0	0	0	0	0	0	0	0	0	0	0	0	0	0	0	0	0	0.49873797128884684	0.3642530367565862	0.49873797128884684	0.46511673765578165	0.4314955040227165
ENSG00000070756	PABPC1	protein_coding	18	3	15	2	2	0	0	0	NA	NA	NA	0	NA	NA	0	0	0	0	0	0	0	0	0	0	0	0	0	0	0	0	0	0	0	0	0	0	0	0	0	0	0	0	0.49873797128884684	0.3642530367565862	0.49873797128884684	0.46511673765578165	0.4314955040227165
ENSG00000070759	TESK2	protein_coding	2	1	1	2	1	0	0	0	NA	NA	NA	0	NA	NA	0	0	0	0	0	0	0	0	0	0	0	0	0	0	0	0	0	0	0	0	0	0	0	0	0	0	0	0	0.49873797128884684	0.3642530367565862	0.49873797128884684	0.46511673765578165	0.4314955040227165
ENSG00000070770	CSNK2A2	protein_coding	66	34	32	0	1	2	132	0.220735786	NA	NA	NA	0	NA	NA	0	0.22073578595317725	0	0.05518394648829431	0.11036789297658862	0.16555183946488294	0.22073578595317725	0	0.9924226591699774	0	0.24810566479249435	0.4962113295849887	0.744316994377483	0.9924226591699774	0	0.9938197360878931	0	0.24845493402197327	0.49690986804394655	0.7453648020659198	0.9938197360878931	0	0.5790338415240617	0	0.14475846038101542	0.28951692076203084	0.43427538114304626	0.5790338415240617	0.49873797128884684	0.9794131566493137	0.49873797128884684	0.6189067676289636	0.7390755639690803
ENSG00000070778	PTPN21	protein_coding	2	1	1	1	2	0	0	0	NA	NA	NA	0	NA	NA	0	0	0	0	0	0	0	0	0	0	0	0	0	0	0	0	0	0	0	0	0	0	0	0	0	0	0	0	0.49873797128884684	0.3642530367565862	0.49873797128884684	0.46511673765578165	0.4314955040227165
ENSG00000070785	EIF2B3	protein_coding	5	4	1	2	1	0	0	0	NA	NA	NA	0	NA	NA	0	0	0	0	0	0	0	0	0	0	0	0	0	0	0	0	0	0	0	0	0	0	0	0	0	0	0	0	0.49873797128884684	0.3642530367565862	0.49873797128884684	0.46511673765578165	0.4314955040227165
ENSG00000070808	CAMK2A	protein_coding	38	22	16	0	1	2	76	0.127090301	NA	NA	NA	0	NA	NA	0	0.12709030100334448	0	0.03177257525083612	0.06354515050167224	0.09531772575250835	0.12709030100334448	0	0.9890727337657361	0	0.24726818344143403	0.49453636688286806	0.741804550324302	0.9890727337657361	0	0.9881018574957626	0	0.24702546437394066	0.4940509287478813	0.7410763931218219	0.9881018574957626	0	0.49218312852038665	0	0.12304578213009666	0.24609156426019332	0.36913734639029	0.49218312852038665	0.49873797128884684	0.9538570752484619	0.49873797128884684	0.6125177472787506	0.7262975232686544
ENSG00000070814	TCOF1	protein_coding	5	2	3	2	1	0	0	0	NA	NA	NA	0	NA	NA	0	0	0	0	0	0	0	0	0	0	0	0	0	0	0	0	0	0	0	0	0	0	0	0	0	0	0	0	0.49873797128884684	0.3642530367565862	0.49873797128884684	0.46511673765578165	0.4314955040227165
ENSG00000070831	CDC42	protein_coding	69	30	39	0	1	2	138	0.230769231	NA	NA	NA	0	NA	NA	0	0.23076923076923078	0	0.057692307692307696	0.11538461538461539	0.17307692307692307	0.23076923076923078	0	0.9926776074298865	0	0.24816940185747163	0.49633880371494327	0.7445082055724149	0.9926776074298865	0	0.9941604054987967	0	0.24854010137469917	0.49708020274939835	0.7456203041240975	0.9941604054987967	0	0.5845549561817398	0	0.14613873904543495	0.2922774780908699	0.43841621713630485	0.5845549561817398	0.49873797128884684	0.9805174317715728	0.49873797128884684	0.6191828364095283	0.7396277015302098
ENSG00000070886	EPHA8	protein_coding	6	0	6	2	0	1	6	0.010033445	NA	NA	NA	0	NA	NA	0	0.010033444816053512	0	0.002508361204013378	0.005016722408026756	0.007525083612040134	0.010033444816053512	0	0.9683022500532876	0	0.2420755625133219	0.4841511250266438	0.7262266875399657	0.9683022500532876	0	0.8553245403985743	0	0.21383113509964358	0.42766227019928715	0.6414934052989307	0.8553245403985743	0	0.2728034298220952	0	0.0682008574555238	0.1364017149110476	0.20460257236657142	0.2728034298220952	0.49873797128884684	0.7818267865593942	0.49873797128884684	0.5695101751064837	0.6402823789241205
ENSG00000070950	RAD18	protein_coding	2	1	1	2	2	0	0	0	NA	NA	NA	0	NA	NA	0	0	0	0	0	0	0	0	0	0	0	0	0	0	0	0	0	0	0	0	0	0	0	0	0	0	0	0	0.49873797128884684	0.3642530367565862	0.49873797128884684	0.46511673765578165	0.4314955040227165
ENSG00000070961	ATP2B1	protein_coding	7	3	4	2	2	0	0	0	NA	NA	NA	0	NA	NA	0	0	0	0	0	0	0	0	0	0	0	0	0	0	0	0	0	0	0	0	0	0	0	0	0	0	0	0	0.49873797128884684	0.3642530367565862	0.49873797128884684	0.46511673765578165	0.4314955040227165
ENSG00000071051	NCK2	protein_coding	36	15	21	0	1	2	72	0.120401338	NA	NA	NA	0	NA	NA	0	0.12040133779264214	0	0.030100334448160536	0.06020066889632107	0.0903010033444816	0.12040133779264214	0	0.9887256278094522	0	0.24718140695236304	0.4943628139047261	0.7415442208570892	0.9887256278094522	0	0.9873601953449177	0	0.24684004883622943	0.49368009767245885	0.7405201465086882	0.9873601953449177	0	0.48373633928225596	0	0.12093408482056399	0.24186816964112798	0.36280225446169195	0.48373633928225596	0.49873797128884684	0.9503864962927907	0.49873797128884684	0.6116501025398328	0.7245622337908187
ENSG00000071054	MAP4K4	protein_coding	8	3	5	2	2	0	0	0	NA	NA	NA	0	NA	NA	0	0	0	0	0	0	0	0	0	0	0	0	0	0	0	0	0	0	0	0	0	0	0	0	0	0	0	0	0.49873797128884684	0.3642530367565862	0.49873797128884684	0.46511673765578165	0.4314955040227165
ENSG00000071127	WDR1	protein_coding	3	2	1	1	2	0	0	0	NA	NA	NA	0	NA	NA	0	0	0	0	0	0	0	0	0	0	0	0	0	0	0	0	0	0	0	0	0	0	0	0	0	0	0	0	0.49873797128884684	0.3642530367565862	0.49873797128884684	0.46511673765578165	0.4314955040227165
ENSG00000071242	RPS6KA2	protein_coding	8	3	5	1	2	0	0	0	NA	NA	NA	0	NA	NA	0	0	0	0	0	0	0	0	0	0	0	0	0	0	0	0	0	0	0	0	0	0	0	0	0	0	0	0	0.49873797128884684	0.3642530367565862	0.49873797128884684	0.46511673765578165	0.4314955040227165
ENSG00000071243	ING3	protein_coding	2	1	1	1	2	0	0	0	NA	NA	NA	0	NA	NA	0	0	0	0	0	0	0	0	0	0	0	0	0	0	0	0	0	0	0	0	0	0	0	0	0	0	0	0	0.49873797128884684	0.3642530367565862	0.49873797128884684	0.46511673765578165	0.4314955040227165
ENSG00000071539	TRIP13	protein_coding	34	32	2	0	1	2	68	0.113712375	NA	NA	NA	0	NA	NA	0	0.11371237458193979	0	0.028428093645484948	0.056856187290969896	0.08528428093645485	0.11371237458193979	0	0.9883548303168364	0	0.2470887075792091	0.4941774151584182	0.7412661227376273	0.9883548303168364	0	0.9865330857539931	0	0.24663327143849828	0.49326654287699656	0.7398998143154949	0.9865330857539931	0	0.4743412590848395	0	0.11858531477120987	0.23717062954241974	0.3557559443136296	0.4743412590848395	0.49873797128884684	0.9462849029815428	0.49873797128884684	0.6106247042120208	0.7225114371351948
ENSG00000071564	TCF3	protein_coding	53	27	26	0	1	2	106	0.177257525	NA	NA	NA	0	NA	NA	0	0.17725752508361203	0	0.04431438127090301	0.08862876254180602	0.13294314381270902	0.17725752508361203	0	0.9911329366795232	0	0.2477832341698808	0.4955664683397616	0.7433497025096424	0.9911329366795232	0	0.9919050918553896	0	0.2479762729638474	0.4959525459276948	0.7439288188915422	0.9919050918553896	0	0.5455663759545661	0	0.13639159398864154	0.27278318797728307	0.4091747819659246	0.5455663759545661	0.49873797128884684	0.9715254772046064	0.49873797128884684	0.6169348477677867	0.7351317242467266
ENSG00000071655	MBD3	protein_coding	7	4	3	2	1	0	0	0	NA	NA	NA	0	NA	NA	0	0	0	0	0	0	0	0	0	0	0	0	0	0	0	0	0	0	0	0	0	0	0	0	0	0	0	0	0.49873797128884684	0.3642530367565862	0.49873797128884684	0.46511673765578165	0.4314955040227165
ENSG00000071794	HLTF	protein_coding	1	1	0	1	2	0	0	0	NA	NA	NA	0	NA	NA	0	0	0	0	0	0	0	0	0	0	0	0	0	0	0	0	0	0	0	0	0	0	0	0	0	0	0	0	0.49873797128884684	0.3642530367565862	0.49873797128884684	0.46511673765578165	0.4314955040227165
ENSG00000071994	PDCD2	protein_coding	4	1	3	1	2	0	0	0	NA	NA	NA	0	NA	NA	0	0	0	0	0	0	0	0	0	0	0	0	0	0	0	0	0	0	0	0	0	0	0	0	0	0	0	0	0.49873797128884684	0.3642530367565862	0.49873797128884684	0.46511673765578165	0.4314955040227165
ENSG00000072042	RDH11	protein_coding	3	1	2	2	2	0	0	0	NA	NA	NA	0	NA	NA	0	0	0	0	0	0	0	0	0	0	0	0	0	0	0	0	0	0	0	0	0	0	0	0	0	0	0	0	0.49873797128884684	0.3642530367565862	0.49873797128884684	0.46511673765578165	0.4314955040227165
ENSG00000072110	ACTN1	protein_coding	46	27	19	0	1	2	92	0.153846154	NA	NA	NA	0	NA	NA	0	0.15384615384615385	0	0.038461538461538464	0.07692307692307693	0.11538461538461539	0.15384615384615385	0	0.9902714835110562	0	0.24756787087776405	0.4951357417555281	0.7427036126332922	0.9902714835110562	0	0.9904338117676982	0	0.24760845294192455	0.4952169058838491	0.7428253588257736	0.9904338117676982	0	0.5239946910803295	0	0.13099867277008237	0.26199734554016474	0.3929960183102471	0.5239946910803295	0.49873797128884684	0.9652153336488405	0.49873797128884684	0.6153573118788452	0.7319766524688437
ENSG00000072133	RPS6KA6	protein_coding	22	12	10	0	1	2	44	0.073578595	NA	NA	NA	0	NA	NA	0	0.07357859531772576	0	0.01839464882943144	0.03678929765886288	0.05518394648829432	0.07357859531772576	0	0.985396598381036	0	0.246349149595259	0.492698299190518	0.739047448785777	0.985396598381036	0	0.9785072032601896	0	0.2446268008150474	0.4892536016300948	0.7338804024451422	0.9785072032601896	0	0.4099442918806802	0	0.10248607297017005	0.2049721459403401	0.3074582189105102	0.4099442918806802	0.49873797128884684	0.9105537150970184	0.49873797128884684	0.6016919072408897	0.7046458431929327
ENSG00000072134	EPN2	protein_coding	6	5	1	1	2	0	0	0	NA	NA	NA	0	NA	NA	0	0	0	0	0	0	0	0	0	0	0	0	0	0	0	0	0	0	0	0	0	0	0	0	0	0	0	0	0.49873797128884684	0.3642530367565862	0.49873797128884684	0.46511673765578165	0.4314955040227165
ENSG00000072135	PTPN18	protein_coding	8	6	2	0	1	2	16	0.026755853	NA	NA	NA	0	NA	NA	0	0.026755852842809364	0	0.006688963210702341	0.013377926421404682	0.020066889632107024	0.026755852842809364	0	0.9775139145661939	0	0.24437847864154846	0.4887569572830969	0.7331354359246454	0.9775139145661939	0	0.940846953047169	0	0.23521173826179226	0.4704234765235845	0.7056352147853768	0.940846953047169	0	0.30990046666217724	0	0.07747511666554431	0.15495023333108862	0.23242534999663295	0.30990046666217724	0.49873797128884684	0.8241836251774728	0.49873797128884684	0.5800993847610033	0.6614607982331598
ENSG00000072163	LIMS2	protein_coding	2	1	1	1	2	0	0	0	NA	NA	NA	0	NA	NA	0	0	0	0	0	0	0	0	0	0	0	0	0	0	0	0	0	0	0	0	0	0	0	0	0	0	0	0	0.49873797128884684	0.3642530367565862	0.49873797128884684	0.46511673765578165	0.4314955040227165
ENSG00000072201	LNX1	protein_coding	45	22	23	0	1	2	90	0.150501672	NA	NA	NA	0	NA	NA	0	0.1505016722408027	0	0.03762541806020067	0.07525083612040134	0.11287625418060201	0.1505016722408027	0	0.9901357556311501	0	0.24753393890778752	0.49506787781557504	0.7426018167233626	0.9901357556311501	0	0.9901869079478479	0	0.24754672698696198	0.49509345397392396	0.7426401809608859	0.9901869079478479	0	0.5210432721276587	0	0.13026081803191467	0.26052163606382933	0.39078245409574397	0.5210432721276587	0.49873797128884684	0.9642688121154757	0.49873797128884684	0.615120681495504	0.7315033917021613
ENSG00000072274	TFRC	protein_coding	8	0	8	2	0	1	8	0.013377926	NA	NA	NA	0	NA	NA	0	0.013377926421404682	0	0.0033444816053511705	0.006688963210702341	0.010033444816053512	0.013377926421404682	0	0.9711817613396946	0	0.24279544033492365	0.4855908806698473	0.728386321004771	0.9711817613396946	0	0.8875332668846964	0	0.2218833167211741	0.4437666334423482	0.6656499501635222	0.8875332668846964	0	0.2819570956751196	0	0.0704892739187799	0.1409785478375598	0.2114678217563397	0.2819570956751196	0.49873797128884684	0.7927906609875375	0.49873797128884684	0.5722511437135195	0.6457643161381922
ENSG00000072310	SREBF1	protein_coding	20	13	7	2	1	0	0	0	NA	NA	NA	0	NA	NA	0	0	0	0	0	0	0	0	0	0	0	0	0	0	0	0	0	0	0	0	0	0	0	0	0	0	0	0	0.49873797128884684	0.3642530367565862	0.49873797128884684	0.46511673765578165	0.4314955040227165
ENSG00000072315	TRPC5	protein_coding	5	1	4	1	2	0	0	0	NA	NA	NA	0	NA	NA	0	0	0	0	0	0	0	0	0	0	0	0	0	0	0	0	0	0	0	0	0	0	0	0	0	0	0	0	0.49873797128884684	0.3642530367565862	0.49873797128884684	0.46511673765578165	0.4314955040227165
ENSG00000072364	AFF4	protein_coding	6	4	2	2	1	0	0	0	NA	NA	NA	0	NA	NA	0	0	0	0	0	0	0	0	0	0	0	0	0	0	0	0	0	0	0	0	0	0	0	0	0	0	0	0	0.49873797128884684	0.3642530367565862	0.49873797128884684	0.46511673765578165	0.4314955040227165
ENSG00000072401	UBE2D1	protein_coding	25	20	5	2	1	0	0	0	NA	NA	NA	0	NA	NA	0	0	0	0	0	0	0	0	0	0	0	0	0	0	0	0	0	0	0	0	0	0	0	0	0	0	0	0	0.49873797128884684	0.3642530367565862	0.49873797128884684	0.46511673765578165	0.4314955040227165
ENSG00000072501	SMC1A	protein_coding	9	1	8	2	2	0	0	0	NA	NA	NA	0	NA	NA	0	0	0	0	0	0	0	0	0	0	0	0	0	0	0	0	0	0	0	0	0	0	0	0	0	0	0	0	0.49873797128884684	0.3642530367565862	0.49873797128884684	0.46511673765578165	0.4314955040227165
ENSG00000072506	HSD17B10	protein_coding	4	2	2	1	2	0	0	0	NA	NA	NA	0	NA	NA	0	0	0	0	0	0	0	0	0	0	0	0	0	0	0	0	0	0	0	0	0	0	0	0	0	0	0	0	0.49873797128884684	0.3642530367565862	0.49873797128884684	0.46511673765578165	0.4314955040227165
ENSG00000072518	MARK2	protein_coding	7	4	3	2	1	0	0	0	NA	NA	NA	0	NA	NA	0	0	0	0	0	0	0	0	0	0	0	0	0	0	0	0	0	0	0	0	0	0	0	0	0	0	0	0	0.49873797128884684	0.3642530367565862	0.49873797128884684	0.46511673765578165	0.4314955040227165
ENSG00000072571	HMMR	protein_coding	4	2	2	1	2	0	0	0	NA	NA	NA	0	NA	NA	0	0	0	0	0	0	0	0	0	0	0	0	0	0	0	0	0	0	0	0	0	0	0	0	0	0	0	0	0.49873797128884684	0.3642530367565862	0.49873797128884684	0.46511673765578165	0.4314955040227165
ENSG00000072609	CHFR	protein_coding	7	2	5	2	2	0	0	0	NA	NA	NA	0	NA	NA	0	0	0	0	0	0	0	0	0	0	0	0	0	0	0	0	0	0	0	0	0	0	0	0	0	0	0	0	0.49873797128884684	0.3642530367565862	0.49873797128884684	0.46511673765578165	0.4314955040227165
ENSG00000072682	P4HA2	protein_coding	2	1	1	2	2	0	0	0	NA	NA	NA	0	NA	NA	0	0	0	0	0	0	0	0	0	0	0	0	0	0	0	0	0	0	0	0	0	0	0	0	0	0	0	0	0.49873797128884684	0.3642530367565862	0.49873797128884684	0.46511673765578165	0.4314955040227165
ENSG00000072694	FCGR2B	protein_coding	9	4	5	2	2	0	0	0	NA	NA	NA	0	NA	NA	0	0	0	0	0	0	0	0	0	0	0	0	0	0	0	0	0	0	0	0	0	0	0	0	0	0	0	0	0.49873797128884684	0.3642530367565862	0.49873797128884684	0.46511673765578165	0.4314955040227165
ENSG00000072736	NFATC3	protein_coding	4	4	0	2	1	0	0	0	NA	NA	NA	0	NA	NA	0	0	0	0	0	0	0	0	0	0	0	0	0	0	0	0	0	0	0	0	0	0	0	0	0	0	0	0	0.49873797128884684	0.3642530367565862	0.49873797128884684	0.46511673765578165	0.4314955040227165
ENSG00000072803	FBXW11	protein_coding	11	6	5	1	2	0	0	0	NA	NA	NA	0	NA	NA	0	0	0	0	0	0	0	0	0	0	0	0	0	0	0	0	0	0	0	0	0	0	0	0	0	0	0	0	0.49873797128884684	0.3642530367565862	0.49873797128884684	0.46511673765578165	0.4314955040227165
ENSG00000072832	CRMP1	protein_coding	68	15	53	0	1	2	136	0.227424749	NA	NA	NA	0	NA	NA	0	0.22742474916387959	0	0.056856187290969896	0.11371237458193979	0.1705685618729097	0.22742474916387959	0	0.992594111814943	0	0.24814852795373574	0.4962970559074715	0.7444455838612072	0.992594111814943	0	0.9940501448437972	0	0.2485125362109493	0.4970250724218986	0.7455376086328479	0.9940501448437972	0	0.5825533434610431	0	0.1456383358652608	0.2912766717305216	0.4369150075957824	0.5825533434610431	0.49873797128884684	0.9801230477993375	0.49873797128884684	0.6190842404164695	0.7394305095440922
ENSG00000072958	AP1M1	protein_coding	18	5	13	0	1	2	36	0.060200669	NA	NA	NA	0	NA	NA	0	0.06020066889632107	0	0.015050167224080268	0.030100334448160536	0.0451505016722408	0.06020066889632107	0	0.9839494672488691	0	0.24598736681221728	0.49197473362443456	0.7379621004366519	0.9839494672488691	0	0.9735359690685333	0	0.24338399226713334	0.4867679845342667	0.7301519768014	0.9735359690685333	0	0.3847696713947149	0	0.09619241784867873	0.19238483569735745	0.2885772535460362	0.3847696713947149	0.49873797128884684	0.8925698059630857	0.49873797128884684	0.5971959299574066	0.6956538886259662
ENSG00000073008	PVR	protein_coding	6	0	6	2	0	1	6	0.010033445	NA	NA	NA	0	NA	NA	0	0.010033444816053512	0	0.002508361204013378	0.005016722408026756	0.007525083612040134	0.010033444816053512	0	0.9683022500532876	0	0.2420755625133219	0.4841511250266438	0.7262266875399657	0.9683022500532876	0	0.8553245403985743	0	0.21383113509964358	0.42766227019928715	0.6414934052989307	0.8553245403985743	0	0.2728034298220952	0	0.0682008574555238	0.1364017149110476	0.20460257236657142	0.2728034298220952	0.49873797128884684	0.7818267865593942	0.49873797128884684	0.5695101751064837	0.6402823789241205
ENSG00000073050	XRCC1	protein_coding	7	5	2	1	2	0	0	0	NA	NA	NA	0	NA	NA	0	0	0	0	0	0	0	0	0	0	0	0	0	0	0	0	0	0	0	0	0	0	0	0	0	0	0	0	0.49873797128884684	0.3642530367565862	0.49873797128884684	0.46511673765578165	0.4314955040227165
ENSG00000073060	SCARB1	protein_coding	4	0	4	2	0	1	4	0.006688963	NA	NA	NA	0	NA	NA	0	0.006688963210702341	0	0.0016722408026755853	0.0033444816053511705	0.005016722408026756	0.006688963210702341	0	0.9639708148142478	0	0.24099270370356196	0.4819854074071239	0.7229781111106859	0.9639708148142478	0	0.7975548648736879	0	0.19938871621842197	0.39877743243684394	0.5981661486552659	0.7975548648736879	0	0.26102159419197724	0	0.06525539854799431	0.13051079709598862	0.19576619564398293	0.26102159419197724	0.49873797128884684	0.7672345795866856	0.49873797128884684	0.5658621233633065	0.6329862754377662
ENSG00000073111	MCM2	protein_coding	25	18	7	2	1	0	0	0	NA	NA	NA	0	NA	NA	0	0	0	0	0	0	0	0	0	0	0	0	0	0	0	0	0	0	0	0	0	0	0	0	0	0	0	0	0.49873797128884684	0.3642530367565862	0.49873797128884684	0.46511673765578165	0.4314955040227165
ENSG00000073282	TP63	protein_coding	13	9	4	2	1	0	0	0	NA	NA	NA	0	NA	NA	0	0	0	0	0	0	0	0	0	0	0	0	0	0	0	0	0	0	0	0	0	0	0	0	0	0	0	0	0.49873797128884684	0.3642530367565862	0.49873797128884684	0.46511673765578165	0.4314955040227165
ENSG00000073584	SMARCE1	protein_coding	20	12	8	2	1	0	0	0	NA	NA	NA	0	NA	NA	0	0	0	0	0	0	0	0	0	0	0	0	0	0	0	0	0	0	0	0	0	0	0	0	0	0	0	0	0.49873797128884684	0.3642530367565862	0.49873797128884684	0.46511673765578165	0.4314955040227165
ENSG00000073711	PPP2R3A	protein_coding	6	3	3	2	2	0	0	0	NA	NA	NA	0	NA	NA	0	0	0	0	0	0	0	0	0	0	0	0	0	0	0	0	0	0	0	0	0	0	0	0	0	0	0	0	0.49873797128884684	0.3642530367565862	0.49873797128884684	0.46511673765578165	0.4314955040227165
ENSG00000073756	PTGS2	protein_coding	6	3	3	2	2	0	0	0	NA	NA	NA	0	NA	NA	0	0	0	0	0	0	0	0	0	0	0	0	0	0	0	0	0	0	0	0	0	0	0	0	0	0	0	0	0.49873797128884684	0.3642530367565862	0.49873797128884684	0.46511673765578165	0.4314955040227165
ENSG00000073803	MAP3K13	protein_coding	3	2	1	2	1	0	0	0	NA	NA	NA	0	NA	NA	0	0	0	0	0	0	0	0	0	0	0	0	0	0	0	0	0	0	0	0	0	0	0	0	0	0	0	0	0.49873797128884684	0.3642530367565862	0.49873797128884684	0.46511673765578165	0.4314955040227165
ENSG00000073921	PICALM	protein_coding	6	5	1	1	2	0	0	0	NA	NA	NA	0	NA	NA	0	0	0	0	0	0	0	0	0	0	0	0	0	0	0	0	0	0	0	0	0	0	0	0	0	0	0	0	0.49873797128884684	0.3642530367565862	0.49873797128884684	0.46511673765578165	0.4314955040227165
ENSG00000074047	GLI2	protein_coding	7	5	2	0	1	2	14	0.023411371	NA	NA	NA	0	NA	NA	0	0.023411371237458192	0	0.005852842809364548	0.011705685618729096	0.017558528428093644	0.023411371237458192	0	0.9763571867447434	0	0.24408929668618584	0.4881785933723717	0.7322678900585575	0.9763571867447434	0	0.9328223979206212	0	0.2332055994801553	0.4664111989603106	0.6996167984404659	0.9328223979206212	0	0.302104462655463	0	0.07552611566386574	0.1510522313277315	0.22657834699159723	0.302104462655463	0.49873797128884684	0.8157438081716359	0.49873797128884684	0.5779894305095441	0.6572408897302414
ENSG00000074181	NOTCH3	protein_coding	12	0	12	2	0	1	12	0.02006689	NA	NA	NA	0	NA	NA	0	0.020066889632107024	0	0.005016722408026756	0.010033444816053512	0.015050167224080268	0.020066889632107024	0	0.9749853274768638	0	0.24374633186921596	0.4874926637384319	0.7312389956076479	0.9749853274768638	0	0.9223455990358547	0	0.23058639975896367	0.46117279951792733	0.691759199276891	0.9223455990358547	0	0.29515701516441556	0	0.07378925379110389	0.14757850758220778	0.22136776137331166	0.29515701516441556	0.49873797128884684	0.8080138823158227	0.49873797128884684	0.5760569490455908	0.6533759268023348
ENSG00000074201	CLNS1A	protein_coding	7	2	5	2	2	0	0	0	NA	NA	NA	0	NA	NA	0	0	0	0	0	0	0	0	0	0	0	0	0	0	0	0	0	0	0	0	0	0	0	0	0	0	0	0	0.49873797128884684	0.3642530367565862	0.49873797128884684	0.46511673765578165	0.4314955040227165
ENSG00000074219	TEAD2	protein_coding	2	2	0	1	2	0	0	0	NA	NA	NA	0	NA	NA	0	0	0	0	0	0	0	0	0	0	0	0	0	0	0	0	0	0	0	0	0	0	0	0	0	0	0	0	0.49873797128884684	0.3642530367565862	0.49873797128884684	0.46511673765578165	0.4314955040227165
ENSG00000074266	EED	protein_coding	27	15	12	0	1	2	54	0.090301003	NA	NA	NA	0	NA	NA	0	0.0903010033444816	0	0.0225752508361204	0.0451505016722408	0.0677257525083612	0.0903010033444816	0	0.9868183875242573	0	0.24670459688106433	0.49340919376212866	0.7401137906431929	0.9868183875242573	0	0.9826974607302807	0	0.2456743651825702	0.4913487303651404	0.7370230955477106	0.9826974607302807	0	0.4412015754427691	0	0.11030039386069228	0.22060078772138456	0.3309011815820768	0.4412015754427691	0.49873797128884684	0.9296418993532103	0.49873797128884684	0.6064639533049376	0.7141899353210286
ENSG00000074317	SNCB	protein_coding	4	2	2	1	2	0	0	0	NA	NA	NA	0	NA	NA	0	0	0	0	0	0	0	0	0	0	0	0	0	0	0	0	0	0	0	0	0	0	0	0	0	0	0	0	0.49873797128884684	0.3642530367565862	0.49873797128884684	0.46511673765578165	0.4314955040227165
ENSG00000074319	TSG101	protein_coding	26	8	18	0	1	2	52	0.086956522	NA	NA	NA	0	NA	NA	0	0.08695652173913043	0	0.021739130434782608	0.043478260869565216	0.06521739130434782	0.08695652173913043	0	0.9865604612231793	0	0.24664011530579483	0.49328023061158965	0.7399203459173844	0.9865604612231793	0	0.9819851844247734	0	0.24549629610619336	0.4909925922123867	0.7364888883185801	0.9819851844247734	0	0.43493903644295495	0	0.10873475911073874	0.21746951822147748	0.32620427733221624	0.43493903644295495	0.49873797128884684	0.926092443603092	0.49873797128884684	0.6055765893674081	0.7124152074459694
ENSG00000074410	CA12	protein_coding	6	3	3	2	1	0	0	0	NA	NA	NA	0	NA	NA	0	0	0	0	0	0	0	0	0	0	0	0	0	0	0	0	0	0	0	0	0	0	0	0	0	0	0	0	0.49873797128884684	0.3642530367565862	0.49873797128884684	0.46511673765578165	0.4314955040227165
ENSG00000074590	NUAK1	protein_coding	17	3	14	2	2	0	0	0	NA	NA	NA	0	NA	NA	0	0	0	0	0	0	0	0	0	0	0	0	0	0	0	0	0	0	0	0	0	0	0	0	0	0	0	0	0.49873797128884684	0.3642530367565862	0.49873797128884684	0.46511673765578165	0.4314955040227165
ENSG00000074755	ZZEF1	protein_coding	3	2	1	1	2	0	0	0	NA	NA	NA	0	NA	NA	0	0	0	0	0	0	0	0	0	0	0	0	0	0	0	0	0	0	0	0	0	0	0	0	0	0	0	0	0.49873797128884684	0.3642530367565862	0.49873797128884684	0.46511673765578165	0.4314955040227165
ENSG00000074800	ENO1	protein_coding	8	8	0	2	1	0	0	0	NA	NA	NA	0	NA	NA	0	0	0	0	0	0	0	0	0	0	0	0	0	0	0	0	0	0	0	0	0	0	0	0	0	0	0	0	0.49873797128884684	0.3642530367565862	0.49873797128884684	0.46511673765578165	0.4314955040227165
ENSG00000074964	ARHGEF10L	protein_coding	2	1	1	1	2	0	0	0	NA	NA	NA	0	NA	NA	0	0	0	0	0	0	0	0	0	0	0	0	0	0	0	0	0	0	0	0	0	0	0	0	0	0	0	0	0.49873797128884684	0.3642530367565862	0.49873797128884684	0.46511673765578165	0.4314955040227165
ENSG00000074966	TXK	protein_coding	6	1	5	2	2	0	0	0	NA	NA	NA	0	NA	NA	0	0	0	0	0	0	0	0	0	0	0	0	0	0	0	0	0	0	0	0	0	0	0	0	0	0	0	0	0.49873797128884684	0.3642530367565862	0.49873797128884684	0.46511673765578165	0.4314955040227165
ENSG00000075073	TACR2	protein_coding	4	0	4	1	0	1	4	0.006688963	NA	NA	NA	0	NA	NA	0	0.006688963210702341	0	0.0016722408026755853	0.0033444816053511705	0.005016722408026756	0.006688963210702341	0	0.9639708148142478	0	0.24099270370356196	0.4819854074071239	0.7229781111106859	0.9639708148142478	0	0.7975548648736879	0	0.19938871621842197	0.39877743243684394	0.5981661486552659	0.7975548648736879	0	0.26102159419197724	0	0.06525539854799431	0.13051079709598862	0.19576619564398293	0.26102159419197724	0.49873797128884684	0.7672345795866856	0.49873797128884684	0.5658621233633065	0.6329862754377662
ENSG00000075142	SRI	protein_coding	7	4	3	1	2	0	0	0	NA	NA	NA	0	NA	NA	0	0	0	0	0	0	0	0	0	0	0	0	0	0	0	0	0	0	0	0	0	0	0	0	0	0	0	0	0.49873797128884684	0.3642530367565862	0.49873797128884684	0.46511673765578165	0.4314955040227165
ENSG00000075151	EIF4G3	protein_coding	3	2	1	2	1	0	0	0	NA	NA	NA	0	NA	NA	0	0	0	0	0	0	0	0	0	0	0	0	0	0	0	0	0	0	0	0	0	0	0	0	0	0	0	0	0.49873797128884684	0.3642530367565862	0.49873797128884684	0.46511673765578165	0.4314955040227165
ENSG00000075234	TTC38	protein_coding	2	1	1	1	2	0	0	0	NA	NA	NA	0	NA	NA	0	0	0	0	0	0	0	0	0	0	0	0	0	0	0	0	0	0	0	0	0	0	0	0	0	0	0	0	0.49873797128884684	0.3642530367565862	0.49873797128884684	0.46511673765578165	0.4314955040227165
ENSG00000075275	CELSR1	protein_coding	1	0	1	1	0	1	1	0.001672241	NA	NA	NA	0	NA	NA	0	0.0016722408026755853	0	4.180602006688963e-4	8.361204013377926e-4	0.001254180602006689	0.0016722408026755853	0	0.9464077754542604	0	0.2366019438635651	0.4732038877271302	0.7098058315906952	0.9464077754542604	0	0.49673792343088535	0	0.12418448085772134	0.24836896171544268	0.37255344257316403	0.49673792343088535	0	0.23715417988645957	0	0.05928854497161489	0.11857708994322978	0.17786563491484467	0.23715417988645957	0.49873797128884684	0.7360782457800915	0.49873797128884684	0.558073039911658	0.6174081085344691
ENSG00000075292	ZNF638	protein_coding	10	3	7	1	2	0	0	0	NA	NA	NA	0	NA	NA	0	0	0	0	0	0	0	0	0	0	0	0	0	0	0	0	0	0	0	0	0	0	0	0	0	0	0	0	0.49873797128884684	0.3642530367565862	0.49873797128884684	0.46511673765578165	0.4314955040227165
ENSG00000075340	ADD2	protein_coding	7	3	4	1	2	0	0	0	NA	NA	NA	0	NA	NA	0	0	0	0	0	0	0	0	0	0	0	0	0	0	0	0	0	0	0	0	0	0	0	0	0	0	0	0	0.49873797128884684	0.3642530367565862	0.49873797128884684	0.46511673765578165	0.4314955040227165
ENSG00000075388	FGF4	protein_coding	5	3	2	1	2	0	0	0	NA	NA	NA	0	NA	NA	0	0	0	0	0	0	0	0	0	0	0	0	0	0	0	0	0	0	0	0	0	0	0	0	0	0	0	0	0.49873797128884684	0.3642530367565862	0.49873797128884684	0.46511673765578165	0.4314955040227165
ENSG00000075391	RASAL2	protein_coding	2	1	1	1	2	0	0	0	NA	NA	NA	0	NA	NA	0	0	0	0	0	0	0	0	0	0	0	0	0	0	0	0	0	0	0	0	0	0	0	0	0	0	0	0	0.49873797128884684	0.3642530367565862	0.49873797128884684	0.46511673765578165	0.4314955040227165
ENSG00000075413	MARK3	protein_coding	14	9	5	0	1	2	28	0.046822742	NA	NA	NA	0	NA	NA	0	0.046822742474916385	0	0.011705685618729096	0.023411371237458192	0.03511705685618729	0.046822742474916385	0	0.9820586140585625	0	0.24551465351464064	0.49102930702928127	0.7365439605439219	0.9820586140585625	0	0.9658423616175932	0	0.2414605904043983	0.4829211808087966	0.7243817712131949	0.9658423616175932	0	0.3558182530800993	0	0.08895456327002482	0.17790912654004964	0.26686368981007447	0.3558182530800993	0.49873797128884684	0.8688278908345165	0.49873797128884684	0.5912604511752643	0.6837829310616816
ENSG00000075426	FOSL2	protein_coding	7	6	1	2	1	0	0	0	NA	NA	NA	0	NA	NA	0	0	0	0	0	0	0	0	0	0	0	0	0	0	0	0	0	0	0	0	0	0	0	0	0	0	0	0	0.49873797128884684	0.3642530367565862	0.49873797128884684	0.46511673765578165	0.4314955040227165
ENSG00000075618	FSCN1	protein_coding	8	4	4	1	2	0	0	0	NA	NA	NA	0	NA	NA	0	0	0	0	0	0	0	0	0	0	0	0	0	0	0	0	0	0	0	0	0	0	0	0	0	0	0	0	0.49873797128884684	0.3642530367565862	0.49873797128884684	0.46511673765578165	0.4314955040227165
ENSG00000075624	ACTB	protein_coding	97	54	43	0	1	2	194	0.324414716	NA	NA	NA	0	NA	NA	0	0.32441471571906355	0	0.08110367892976589	0.16220735785953178	0.24331103678929766	0.32441471571906355	0	0.9945621630648769	0	0.24864054076621922	0.49728108153243844	0.7459216222986577	0.9945621630648769	0	0.9963337631400545	0	0.24908344078501363	0.49816688157002725	0.7472503223550409	0.9963337631400545	0	0.6522411421248944	0	0.1630602855312236	0.3261205710624472	0.4891808565936708	0.6522411421248944	0.49873797128884684	0.9904559078719041	0.49873797128884684	0.6216674554346111	0.7445969395803754
ENSG00000075651	PLD1	protein_coding	18	14	4	2	2	0	0	0	NA	NA	NA	0	NA	NA	0	0	0	0	0	0	0	0	0	0	0	0	0	0	0	0	0	0	0	0	0	0	0	0	0	0	0	0	0.49873797128884684	0.3642530367565862	0.49873797128884684	0.46511673765578165	0.4314955040227165
ENSG00000075702	WDR62	protein_coding	3	1	2	1	2	0	0	0	NA	NA	NA	0	NA	NA	0	0	0	0	0	0	0	0	0	0	0	0	0	0	0	0	0	0	0	0	0	0	0	0	0	0	0	0	0.49873797128884684	0.3642530367565862	0.49873797128884684	0.46511673765578165	0.4314955040227165
ENSG00000075711	DLG1	protein_coding	63	8	55	0	1	2	126	0.210702341	NA	NA	NA	0	NA	NA	0	0.21070234113712374	0	0.052675585284280936	0.10535117056856187	0.15802675585284282	0.21070234113712374	0	0.9921535634328987	0	0.24803839085822468	0.49607678171644937	0.7441151725746741	0.9921535634328987	0	0.9934470785233891	0	0.24836176963084727	0.49672353926169455	0.7450853088925418	0.9934470785233891	0	0.5708446168300626	0	0.14271115420751565	0.2854223084150313	0.4281334626225469	0.5708446168300626	0.49873797128884684	0.9776778671714782	0.49873797128884684	0.6184729452595047	0.7382079192301625
ENSG00000075785	RAB7A	protein_coding	5	4	1	2	1	0	0	0	NA	NA	NA	0	NA	NA	0	0	0	0	0	0	0	0	0	0	0	0	0	0	0	0	0	0	0	0	0	0	0	0	0	0	0	0	0.49873797128884684	0.3642530367565862	0.49873797128884684	0.46511673765578165	0.4314955040227165
ENSG00000075856	SART3	protein_coding	5	5	0	2	1	0	0	0	NA	NA	NA	0	NA	NA	0	0	0	0	0	0	0	0	0	0	0	0	0	0	0	0	0	0	0	0	0	0	0	0	0	0	0	0	0.49873797128884684	0.3642530367565862	0.49873797128884684	0.46511673765578165	0.4314955040227165
ENSG00000075884	ARHGAP15	protein_coding	4	1	3	1	2	0	0	0	NA	NA	NA	0	NA	NA	0	0	0	0	0	0	0	0	0	0	0	0	0	0	0	0	0	0	0	0	0	0	0	0	0	0	0	0	0.49873797128884684	0.3642530367565862	0.49873797128884684	0.46511673765578165	0.4314955040227165
ENSG00000075891	PAX2	protein_coding	9	3	6	2	1	0	0	0	NA	NA	NA	0	NA	NA	0	0	0	0	0	0	0	0	0	0	0	0	0	0	0	0	0	0	0	0	0	0	0	0	0	0	0	0	0.49873797128884684	0.3642530367565862	0.49873797128884684	0.46511673765578165	0.4314955040227165
ENSG00000075914	EXOSC7	protein_coding	7	3	4	2	1	0	0	0	NA	NA	NA	0	NA	NA	0	0	0	0	0	0	0	0	0	0	0	0	0	0	0	0	0	0	0	0	0	0	0	0	0	0	0	0	0.49873797128884684	0.3642530367565862	0.49873797128884684	0.46511673765578165	0.4314955040227165
ENSG00000075945	KIFAP3	protein_coding	7	1	6	1	2	0	0	0	NA	NA	NA	0	NA	NA	0	0	0	0	0	0	0	0	0	0	0	0	0	0	0	0	0	0	0	0	0	0	0	0	0	0	0	0	0.49873797128884684	0.3642530367565862	0.49873797128884684	0.46511673765578165	0.4314955040227165
ENSG00000076003	MCM6	protein_coding	15	13	2	2	1	0	0	0	NA	NA	NA	0	NA	NA	0	0	0	0	0	0	0	0	0	0	0	0	0	0	0	0	0	0	0	0	0	0	0	0	0	0	0	0	0.49873797128884684	0.3642530367565862	0.49873797128884684	0.46511673765578165	0.4314955040227165
ENSG00000076053	RBM7	protein_coding	5	3	2	2	1	0	0	0	NA	NA	NA	0	NA	NA	0	0	0	0	0	0	0	0	0	0	0	0	0	0	0	0	0	0	0	0	0	0	0	0	0	0	0	0	0.49873797128884684	0.3642530367565862	0.49873797128884684	0.46511673765578165	0.4314955040227165
ENSG00000076108	BAZ2A	protein_coding	3	3	0	2	1	0	0	0	NA	NA	NA	0	NA	NA	0	0	0	0	0	0	0	0	0	0	0	0	0	0	0	0	0	0	0	0	0	0	0	0	0	0	0	0	0.49873797128884684	0.3642530367565862	0.49873797128884684	0.46511673765578165	0.4314955040227165
ENSG00000076201	PTPN23	protein_coding	3	2	1	1	2	0	0	0	NA	NA	NA	0	NA	NA	0	0	0	0	0	0	0	0	0	0	0	0	0	0	0	0	0	0	0	0	0	0	0	0	0	0	0	0	0.49873797128884684	0.3642530367565862	0.49873797128884684	0.46511673765578165	0.4314955040227165
ENSG00000076242	MLH1	protein_coding	9	6	3	0	1	2	18	0.030100334	NA	NA	NA	0	NA	NA	0	0.030100334448160536	0	0.007525083612040134	0.015050167224080268	0.0225752508361204	0.030100334448160536	0	0.9785104577907935	0	0.24462761444769837	0.48925522889539674	0.7338828433430951	0.9785104577907935	0	0.9471910997334473	0	0.23679777493336182	0.47359554986672364	0.7103933248000854	0.9471910997334473	0	0.31770849367217086	0	0.07942712341804271	0.15885424683608543	0.23828137025412816	0.31770849367217086	0.49873797128884684	0.8323868117999684	0.49873797128884684	0.5821501814166272	0.6655623915444077
ENSG00000076321	KLHL20	protein_coding	7	1	6	2	2	0	0	0	NA	NA	NA	0	NA	NA	0	0	0	0	0	0	0	0	0	0	0	0	0	0	0	0	0	0	0	0	0	0	0	0	0	0	0	0	0.49873797128884684	0.3642530367565862	0.49873797128884684	0.46511673765578165	0.4314955040227165
ENSG00000076356	PLXNA2	protein_coding	2	0	2	2	0	1	2	0.003344482	NA	NA	NA	0	NA	NA	0	0.0033444816053511705	0	8.361204013377926e-4	0.0016722408026755853	0.002508361204013378	0.0033444816053511705	0	0.9557591145720447	0	0.23893977864301116	0.4778795572860223	0.7168193359290335	0.9557591145720447	0	0.6634588786144912	0	0.1658647196536228	0.3317294393072456	0.49759415896086834	0.6634588786144912	0	0.24741193894269758	0	0.061852984735674396	0.12370596947134879	0.18555895420702317	0.24741193894269758	0.49873797128884684	0.7497239312194353	0.49873797128884684	0.561484461271494	0.6242309512541411
ENSG00000076382	SPAG5	protein_coding	4	2	2	2	2	0	0	0	NA	NA	NA	0	NA	NA	0	0	0	0	0	0	0	0	0	0	0	0	0	0	0	0	0	0	0	0	0	0	0	0	0	0	0	0	0.49873797128884684	0.3642530367565862	0.49873797128884684	0.46511673765578165	0.4314955040227165
ENSG00000076513	ANKRD13A	protein_coding	2	1	1	1	2	0	0	0	NA	NA	NA	0	NA	NA	0	0	0	0	0	0	0	0	0	0	0	0	0	0	0	0	0	0	0	0	0	0	0	0	0	0	0	0	0.49873797128884684	0.3642530367565862	0.49873797128884684	0.46511673765578165	0.4314955040227165
ENSG00000076554	TPD52	protein_coding	2	1	1	2	2	0	0	0	NA	NA	NA	0	NA	NA	0	0	0	0	0	0	0	0	0	0	0	0	0	0	0	0	0	0	0	0	0	0	0	0	0	0	0	0	0.49873797128884684	0.3642530367565862	0.49873797128884684	0.46511673765578165	0.4314955040227165
ENSG00000076604	TRAF4	protein_coding	21	8	13	0	1	2	42	0.070234114	NA	NA	NA	0	NA	NA	0	0.07023411371237458	0	0.017558528428093644	0.03511705685618729	0.05267558528428093	0.07023411371237458	0	0.9850659521855415	0	0.24626648804638537	0.49253297609277075	0.7387994641391561	0.9850659521855415	0	0.9774368111724275	0	0.24435920279310688	0.48871840558621377	0.7330776083793207	0.9774368111724275	0	0.4036673138839347	0	0.10091682847098367	0.20183365694196734	0.302750485412951	0.4036673138839347	0.49873797128884684	0.9062943681968765	0.49873797128884684	0.6006270705158543	0.7025161697428617
ENSG00000076641	PAG1	protein_coding	17	5	12	2	2	0	0	0	NA	NA	NA	0	NA	NA	0	0	0	0	0	0	0	0	0	0	0	0	0	0	0	0	0	0	0	0	0	0	0	0	0	0	0	0	0.49873797128884684	0.3642530367565862	0.49873797128884684	0.46511673765578165	0.4314955040227165
ENSG00000076662	ICAM3	protein_coding	8	4	4	0	1	2	16	0.026755853	NA	NA	NA	0	NA	NA	0	0.026755852842809364	0	0.006688963210702341	0.013377926421404682	0.020066889632107024	0.026755852842809364	0	0.9775139145661939	0	0.24437847864154846	0.4887569572830969	0.7331354359246454	0.9775139145661939	0	0.940846953047169	0	0.23521173826179226	0.4704234765235845	0.7056352147853768	0.940846953047169	0	0.30990046666217724	0	0.07747511666554431	0.15495023333108862	0.23242534999663295	0.30990046666217724	0.49873797128884684	0.8241836251774728	0.49873797128884684	0.5800993847610033	0.6614607982331598
ENSG00000076706	MCAM	protein_coding	3	2	1	1	2	0	0	0	NA	NA	NA	0	NA	NA	0	0	0	0	0	0	0	0	0	0	0	0	0	0	0	0	0	0	0	0	0	0	0	0	0	0	0	0	0.49873797128884684	0.3642530367565862	0.49873797128884684	0.46511673765578165	0.4314955040227165
ENSG00000076716	GPC4	protein_coding	3	2	1	1	2	0	0	0	NA	NA	NA	0	NA	NA	0	0	0	0	0	0	0	0	0	0	0	0	0	0	0	0	0	0	0	0	0	0	0	0	0	0	0	0	0.49873797128884684	0.3642530367565862	0.49873797128884684	0.46511673765578165	0.4314955040227165
ENSG00000076864	RAP1GAP	protein_coding	12	7	5	0	1	2	24	0.040133779	NA	NA	NA	0	NA	NA	0	0.04013377926421405	0	0.010033444816053512	0.020066889632107024	0.030100334448160536	0.04013377926421405	0	0.9808539424498975	0	0.24521348561247439	0.49042697122494877	0.7356404568374232	0.9808539424498975	0	0.960162198226944	0	0.240040549556736	0.480081099113472	0.720121648670208	0.960162198226944	0	0.34189734942295047	0	0.08547433735573762	0.17094867471147523	0.25642301206721285	0.34189734942295047	0.49873797128884684	0.8562076037229847	0.49873797128884684	0.5881053793973813	0.6774727875059158
ENSG00000076924	XAB2	protein_coding	7	2	5	0	1	2	14	0.023411371	NA	NA	NA	0	NA	NA	0	0.023411371237458192	0	0.005852842809364548	0.011705685618729096	0.017558528428093644	0.023411371237458192	0	0.9763571867447434	0	0.24408929668618584	0.4881785933723717	0.7322678900585575	0.9763571867447434	0	0.9328223979206212	0	0.2332055994801553	0.4664111989603106	0.6996167984404659	0.9328223979206212	0	0.302104462655463	0	0.07552611566386574	0.1510522313277315	0.22657834699159723	0.302104462655463	0.49873797128884684	0.8157438081716359	0.49873797128884684	0.5779894305095441	0.6572408897302414
ENSG00000076928	ARHGEF1	protein_coding	13	7	6	2	2	0	0	0	NA	NA	NA	0	NA	NA	0	0	0	0	0	0	0	0	0	0	0	0	0	0	0	0	0	0	0	0	0	0	0	0	0	0	0	0	0.49873797128884684	0.3642530367565862	0.49873797128884684	0.46511673765578165	0.4314955040227165
ENSG00000076944	STXBP2	protein_coding	10	7	3	2	1	0	0	0	NA	NA	NA	0	NA	NA	0	0	0	0	0	0	0	0	0	0	0	0	0	0	0	0	0	0	0	0	0	0	0	0	0	0	0	0	0.49873797128884684	0.3642530367565862	0.49873797128884684	0.46511673765578165	0.4314955040227165
ENSG00000076984	MAP2K7	protein_coding	13	7	6	2	1	0	0	0	NA	NA	NA	0	NA	NA	0	0	0	0	0	0	0	0	0	0	0	0	0	0	0	0	0	0	0	0	0	0	0	0	0	0	0	0	0.49873797128884684	0.3642530367565862	0.49873797128884684	0.46511673765578165	0.4314955040227165
ENSG00000077080	ACTL6B	protein_coding	10	7	3	1	2	0	0	0	NA	NA	NA	0	NA	NA	0	0	0	0	0	0	0	0	0	0	0	0	0	0	0	0	0	0	0	0	0	0	0	0	0	0	0	0	0.49873797128884684	0.3642530367565862	0.49873797128884684	0.46511673765578165	0.4314955040227165
ENSG00000077092	RARB	protein_coding	15	10	5	2	1	0	0	0	NA	NA	NA	0	NA	NA	0	0	0	0	0	0	0	0	0	0	0	0	0	0	0	0	0	0	0	0	0	0	0	0	0	0	0	0	0.49873797128884684	0.3642530367565862	0.49873797128884684	0.46511673765578165	0.4314955040227165
ENSG00000077097	TOP2B	protein_coding	9	4	5	1	2	0	0	0	NA	NA	NA	0	NA	NA	0	0	0	0	0	0	0	0	0	0	0	0	0	0	0	0	0	0	0	0	0	0	0	0	0	0	0	0	0.49873797128884684	0.3642530367565862	0.49873797128884684	0.46511673765578165	0.4314955040227165
ENSG00000077150	NFKB2	protein_coding	35	25	10	0	1	2	70	0.117056856	NA	NA	NA	0	NA	NA	0	0.11705685618729098	0	0.029264214046822744	0.05852842809364549	0.08779264214046822	0.11705685618729098	0	0.9885433745813051	0	0.2471358436453263	0.4942716872906526	0.7414075309359789	0.9885433745813051	0	0.9869582204283686	0	0.24673955510709214	0.4934791102141843	0.7402186653212764	0.9869582204283686	0	0.47842382928918975	0	0.11960595732229744	0.23921191464459488	0.3588178719668923	0.47842382928918975	0.49873797128884684	0.9480990692538255	0.49873797128884684	0.6110782457800915	0.7234185202713361
ENSG00000077232	DNAJC10	protein_coding	2	1	1	1	2	0	0	0	NA	NA	NA	0	NA	NA	0	0	0	0	0	0	0	0	0	0	0	0	0	0	0	0	0	0	0	0	0	0	0	0	0	0	0	0	0.49873797128884684	0.3642530367565862	0.49873797128884684	0.46511673765578165	0.4314955040227165
ENSG00000077235	GTF3C1	protein_coding	22	17	5	2	1	0	0	0	NA	NA	NA	0	NA	NA	0	0	0	0	0	0	0	0	0	0	0	0	0	0	0	0	0	0	0	0	0	0	0	0	0	0	0	0	0.49873797128884684	0.3642530367565862	0.49873797128884684	0.46511673765578165	0.4314955040227165
ENSG00000077238	IL4R	protein_coding	20	4	16	0	1	2	40	0.066889632	NA	NA	NA	0	NA	NA	0	0.06688963210702341	0	0.016722408026755852	0.033444816053511704	0.05016722408026755	0.06688963210702341	0	0.9847160581767336	0	0.2461790145441834	0.4923580290883668	0.7385370436325502	0.9847160581767336	0	0.9762626438494069	0	0.24406566096235172	0.48813132192470343	0.7321969828870551	0.9762626438494069	0	0.3980404853798584	0	0.0995101213449646	0.1990202426899292	0.2985303640348938	0.3980404853798584	0.49873797128884684	0.9023505284745228	0.49873797128884684	0.5996411105852658	0.7005442498816848
ENSG00000077254	USP33	protein_coding	5	0	5	2	0	1	5	0.008361204	NA	NA	NA	0	NA	NA	0	0.008361204013377926	0	0.0020903010033444815	0.004180602006688963	0.006270903010033444	0.008361204013377926	0	0.9663952619480445	0	0.24159881548701112	0.48319763097402224	0.7247964464610334	0.9663952619480445	0	0.831225487685772	0	0.207806371921443	0.415612743842886	0.623419115764329	0.831225487685772	0	0.2671451945870767	0	0.06678629864676917	0.13357259729353835	0.20035889594030754	0.2671451945870767	0.49873797128884684	0.7748856286480518	0.49873797128884684	0.5677748856286481	0.6368117999684493
ENSG00000077264	PAK3	protein_coding	7	5	2	1	2	0	0	0	NA	NA	NA	0	NA	NA	0	0	0	0	0	0	0	0	0	0	0	0	0	0	0	0	0	0	0	0	0	0	0	0	0	0	0	0	0.49873797128884684	0.3642530367565862	0.49873797128884684	0.46511673765578165	0.4314955040227165
ENSG00000077279	DCX	protein_coding	6	4	2	2	2	0	0	0	NA	NA	NA	0	NA	NA	0	0	0	0	0	0	0	0	0	0	0	0	0	0	0	0	0	0	0	0	0	0	0	0	0	0	0	0	0.49873797128884684	0.3642530367565862	0.49873797128884684	0.46511673765578165	0.4314955040227165
ENSG00000077312	SNRPA	protein_coding	2	1	1	1	2	0	0	0	NA	NA	NA	0	NA	NA	0	0	0	0	0	0	0	0	0	0	0	0	0	0	0	0	0	0	0	0	0	0	0	0	0	0	0	0	0.49873797128884684	0.3642530367565862	0.49873797128884684	0.46511673765578165	0.4314955040227165
ENSG00000077348	EXOSC5	protein_coding	23	20	3	0	1	2	46	0.076923077	NA	NA	NA	0	NA	NA	0	0.07692307692307693	0	0.019230769230769232	0.038461538461538464	0.057692307692307696	0.07692307692307693	0	0.9857098611371503	0	0.24642746528428758	0.49285493056857516	0.7392823958528627	0.9857098611371503	0	0.9794870187200836	0	0.2448717546800209	0.4897435093600418	0.7346152640400627	0.9794870187200836	0	0.4166932070024146	0	0.10417330175060364	0.2083466035012073	0.31251990525181095	0.4166932070024146	0.49873797128884684	0.9149708155860545	0.49873797128884684	0.6027961823631487	0.7068543934374507
ENSG00000077380	DYNC1I2	protein_coding	3	1	2	1	2	0	0	0	NA	NA	NA	0	NA	NA	0	0	0	0	0	0	0	0	0	0	0	0	0	0	0	0	0	0	0	0	0	0	0	0	0	0	0	0	0.49873797128884684	0.3642530367565862	0.49873797128884684	0.46511673765578165	0.4314955040227165
ENSG00000077420	APBB1IP	protein_coding	3	1	2	1	2	0	0	0	NA	NA	NA	0	NA	NA	0	0	0	0	0	0	0	0	0	0	0	0	0	0	0	0	0	0	0	0	0	0	0	0	0	0	0	0	0.49873797128884684	0.3642530367565862	0.49873797128884684	0.46511673765578165	0.4314955040227165
ENSG00000077454	LRCH4	protein_coding	2	1	1	1	2	0	0	0	NA	NA	NA	0	NA	NA	0	0	0	0	0	0	0	0	0	0	0	0	0	0	0	0	0	0	0	0	0	0	0	0	0	0	0	0	0.49873797128884684	0.3642530367565862	0.49873797128884684	0.46511673765578165	0.4314955040227165
ENSG00000077463	SIRT6	protein_coding	5	3	2	1	2	0	0	0	NA	NA	NA	0	NA	NA	0	0	0	0	0	0	0	0	0	0	0	0	0	0	0	0	0	0	0	0	0	0	0	0	0	0	0	0	0.49873797128884684	0.3642530367565862	0.49873797128884684	0.46511673765578165	0.4314955040227165
ENSG00000077522	ACTN2	protein_coding	43	23	20	0	1	2	86	0.143812709	NA	NA	NA	0	NA	NA	0	0.14381270903010032	0	0.03595317725752508	0.07190635451505016	0.10785953177257523	0.14381270903010032	0	0.9898532273878776	0	0.2474633068469694	0.4949266136939388	0.7423899205409082	0.9898532273878776	0	0.9896592556399162	0	0.24741481390997905	0.4948296278199581	0.7422444417299372	0.9896592556399162	0	0.5132446619716832	0	0.1283111654929208	0.2566223309858416	0.3849334964787624	0.5132446619716832	0.49873797128884684	0.9616658778987222	0.49873797128884684	0.6144699479413156	0.7302019245937845
ENSG00000077549	CAPZB	protein_coding	2	1	1	1	2	0	0	0	NA	NA	NA	0	NA	NA	0	0	0	0	0	0	0	0	0	0	0	0	0	0	0	0	0	0	0	0	0	0	0	0	0	0	0	0	0.49873797128884684	0.3642530367565862	0.49873797128884684	0.46511673765578165	0.4314955040227165
ENSG00000077721	UBE2A	protein_coding	9	4	5	2	2	0	0	0	NA	NA	NA	0	NA	NA	0	0	0	0	0	0	0	0	0	0	0	0	0	0	0	0	0	0	0	0	0	0	0	0	0	0	0	0	0.49873797128884684	0.3642530367565862	0.49873797128884684	0.46511673765578165	0.4314955040227165
ENSG00000077782	FGFR1	protein_coding	38	21	17	0	1	2	76	0.127090301	NA	NA	NA	0	NA	NA	0	0.12709030100334448	0	0.03177257525083612	0.06354515050167224	0.09531772575250835	0.12709030100334448	0	0.9890727337657361	0	0.24726818344143403	0.49453636688286806	0.741804550324302	0.9890727337657361	0	0.9881018574957626	0	0.24702546437394066	0.4940509287478813	0.7410763931218219	0.9881018574957626	0	0.49218312852038665	0	0.12304578213009666	0.24609156426019332	0.36913734639029	0.49218312852038665	0.49873797128884684	0.9538570752484619	0.49873797128884684	0.6125177472787506	0.7262975232686544
ENSG00000077942	FBLN1	protein_coding	18	7	11	0	1	2	36	0.060200669	NA	NA	NA	0	NA	NA	0	0.06020066889632107	0	0.015050167224080268	0.030100334448160536	0.0451505016722408	0.06020066889632107	0	0.9839494672488691	0	0.24598736681221728	0.49197473362443456	0.7379621004366519	0.9839494672488691	0	0.9735359690685333	0	0.24338399226713334	0.4867679845342667	0.7301519768014	0.9735359690685333	0	0.3847696713947149	0	0.09619241784867873	0.19238483569735745	0.2885772535460362	0.3847696713947149	0.49873797128884684	0.8925698059630857	0.49873797128884684	0.5971959299574066	0.6956538886259662
ENSG00000077943	ITGA8	protein_coding	4	0	4	2	0	1	4	0.006688963	NA	NA	NA	0	NA	NA	0	0.006688963210702341	0	0.0016722408026755853	0.0033444816053511705	0.005016722408026756	0.006688963210702341	0	0.9639708148142478	0	0.24099270370356196	0.4819854074071239	0.7229781111106859	0.9639708148142478	0	0.7975548648736879	0	0.19938871621842197	0.39877743243684394	0.5981661486552659	0.7975548648736879	0	0.26102159419197724	0	0.06525539854799431	0.13051079709598862	0.19576619564398293	0.26102159419197724	0.49873797128884684	0.7672345795866856	0.49873797128884684	0.5658621233633065	0.6329862754377662
ENSG00000077984	CST7	protein_coding	2	1	1	1	2	0	0	0	NA	NA	NA	0	NA	NA	0	0	0	0	0	0	0	0	0	0	0	0	0	0	0	0	0	0	0	0	0	0	0	0	0	0	0	0	0.49873797128884684	0.3642530367565862	0.49873797128884684	0.46511673765578165	0.4314955040227165
ENSG00000078018	MAP2	protein_coding	14	5	9	2	2	0	0	0	NA	NA	NA	0	NA	NA	0	0	0	0	0	0	0	0	0	0	0	0	0	0	0	0	0	0	0	0	0	0	0	0	0	0	0	0	0.49873797128884684	0.3642530367565862	0.49873797128884684	0.46511673765578165	0.4314955040227165
ENSG00000078043	PIAS2	protein_coding	24	15	9	0	1	2	48	0.080267559	NA	NA	NA	0	NA	NA	0	0.0802675585284281	0	0.020066889632107024	0.04013377926421405	0.06020066889632107	0.0802675585284281	0	0.9860073528146819	0	0.24650183820367047	0.49300367640734094	0.7395055146110114	0.9860073528146819	0	0.9803873071768021	0	0.24509682679420053	0.49019365358840106	0.7352904803826016	0.9803873071768021	0	0.42294479528244605	0	0.10573619882061151	0.21147239764122303	0.3172085964618345	0.42294479528244605	0.49873797128884684	0.9189146553084082	0.49873797128884684	0.6037821422937372	0.7088263132986276
ENSG00000078053	AMPH	protein_coding	15	3	12	2	2	0	0	0	NA	NA	NA	0	NA	NA	0	0	0	0	0	0	0	0	0	0	0	0	0	0	0	0	0	0	0	0	0	0	0	0	0	0	0	0	0.49873797128884684	0.3642530367565862	0.49873797128884684	0.46511673765578165	0.4314955040227165
ENSG00000078061	ARAF	protein_coding	16	11	5	0	1	2	32	0.053511706	NA	NA	NA	0	NA	NA	0	0.05351170568561873	0	0.013377926421404682	0.026755852842809364	0.04013377926421405	0.05351170568561873	0	0.9830743721537978	0	0.24576859303844945	0.4915371860768989	0.7373057791153483	0.9830743721537978	0	0.9701526799639231	0	0.24253816999098077	0.48507633998196154	0.7276145099729423	0.9701526799639231	0	0.3689704007317779	0	0.09224260018294447	0.18448520036588895	0.2767278005488334	0.3689704007317779	0.49873797128884684	0.880028395646001	0.49873797128884684	0.5940605773781353	0.6893831834674239
ENSG00000078098	FAP	protein_coding	2	1	1	2	2	0	0	0	NA	NA	NA	0	NA	NA	0	0	0	0	0	0	0	0	0	0	0	0	0	0	0	0	0	0	0	0	0	0	0	0	0	0	0	0	0.49873797128884684	0.3642530367565862	0.49873797128884684	0.46511673765578165	0.4314955040227165
ENSG00000078114	NEBL	protein_coding	3	1	2	1	2	0	0	0	NA	NA	NA	0	NA	NA	0	0	0	0	0	0	0	0	0	0	0	0	0	0	0	0	0	0	0	0	0	0	0	0	0	0	0	0	0.49873797128884684	0.3642530367565862	0.49873797128884684	0.46511673765578165	0.4314955040227165
ENSG00000078140	UBE2K	protein_coding	10	7	3	2	1	0	0	0	NA	NA	NA	0	NA	NA	0	0	0	0	0	0	0	0	0	0	0	0	0	0	0	0	0	0	0	0	0	0	0	0	0	0	0	0	0.49873797128884684	0.3642530367565862	0.49873797128884684	0.46511673765578165	0.4314955040227165
ENSG00000078142	PIK3C3	protein_coding	2	1	1	1	2	0	0	0	NA	NA	NA	0	NA	NA	0	0	0	0	0	0	0	0	0	0	0	0	0	0	0	0	0	0	0	0	0	0	0	0	0	0	0	0	0.49873797128884684	0.3642530367565862	0.49873797128884684	0.46511673765578165	0.4314955040227165
ENSG00000078269	SYNJ2	protein_coding	4	2	2	2	1	0	0	0	NA	NA	NA	0	NA	NA	0	0	0	0	0	0	0	0	0	0	0	0	0	0	0	0	0	0	0	0	0	0	0	0	0	0	0	0	0.49873797128884684	0.3642530367565862	0.49873797128884684	0.46511673765578165	0.4314955040227165
ENSG00000078304	PPP2R5C	protein_coding	8	5	3	2	2	0	0	0	NA	NA	NA	0	NA	NA	0	0	0	0	0	0	0	0	0	0	0	0	0	0	0	0	0	0	0	0	0	0	0	0	0	0	0	0	0.49873797128884684	0.3642530367565862	0.49873797128884684	0.46511673765578165	0.4314955040227165
ENSG00000078369	GNB1	protein_coding	17	4	13	0	1	2	34	0.056856187	NA	NA	NA	0	NA	NA	0	0.056856187290969896	0	0.014214046822742474	0.028428093645484948	0.042642140468227424	0.056856187290969896	0	0.9835272094420184	0	0.2458818023605046	0.4917636047210092	0.7376454070815138	0.9835272094420184	0	0.9719404134940183	0	0.24298510337350457	0.48597020674700914	0.7289553101205137	0.9719404134940183	0	0.37656575760382727	0	0.09414143940095682	0.18828287880191363	0.28242431820287045	0.37656575760382727	0.49873797128884684	0.8861807856128727	0.49873797128884684	0.5955986748698533	0.6924593784508598
ENSG00000078399	HOXA9	protein_coding	16	8	8	2	2	0	0	0	NA	NA	NA	0	NA	NA	0	0	0	0	0	0	0	0	0	0	0	0	0	0	0	0	0	0	0	0	0	0	0	0	0	0	0	0	0.49873797128884684	0.3642530367565862	0.49873797128884684	0.46511673765578165	0.4314955040227165
ENSG00000078401	EDN1	protein_coding	11	5	6	0	1	2	22	0.036789298	NA	NA	NA	0	NA	NA	0	0.03678929765886288	0	0.00919732441471572	0.01839464882943144	0.02759197324414716	0.03678929765886288	0	0.9801584258120494	0	0.24503960645301234	0.4900792129060247	0.735118819359037	0.9801584258120494	0	0.9565861267445042	0	0.23914653168612604	0.4782930633722521	0.7174395950583781	0.9565861267445042	0	0.33353109902318323	0	0.08338277475579581	0.16676554951159162	0.2501483242673874	0.33353109902318323	0.49873797128884684	0.8482410474838302	0.49873797128884684	0.5861137403375927	0.6734895093863386
ENSG00000078403	MLLT10	protein_coding	4	4	0	2	1	0	0	0	NA	NA	NA	0	NA	NA	0	0	0	0	0	0	0	0	0	0	0	0	0	0	0	0	0	0	0	0	0	0	0	0	0	0	0	0	0.49873797128884684	0.3642530367565862	0.49873797128884684	0.46511673765578165	0.4314955040227165
ENSG00000078549	ADCYAP1R1	protein_coding	2	0	2	1	0	1	2	0.003344482	NA	NA	NA	0	NA	NA	0	0.0033444816053511705	0	8.361204013377926e-4	0.0016722408026755853	0.002508361204013378	0.0033444816053511705	0	0.9557591145720447	0	0.23893977864301116	0.4778795572860223	0.7168193359290335	0.9557591145720447	0	0.6634588786144912	0	0.1658647196536228	0.3317294393072456	0.49759415896086834	0.6634588786144912	0	0.24741193894269758	0	0.061852984735674396	0.12370596947134879	0.18555895420702317	0.24741193894269758	0.49873797128884684	0.7497239312194353	0.49873797128884684	0.561484461271494	0.6242309512541411
ENSG00000078674	PCM1	protein_coding	10	5	5	2	1	0	0	0	NA	NA	NA	0	NA	NA	0	0	0	0	0	0	0	0	0	0	0	0	0	0	0	0	0	0	0	0	0	0	0	0	0	0	0	0	0.49873797128884684	0.3642530367565862	0.49873797128884684	0.46511673765578165	0.4314955040227165
ENSG00000078699	CBFA2T2	protein_coding	18	12	6	0	1	2	36	0.060200669	NA	NA	NA	0	NA	NA	0	0.06020066889632107	0	0.015050167224080268	0.030100334448160536	0.0451505016722408	0.06020066889632107	0	0.9839494672488691	0	0.24598736681221728	0.49197473362443456	0.7379621004366519	0.9839494672488691	0	0.9735359690685333	0	0.24338399226713334	0.4867679845342667	0.7301519768014	0.9735359690685333	0	0.3847696713947149	0	0.09619241784867873	0.19238483569735745	0.2885772535460362	0.3847696713947149	0.49873797128884684	0.8925698059630857	0.49873797128884684	0.5971959299574066	0.6956538886259662
ENSG00000078747	ITCH	protein_coding	10	4	6	0	1	2	20	0.033444816	NA	NA	NA	0	NA	NA	0	0.033444816053511704	0	0.008361204013377926	0.016722408026755852	0.025083612040133776	0.033444816053511704	0	0.9793834383415166	0	0.24484585958537916	0.4896917191707583	0.7345375787561375	0.9793834383415166	0	0.9523333354045534	0	0.23808333385113836	0.4761666677022767	0.7142500015534151	0.9523333354045534	0	0.32560926933612344	0	0.08140231733403086	0.16280463466806172	0.24420695200209258	0.32560926933612344	0.49873797128884684	0.8404322448335699	0.49873797128884684	0.5841615396750276	0.6695851080612084
ENSG00000078808	SDF4	protein_coding	9	3	6	1	2	0	0	0	NA	NA	NA	0	NA	NA	0	0	0	0	0	0	0	0	0	0	0	0	0	0	0	0	0	0	0	0	0	0	0	0	0	0	0	0	0.49873797128884684	0.3642530367565862	0.49873797128884684	0.46511673765578165	0.4314955040227165
ENSG00000078900	TP73	protein_coding	39	24	15	0	1	2	78	0.130434783	NA	NA	NA	0	NA	NA	0	0.13043478260869565	0	0.03260869565217391	0.06521739130434782	0.09782608695652173	0.13043478260869565	0	0.9892382465160312	0	0.2473095616290078	0.4946191232580156	0.7419286848870235	0.9892382465160312	0	0.988444686629095	0	0.24711117165727375	0.4942223433145475	0.7413335149718212	0.988444686629095	0	0.4972121639570152	0	0.1243030409892538	0.2486060819785076	0.37290912296776135	0.4972121639570152	0.49873797128884684	0.9558289951096387	0.49873797128884684	0.6130107272440448	0.7272834831992427
ENSG00000078902	TOLLIP	protein_coding	16	6	10	2	2	0	0	0	NA	NA	NA	0	NA	NA	0	0	0	0	0	0	0	0	0	0	0	0	0	0	0	0	0	0	0	0	0	0	0	0	0	0	0	0	0.49873797128884684	0.3642530367565862	0.49873797128884684	0.46511673765578165	0.4314955040227165
ENSG00000078967	UBE2D4	protein_coding	5	4	1	2	1	0	0	0	NA	NA	NA	0	NA	NA	0	0	0	0	0	0	0	0	0	0	0	0	0	0	0	0	0	0	0	0	0	0	0	0	0	0	0	0	0.49873797128884684	0.3642530367565862	0.49873797128884684	0.46511673765578165	0.4314955040227165
ENSG00000079102	RUNX1T1	protein_coding	40	22	18	0	1	2	80	0.133779264	NA	NA	NA	0	NA	NA	0	0.13377926421404682	0	0.033444816053511704	0.06688963210702341	0.1003344481605351	0.13377926421404682	0	0.9893987947442668	0	0.2473496986860667	0.4946993973721334	0.7420490960582001	0.9893987947442668	0	0.9887706845330604	0	0.2471926711332651	0.4943853422665302	0.7415780133997953	0.9887706845330604	0	0.502851102612204	0	0.125712775653051	0.251425551306102	0.377138326959153	0.502851102612204	0.49873797128884684	0.9579586685597097	0.49873797128884684	0.6135431456065625	0.7283483199242783
ENSG00000079246	XRCC5	protein_coding	27	13	14	0	1	2	54	0.090301003	NA	NA	NA	0	NA	NA	0	0.0903010033444816	0	0.0225752508361204	0.0451505016722408	0.0677257525083612	0.0903010033444816	0	0.9868183875242573	0	0.24670459688106433	0.49340919376212866	0.7401137906431929	0.9868183875242573	0	0.9826974607302807	0	0.2456743651825702	0.4913487303651404	0.7370230955477106	0.9826974607302807	0	0.4412015754427691	0	0.11030039386069228	0.22060078772138456	0.3309011815820768	0.4412015754427691	0.49873797128884684	0.9296418993532103	0.49873797128884684	0.6064639533049376	0.7141899353210286
ENSG00000079277	MKNK1	protein_coding	11	8	3	2	1	0	0	0	NA	NA	NA	0	NA	NA	0	0	0	0	0	0	0	0	0	0	0	0	0	0	0	0	0	0	0	0	0	0	0	0	0	0	0	0	0.49873797128884684	0.3642530367565862	0.49873797128884684	0.46511673765578165	0.4314955040227165
ENSG00000079308	TNS1	protein_coding	5	4	1	1	2	0	0	0	NA	NA	NA	0	NA	NA	0	0	0	0	0	0	0	0	0	0	0	0	0	0	0	0	0	0	0	0	0	0	0	0	0	0	0	0	0.49873797128884684	0.3642530367565862	0.49873797128884684	0.46511673765578165	0.4314955040227165
ENSG00000079313	REXO1	protein_coding	2	1	1	0	1	2	4	0.006688963	NA	NA	NA	0	NA	NA	0	0.006688963210702341	0	0.0016722408026755853	0.0033444816053511705	0.005016722408026756	0.006688963210702341	0	0.9639708148142478	0	0.24099270370356196	0.4819854074071239	0.7229781111106859	0.9639708148142478	0	0.7975548648736879	0	0.19938871621842197	0.39877743243684394	0.5981661486552659	0.7975548648736879	0	0.26102159419197724	0	0.06525539854799431	0.13051079709598862	0.19576619564398293	0.26102159419197724	0.49873797128884684	0.7672345795866856	0.49873797128884684	0.5658621233633065	0.6329862754377662
ENSG00000079337	RAPGEF3	protein_coding	2	1	1	1	2	0	0	0	NA	NA	NA	0	NA	NA	0	0	0	0	0	0	0	0	0	0	0	0	0	0	0	0	0	0	0	0	0	0	0	0	0	0	0	0	0.49873797128884684	0.3642530367565862	0.49873797128884684	0.46511673765578165	0.4314955040227165
ENSG00000079385	CEACAM1	protein_coding	9	4	5	2	2	0	0	0	NA	NA	NA	0	NA	NA	0	0	0	0	0	0	0	0	0	0	0	0	0	0	0	0	0	0	0	0	0	0	0	0	0	0	0	0	0.49873797128884684	0.3642530367565862	0.49873797128884684	0.46511673765578165	0.4314955040227165
ENSG00000079393	DUSP13	protein_coding	4	2	2	1	2	0	0	0	NA	NA	NA	0	NA	NA	0	0	0	0	0	0	0	0	0	0	0	0	0	0	0	0	0	0	0	0	0	0	0	0	0	0	0	0	0.49873797128884684	0.3642530367565862	0.49873797128884684	0.46511673765578165	0.4314955040227165
ENSG00000079432	CIC	protein_coding	12	10	2	2	1	0	0	0	NA	NA	NA	0	NA	NA	0	0	0	0	0	0	0	0	0	0	0	0	0	0	0	0	0	0	0	0	0	0	0	0	0	0	0	0	0.49873797128884684	0.3642530367565862	0.49873797128884684	0.46511673765578165	0.4314955040227165
ENSG00000079435	LIPE	protein_coding	4	1	3	1	2	0	0	0	NA	NA	NA	0	NA	NA	0	0	0	0	0	0	0	0	0	0	0	0	0	0	0	0	0	0	0	0	0	0	0	0	0	0	0	0	0.49873797128884684	0.3642530367565862	0.49873797128884684	0.46511673765578165	0.4314955040227165
ENSG00000079462	PAFAH1B3	protein_coding	29	15	14	2	1	0	0	0	NA	NA	NA	0	NA	NA	0	0	0	0	0	0	0	0	0	0	0	0	0	0	0	0	0	0	0	0	0	0	0	0	0	0	0	0	0.49873797128884684	0.3642530367565862	0.49873797128884684	0.46511673765578165	0.4314955040227165
ENSG00000079616	KIF22	protein_coding	6	4	2	1	2	0	0	0	NA	NA	NA	0	NA	NA	0	0	0	0	0	0	0	0	0	0	0	0	0	0	0	0	0	0	0	0	0	0	0	0	0	0	0	0	0.49873797128884684	0.3642530367565862	0.49873797128884684	0.46511673765578165	0.4314955040227165
ENSG00000079785	DDX1	protein_coding	2	1	1	2	2	0	0	0	NA	NA	NA	0	NA	NA	0	0	0	0	0	0	0	0	0	0	0	0	0	0	0	0	0	0	0	0	0	0	0	0	0	0	0	0	0.49873797128884684	0.3642530367565862	0.49873797128884684	0.46511673765578165	0.4314955040227165
ENSG00000079805	DNM2	protein_coding	46	14	32	2	2	0	0	0	NA	NA	NA	0	NA	NA	0	0	0	0	0	0	0	0	0	0	0	0	0	0	0	0	0	0	0	0	0	0	0	0	0	0	0	0	0.49873797128884684	0.3642530367565862	0.49873797128884684	0.46511673765578165	0.4314955040227165
ENSG00000079819	EPB41L2	protein_coding	12	3	9	2	2	0	0	0	NA	NA	NA	0	NA	NA	0	0	0	0	0	0	0	0	0	0	0	0	0	0	0	0	0	0	0	0	0	0	0	0	0	0	0	0	0.49873797128884684	0.3642530367565862	0.49873797128884684	0.46511673765578165	0.4314955040227165
ENSG00000079841	RIMS1	protein_coding	8	4	4	2	2	0	0	0	NA	NA	NA	0	NA	NA	0	0	0	0	0	0	0	0	0	0	0	0	0	0	0	0	0	0	0	0	0	0	0	0	0	0	0	0	0.49873797128884684	0.3642530367565862	0.49873797128884684	0.46511673765578165	0.4314955040227165
ENSG00000079950	STX7	protein_coding	4	1	3	2	2	0	0	0	NA	NA	NA	0	NA	NA	0	0	0	0	0	0	0	0	0	0	0	0	0	0	0	0	0	0	0	0	0	0	0	0	0	0	0	0	0.49873797128884684	0.3642530367565862	0.49873797128884684	0.46511673765578165	0.4314955040227165
ENSG00000079999	KEAP1	protein_coding	7	5	2	2	1	0	0	0	NA	NA	NA	0	NA	NA	0	0	0	0	0	0	0	0	0	0	0	0	0	0	0	0	0	0	0	0	0	0	0	0	0	0	0	0	0.49873797128884684	0.3642530367565862	0.49873797128884684	0.46511673765578165	0.4314955040227165
ENSG00000080031	PTPRH	protein_coding	6	0	6	2	0	1	6	0.010033445	NA	NA	NA	0	NA	NA	0	0.010033444816053512	0	0.002508361204013378	0.005016722408026756	0.007525083612040134	0.010033444816053512	0	0.9683022500532876	0	0.2420755625133219	0.4841511250266438	0.7262266875399657	0.9683022500532876	0	0.8553245403985743	0	0.21383113509964358	0.42766227019928715	0.6414934052989307	0.8553245403985743	0	0.2728034298220952	0	0.0682008574555238	0.1364017149110476	0.20460257236657142	0.2728034298220952	0.49873797128884684	0.7818267865593942	0.49873797128884684	0.5695101751064837	0.6402823789241205
ENSG00000080224	EPHA6	protein_coding	2	0	2	2	0	1	2	0.003344482	NA	NA	NA	0	NA	NA	0	0.0033444816053511705	0	8.361204013377926e-4	0.0016722408026755853	0.002508361204013378	0.0033444816053511705	0	0.9557591145720447	0	0.23893977864301116	0.4778795572860223	0.7168193359290335	0.9557591145720447	0	0.6634588786144912	0	0.1658647196536228	0.3317294393072456	0.49759415896086834	0.6634588786144912	0	0.24741193894269758	0	0.061852984735674396	0.12370596947134879	0.18555895420702317	0.24741193894269758	0.49873797128884684	0.7497239312194353	0.49873797128884684	0.561484461271494	0.6242309512541411
ENSG00000080293	SCTR	protein_coding	5	1	4	0	1	2	10	0.016722408	NA	NA	NA	0	NA	NA	0	0.016722408026755852	0	0.004180602006688963	0.008361204013377926	0.012541806020066888	0.016722408026755852	0	0.9733107427535141	0	0.24332768568837854	0.4866553713767571	0.7299830570651356	0.9733107427535141	0	0.9080856009118725	0	0.22702140022796813	0.45404280045593626	0.6810642006839044	0.9080856009118725	0	0.28885759178182924	0	0.07221439794545731	0.14442879589091462	0.21664319383637193	0.28885759178182924	0.49873797128884684	0.800836094021139	0.49873797128884684	0.5742625019719199	0.6497870326549929
ENSG00000080298	RFX3	protein_coding	7	4	3	0	1	2	14	0.023411371	NA	NA	NA	0	NA	NA	0	0.023411371237458192	0	0.005852842809364548	0.011705685618729096	0.017558528428093644	0.023411371237458192	0	0.9763571867447434	0	0.24408929668618584	0.4881785933723717	0.7322678900585575	0.9763571867447434	0	0.9328223979206212	0	0.2332055994801553	0.4664111989603106	0.6996167984404659	0.9328223979206212	0	0.302104462655463	0	0.07552611566386574	0.1510522313277315	0.22657834699159723	0.302104462655463	0.49873797128884684	0.8157438081716359	0.49873797128884684	0.5779894305095441	0.6572408897302414
ENSG00000080345	RIF1	protein_coding	12	3	9	2	2	0	0	0	NA	NA	NA	0	NA	NA	0	0	0	0	0	0	0	0	0	0	0	0	0	0	0	0	0	0	0	0	0	0	0	0	0	0	0	0	0.49873797128884684	0.3642530367565862	0.49873797128884684	0.46511673765578165	0.4314955040227165
ENSG00000080503	SMARCA2	protein_coding	9	6	3	0	1	2	18	0.030100334	NA	NA	NA	0	NA	NA	0	0.030100334448160536	0	0.007525083612040134	0.015050167224080268	0.0225752508361204	0.030100334448160536	0	0.9785104577907935	0	0.24462761444769837	0.48925522889539674	0.7338828433430951	0.9785104577907935	0	0.9471910997334473	0	0.23679777493336182	0.47359554986672364	0.7103933248000854	0.9471910997334473	0	0.31770849367217086	0	0.07942712341804271	0.15885424683608543	0.23828137025412816	0.31770849367217086	0.49873797128884684	0.8323868117999684	0.49873797128884684	0.5821501814166272	0.6655623915444077
ENSG00000080561	MID2	protein_coding	6	5	1	2	1	0	0	0	NA	NA	NA	0	NA	NA	0	0	0	0	0	0	0	0	0	0	0	0	0	0	0	0	0	0	0	0	0	0	0	0	0	0	0	0	0.49873797128884684	0.3642530367565862	0.49873797128884684	0.46511673765578165	0.4314955040227165
ENSG00000080603	SRCAP	protein_coding	5	5	0	2	1	0	0	0	NA	NA	NA	0	NA	NA	0	0	0	0	0	0	0	0	0	0	0	0	0	0	0	0	0	0	0	0	0	0	0	0	0	0	0	0	0.49873797128884684	0.3642530367565862	0.49873797128884684	0.46511673765578165	0.4314955040227165
ENSG00000080618	CPB2	protein_coding	2	1	1	1	2	0	0	0	NA	NA	NA	0	NA	NA	0	0	0	0	0	0	0	0	0	0	0	0	0	0	0	0	0	0	0	0	0	0	0	0	0	0	0	0	0.49873797128884684	0.3642530367565862	0.49873797128884684	0.46511673765578165	0.4314955040227165
ENSG00000080802	CNOT4	protein_coding	7	6	1	2	1	0	0	0	NA	NA	NA	0	NA	NA	0	0	0	0	0	0	0	0	0	0	0	0	0	0	0	0	0	0	0	0	0	0	0	0	0	0	0	0	0.49873797128884684	0.3642530367565862	0.49873797128884684	0.46511673765578165	0.4314955040227165
ENSG00000080815	PSEN1	protein_coding	43	15	28	0	1	2	86	0.143812709	NA	NA	NA	0	NA	NA	0	0.14381270903010032	0	0.03595317725752508	0.07190635451505016	0.10785953177257523	0.14381270903010032	0	0.9898532273878776	0	0.2474633068469694	0.4949266136939388	0.7423899205409082	0.9898532273878776	0	0.9896592556399162	0	0.24741481390997905	0.4948296278199581	0.7422444417299372	0.9896592556399162	0	0.5132446619716832	0	0.1283111654929208	0.2566223309858416	0.3849334964787624	0.5132446619716832	0.49873797128884684	0.9616658778987222	0.49873797128884684	0.6144699479413156	0.7302019245937845
ENSG00000080824	HSP90AA1	protein_coding	73	24	49	0	1	2	146	0.244147157	NA	NA	NA	0	NA	NA	0	0.24414715719063546	0	0.061036789297658864	0.12207357859531773	0.18311036789297658	0.24414715719063546	0	0.992997774210193	0	0.24824944355254824	0.4964988871050965	0.7447483306576448	0.992997774210193	0	0.9945716170290791	0	0.2486429042572698	0.4972858085145396	0.7459287127718094	0.9945716170290791	0	0.5977967131118721	0	0.14944917827796803	0.29889835655593605	0.4483475348339041	0.5977967131118721	0.49873797128884684	0.9829626123994321	0.49873797128884684	0.6197941315664931	0.7408502918441394
ENSG00000080839	RBL1	protein_coding	44	29	15	0	1	2	88	0.147157191	NA	NA	NA	0	NA	NA	0	0.14715719063545152	0	0.03678929765886288	0.07357859531772576	0.11036789297658864	0.14715719063545152	0	0.9899963979065417	0	0.24749909947663543	0.49499819895327085	0.7424972984299063	0.9899963979065417	0	0.9899289750697696	0	0.2474822437674424	0.4949644875348848	0.7424467313023272	0.9899289750697696	0	0.517442780875391	0	0.12936069521884774	0.2587213904376955	0.38808208565654323	0.517442780875391	0.49873797128884684	0.9630856601987695	0.49873797128884684	0.6148248935163275	0.7309118157438081
ENSG00000080845	DLGAP4	protein_coding	11	5	6	0	1	2	22	0.036789298	NA	NA	NA	0	NA	NA	0	0.03678929765886288	0	0.00919732441471572	0.01839464882943144	0.02759197324414716	0.03678929765886288	0	0.9801584258120494	0	0.24503960645301234	0.4900792129060247	0.735118819359037	0.9801584258120494	0	0.9565861267445042	0	0.23914653168612604	0.4782930633722521	0.7174395950583781	0.9565861267445042	0	0.33353109902318323	0	0.08338277475579581	0.16676554951159162	0.2501483242673874	0.33353109902318323	0.49873797128884684	0.8482410474838302	0.49873797128884684	0.5861137403375927	0.6734895093863386
ENSG00000080986	NDC80	protein_coding	16	7	9	2	1	0	0	0	NA	NA	NA	0	NA	NA	0	0	0	0	0	0	0	0	0	0	0	0	0	0	0	0	0	0	0	0	0	0	0	0	0	0	0	0	0.49873797128884684	0.3642530367565862	0.49873797128884684	0.46511673765578165	0.4314955040227165
ENSG00000081026	MAGI3	protein_coding	9	5	4	0	1	2	18	0.030100334	NA	NA	NA	0	NA	NA	0	0.030100334448160536	0	0.007525083612040134	0.015050167224080268	0.0225752508361204	0.030100334448160536	0	0.9785104577907935	0	0.24462761444769837	0.48925522889539674	0.7338828433430951	0.9785104577907935	0	0.9471910997334473	0	0.23679777493336182	0.47359554986672364	0.7103933248000854	0.9471910997334473	0	0.31770849367217086	0	0.07942712341804271	0.15885424683608543	0.23828137025412816	0.31770849367217086	0.49873797128884684	0.8323868117999684	0.49873797128884684	0.5821501814166272	0.6655623915444077
ENSG00000081041	CXCL2	protein_coding	4	2	2	1	2	0	0	0	NA	NA	NA	0	NA	NA	0	0	0	0	0	0	0	0	0	0	0	0	0	0	0	0	0	0	0	0	0	0	0	0	0	0	0	0	0.49873797128884684	0.3642530367565862	0.49873797128884684	0.46511673765578165	0.4314955040227165
ENSG00000081051	AFP	protein_coding	2	1	1	2	2	0	0	0	NA	NA	NA	0	NA	NA	0	0	0	0	0	0	0	0	0	0	0	0	0	0	0	0	0	0	0	0	0	0	0	0	0	0	0	0	0.49873797128884684	0.3642530367565862	0.49873797128884684	0.46511673765578165	0.4314955040227165
ENSG00000081052	COL4A4	protein_coding	10	3	7	0	1	2	20	0.033444816	NA	NA	NA	0	NA	NA	0	0.033444816053511704	0	0.008361204013377926	0.016722408026755852	0.025083612040133776	0.033444816053511704	0	0.9793834383415166	0	0.24484585958537916	0.4896917191707583	0.7345375787561375	0.9793834383415166	0	0.9523333354045534	0	0.23808333385113836	0.4761666677022767	0.7142500015534151	0.9523333354045534	0	0.32560926933612344	0	0.08140231733403086	0.16280463466806172	0.24420695200209258	0.32560926933612344	0.49873797128884684	0.8404322448335699	0.49873797128884684	0.5841615396750276	0.6695851080612084
ENSG00000081189	MEF2C	protein_coding	33	23	10	0	1	2	66	0.110367893	NA	NA	NA	0	NA	NA	0	0.11036789297658862	0	0.027591973244147156	0.05518394648829431	0.08277591973244147	0.11036789297658862	0	0.9881595829921622	0	0.24703989574804056	0.4940797914960811	0.7411196872441217	0.9881595829921622	0	0.9860827259332439	0	0.24652068148331097	0.49304136296662193	0.7395620444499329	0.9860827259332439	0	0.47173720876323777	0	0.11793430219080944	0.23586860438161888	0.3538029065724283	0.47173720876323777	0.49873797128884684	0.9451017510648367	0.49873797128884684	0.6103289162328442	0.7219198611768418
ENSG00000081386	ZNF510	protein_coding	1	1	0	1	2	0	0	0	NA	NA	NA	0	NA	NA	0	0	0	0	0	0	0	0	0	0	0	0	0	0	0	0	0	0	0	0	0	0	0	0	0	0	0	0	0.49873797128884684	0.3642530367565862	0.49873797128884684	0.46511673765578165	0.4314955040227165
ENSG00000081479	LRP2	protein_coding	42	18	24	0	1	2	84	0.140468227	NA	NA	NA	0	NA	NA	0	0.14046822742474915	0	0.03511705685618729	0.07023411371237458	0.10535117056856186	0.14046822742474915	0	0.9897060473722105	0	0.24742651184305262	0.49485302368610523	0.7422795355291578	0.9897060473722105	0	0.9893769210939403	0	0.24734423027348507	0.49468846054697013	0.7420326908204552	0.9893769210939403	0	0.5093946134272024	0	0.1273486533568006	0.2546973067136012	0.3820459600704018	0.5093946134272024	0.49873797128884684	0.960324972393122	0.49873797128884684	0.6141347215649156	0.7295314718409844
ENSG00000081721	DUSP12	protein_coding	3	2	1	1	2	0	0	0	NA	NA	NA	0	NA	NA	0	0	0	0	0	0	0	0	0	0	0	0	0	0	0	0	0	0	0	0	0	0	0	0	0	0	0	0	0.49873797128884684	0.3642530367565862	0.49873797128884684	0.46511673765578165	0.4314955040227165
ENSG00000081803	CADPS2	protein_coding	4	1	3	2	2	0	0	0	NA	NA	NA	0	NA	NA	0	0	0	0	0	0	0	0	0	0	0	0	0	0	0	0	0	0	0	0	0	0	0	0	0	0	0	0	0.49873797128884684	0.3642530367565862	0.49873797128884684	0.46511673765578165	0.4314955040227165
ENSG00000081985	IL12RB2	protein_coding	4	1	3	2	2	0	0	0	NA	NA	NA	0	NA	NA	0	0	0	0	0	0	0	0	0	0	0	0	0	0	0	0	0	0	0	0	0	0	0	0	0	0	0	0	0.49873797128884684	0.3642530367565862	0.49873797128884684	0.46511673765578165	0.4314955040227165
ENSG00000082014	SMARCD3	protein_coding	4	1	3	1	2	0	0	0	NA	NA	NA	0	NA	NA	0	0	0	0	0	0	0	0	0	0	0	0	0	0	0	0	0	0	0	0	0	0	0	0	0	0	0	0	0.49873797128884684	0.3642530367565862	0.49873797128884684	0.46511673765578165	0.4314955040227165
ENSG00000082146	STRADB	protein_coding	2	1	1	2	2	0	0	0	NA	NA	NA	0	NA	NA	0	0	0	0	0	0	0	0	0	0	0	0	0	0	0	0	0	0	0	0	0	0	0	0	0	0	0	0	0.49873797128884684	0.3642530367565862	0.49873797128884684	0.46511673765578165	0.4314955040227165
ENSG00000082175	PGR	protein_coding	36	25	11	0	1	2	72	0.120401338	NA	NA	NA	0	NA	NA	0	0.12040133779264214	0	0.030100334448160536	0.06020066889632107	0.0903010033444816	0.12040133779264214	0	0.9887256278094522	0	0.24718140695236304	0.4943628139047261	0.7415442208570892	0.9887256278094522	0	0.9873601953449177	0	0.24684004883622943	0.49368009767245885	0.7405201465086882	0.9873601953449177	0	0.48373633928225596	0	0.12093408482056399	0.24186816964112798	0.36280225446169195	0.48373633928225596	0.49873797128884684	0.9503864962927907	0.49873797128884684	0.6116501025398328	0.7245622337908187
ENSG00000082258	CCNT2	protein_coding	4	2	2	2	2	0	0	0	NA	NA	NA	0	NA	NA	0	0	0	0	0	0	0	0	0	0	0	0	0	0	0	0	0	0	0	0	0	0	0	0	0	0	0	0	0.49873797128884684	0.3642530367565862	0.49873797128884684	0.46511673765578165	0.4314955040227165
ENSG00000082397	EPB41L3	protein_coding	11	6	5	2	1	0	0	0	NA	NA	NA	0	NA	NA	0	0	0	0	0	0	0	0	0	0	0	0	0	0	0	0	0	0	0	0	0	0	0	0	0	0	0	0	0.49873797128884684	0.3642530367565862	0.49873797128884684	0.46511673765578165	0.4314955040227165
ENSG00000082458	DLG3	protein_coding	32	3	29	0	1	2	64	0.107023411	NA	NA	NA	0	NA	NA	0	0.10702341137123746	0	0.026755852842809364	0.05351170568561873	0.0802675585284281	0.10702341137123746	0	0.9879571800461161	0	0.24698929501152903	0.49397859002305805	0.7409678850345871	0.9879571800461161	0	0.9856048221804932	0	0.2464012055451233	0.4928024110902466	0.7392036166353699	0.9856048221804932	0	0.4673267043371495	0	0.11683167608428738	0.23366335216857476	0.35049502825286216	0.4673267043371495	0.49873797128884684	0.9430509544092128	0.49873797128884684	0.6098162170689383	0.7208944628490298
ENSG00000082512	TRAF5	protein_coding	19	9	10	0	1	2	38	0.063545151	NA	NA	NA	0	NA	NA	0	0.06354515050167224	0	0.01588628762541806	0.03177257525083612	0.04765886287625418	0.06354515050167224	0	0.9843447455420047	0	0.24608618638550117	0.49217237277100234	0.7382585591565035	0.9843447455420047	0	0.9749688041569378	0	0.24374220103923444	0.4874844020784689	0.7312266031177033	0.9749688041569378	0	0.3919328659383538	0	0.09798321648458845	0.1959664329691769	0.29394964945376534	0.3919328659383538	0.49873797128884684	0.8979334279854867	0.49873797128884684	0.5985368354630067	0.6983356996371668
ENSG00000082516	GEMIN5	protein_coding	5	3	2	1	2	0	0	0	NA	NA	NA	0	NA	NA	0	0	0	0	0	0	0	0	0	0	0	0	0	0	0	0	0	0	0	0	0	0	0	0	0	0	0	0	0.49873797128884684	0.3642530367565862	0.49873797128884684	0.46511673765578165	0.4314955040227165
ENSG00000082556	OPRK1	protein_coding	4	0	4	2	0	1	4	0.006688963	NA	NA	NA	0	NA	NA	0	0.006688963210702341	0	0.0016722408026755853	0.0033444816053511705	0.005016722408026756	0.006688963210702341	0	0.9639708148142478	0	0.24099270370356196	0.4819854074071239	0.7229781111106859	0.9639708148142478	0	0.7975548648736879	0	0.19938871621842197	0.39877743243684394	0.5981661486552659	0.7975548648736879	0	0.26102159419197724	0	0.06525539854799431	0.13051079709598862	0.19576619564398293	0.26102159419197724	0.49873797128884684	0.7672345795866856	0.49873797128884684	0.5658621233633065	0.6329862754377662
ENSG00000082641	NFE2L1	protein_coding	11	7	4	2	1	0	0	0	NA	NA	NA	0	NA	NA	0	0	0	0	0	0	0	0	0	0	0	0	0	0	0	0	0	0	0	0	0	0	0	0	0	0	0	0	0.49873797128884684	0.3642530367565862	0.49873797128884684	0.46511673765578165	0.4314955040227165
ENSG00000082684	SEMA5B	protein_coding	7	2	5	1	2	0	0	0	NA	NA	NA	0	NA	NA	0	0	0	0	0	0	0	0	0	0	0	0	0	0	0	0	0	0	0	0	0	0	0	0	0	0	0	0	0.49873797128884684	0.3642530367565862	0.49873797128884684	0.46511673765578165	0.4314955040227165
ENSG00000082701	GSK3B	protein_coding	138	56	82	0	1	2	276	0.461538462	NA	NA	NA	0	NA	NA	0	0.46153846153846156	0	0.11538461538461539	0.23076923076923078	0.34615384615384615	0.46153846153846156	0	0.9963900745456504	0	0.2490975186364126	0.4981950372728252	0.7472925559092378	0.9963900745456504	0	0.9979372928126095	0	0.24948432320315236	0.49896864640630473	0.7484529696094571	0.9979372928126095	0	0.731445538591194	0	0.1828613846477985	0.365722769295597	0.5485841539433955	0.731445538591194	0.49873797128884684	0.9962139138665405	0.49873797128884684	0.6231069569332702	0.7474759425776937
ENSG00000082781	ITGB5	protein_coding	23	4	19	2	2	0	0	0	NA	NA	NA	0	NA	NA	0	0	0	0	0	0	0	0	0	0	0	0	0	0	0	0	0	0	0	0	0	0	0	0	0	0	0	0	0.49873797128884684	0.3642530367565862	0.49873797128884684	0.46511673765578165	0.4314955040227165
ENSG00000082805	ERC1	protein_coding	4	2	2	1	2	0	0	0	NA	NA	NA	0	NA	NA	0	0	0	0	0	0	0	0	0	0	0	0	0	0	0	0	0	0	0	0	0	0	0	0	0	0	0	0	0.49873797128884684	0.3642530367565862	0.49873797128884684	0.46511673765578165	0.4314955040227165
ENSG00000082898	XPO1	protein_coding	33	20	13	0	1	2	66	0.110367893	NA	NA	NA	0	NA	NA	0	0.11036789297658862	0	0.027591973244147156	0.05518394648829431	0.08277591973244147	0.11036789297658862	0	0.9881595829921622	0	0.24703989574804056	0.4940797914960811	0.7411196872441217	0.9881595829921622	0	0.9860827259332439	0	0.24652068148331097	0.49304136296662193	0.7395620444499329	0.9860827259332439	0	0.47173720876323777	0	0.11793430219080944	0.23586860438161888	0.3538029065724283	0.47173720876323777	0.49873797128884684	0.9451017510648367	0.49873797128884684	0.6103289162328442	0.7219198611768418
ENSG00000083290	ULK2	protein_coding	4	2	2	2	1	0	0	0	NA	NA	NA	0	NA	NA	0	0	0	0	0	0	0	0	0	0	0	0	0	0	0	0	0	0	0	0	0	0	0	0	0	0	0	0	0.49873797128884684	0.3642530367565862	0.49873797128884684	0.46511673765578165	0.4314955040227165
ENSG00000083312	TNPO1	protein_coding	12	6	6	0	1	2	24	0.040133779	NA	NA	NA	0	NA	NA	0	0.04013377926421405	0	0.010033444816053512	0.020066889632107024	0.030100334448160536	0.04013377926421405	0	0.9808539424498975	0	0.24521348561247439	0.49042697122494877	0.7356404568374232	0.9808539424498975	0	0.960162198226944	0	0.240040549556736	0.480081099113472	0.720121648670208	0.960162198226944	0	0.34189734942295047	0	0.08547433735573762	0.17094867471147523	0.25642301206721285	0.34189734942295047	0.49873797128884684	0.8562076037229847	0.49873797128884684	0.5881053793973813	0.6774727875059158
ENSG00000083457	ITGAE	protein_coding	3	0	3	2	0	1	3	0.005016722	NA	NA	NA	0	NA	NA	0	0.005016722408026756	0	0.001254180602006689	0.002508361204013378	0.003762541806020067	0.005016722408026756	0	0.9606916773981109	0	0.24017291934952772	0.48034583869905545	0.7205187580485832	0.9606916773981109	0	0.7471719193228473	0	0.18679297983071183	0.37358595966142366	0.5603789394921355	0.7471719193228473	0	0.2546404165319692	0	0.0636601041329923	0.1273202082659846	0.19098031239897692	0.2546404165319692	0.49873797128884684	0.759110269758637	0.49873797128884684	0.5638310459062944	0.6289241205237419
ENSG00000083520	DIS3	protein_coding	10	4	6	2	1	0	0	0	NA	NA	NA	0	NA	NA	0	0	0	0	0	0	0	0	0	0	0	0	0	0	0	0	0	0	0	0	0	0	0	0	0	0	0	0	0.49873797128884684	0.3642530367565862	0.49873797128884684	0.46511673765578165	0.4314955040227165
ENSG00000083635	NUFIP1	protein_coding	3	2	1	1	2	0	0	0	NA	NA	NA	0	NA	NA	0	0	0	0	0	0	0	0	0	0	0	0	0	0	0	0	0	0	0	0	0	0	0	0	0	0	0	0	0.49873797128884684	0.3642530367565862	0.49873797128884684	0.46511673765578165	0.4314955040227165
ENSG00000083799	CYLD	protein_coding	2	1	1	1	2	0	0	0	NA	NA	NA	0	NA	NA	0	0	0	0	0	0	0	0	0	0	0	0	0	0	0	0	0	0	0	0	0	0	0	0	0	0	0	0	0.49873797128884684	0.3642530367565862	0.49873797128884684	0.46511673765578165	0.4314955040227165
ENSG00000083814	ZNF671	protein_coding	1	1	0	1	2	0	0	0	NA	NA	NA	0	NA	NA	0	0	0	0	0	0	0	0	0	0	0	0	0	0	0	0	0	0	0	0	0	0	0	0	0	0	0	0	0.49873797128884684	0.3642530367565862	0.49873797128884684	0.46511673765578165	0.4314955040227165
ENSG00000083838	ZNF446	protein_coding	12	7	5	0	1	2	24	0.040133779	NA	NA	NA	0	NA	NA	0	0.04013377926421405	0	0.010033444816053512	0.020066889632107024	0.030100334448160536	0.04013377926421405	0	0.9808539424498975	0	0.24521348561247439	0.49042697122494877	0.7356404568374232	0.9808539424498975	0	0.960162198226944	0	0.240040549556736	0.480081099113472	0.720121648670208	0.960162198226944	0	0.34189734942295047	0	0.08547433735573762	0.17094867471147523	0.25642301206721285	0.34189734942295047	0.49873797128884684	0.8562076037229847	0.49873797128884684	0.5881053793973813	0.6774727875059158
ENSG00000083857	FAT1	protein_coding	3	1	2	2	2	0	0	0	NA	NA	NA	0	NA	NA	0	0	0	0	0	0	0	0	0	0	0	0	0	0	0	0	0	0	0	0	0	0	0	0	0	0	0	0	0.49873797128884684	0.3642530367565862	0.49873797128884684	0.46511673765578165	0.4314955040227165
ENSG00000083937	CHMP2B	protein_coding	7	3	4	0	1	2	14	0.023411371	NA	NA	NA	0	NA	NA	0	0.023411371237458192	0	0.005852842809364548	0.011705685618729096	0.017558528428093644	0.023411371237458192	0	0.9763571867447434	0	0.24408929668618584	0.4881785933723717	0.7322678900585575	0.9763571867447434	0	0.9328223979206212	0	0.2332055994801553	0.4664111989603106	0.6996167984404659	0.9328223979206212	0	0.302104462655463	0	0.07552611566386574	0.1510522313277315	0.22657834699159723	0.302104462655463	0.49873797128884684	0.8157438081716359	0.49873797128884684	0.5779894305095441	0.6572408897302414
ENSG00000084072	PPIE	protein_coding	3	2	1	2	1	0	0	0	NA	NA	NA	0	NA	NA	0	0	0	0	0	0	0	0	0	0	0	0	0	0	0	0	0	0	0	0	0	0	0	0	0	0	0	0	0.49873797128884684	0.3642530367565862	0.49873797128884684	0.46511673765578165	0.4314955040227165
ENSG00000084093	REST	protein_coding	4	3	1	2	1	0	0	0	NA	NA	NA	0	NA	NA	0	0	0	0	0	0	0	0	0	0	0	0	0	0	0	0	0	0	0	0	0	0	0	0	0	0	0	0	0.49873797128884684	0.3642530367565862	0.49873797128884684	0.46511673765578165	0.4314955040227165
ENSG00000084207	GSTP1	protein_coding	6	4	2	2	2	0	0	0	NA	NA	NA	0	NA	NA	0	0	0	0	0	0	0	0	0	0	0	0	0	0	0	0	0	0	0	0	0	0	0	0	0	0	0	0	0.49873797128884684	0.3642530367565862	0.49873797128884684	0.46511673765578165	0.4314955040227165
ENSG00000084234	APLP2	protein_coding	9	6	3	0	1	2	18	0.030100334	NA	NA	NA	0	NA	NA	0	0.030100334448160536	0	0.007525083612040134	0.015050167224080268	0.0225752508361204	0.030100334448160536	0	0.9785104577907935	0	0.24462761444769837	0.48925522889539674	0.7338828433430951	0.9785104577907935	0	0.9471910997334473	0	0.23679777493336182	0.47359554986672364	0.7103933248000854	0.9471910997334473	0	0.31770849367217086	0	0.07942712341804271	0.15885424683608543	0.23828137025412816	0.31770849367217086	0.49873797128884684	0.8323868117999684	0.49873797128884684	0.5821501814166272	0.6655623915444077
ENSG00000084453	SLCO1A2	protein_coding	4	3	1	1	2	0	0	0	NA	NA	NA	0	NA	NA	0	0	0	0	0	0	0	0	0	0	0	0	0	0	0	0	0	0	0	0	0	0	0	0	0	0	0	0	0.49873797128884684	0.3642530367565862	0.49873797128884684	0.46511673765578165	0.4314955040227165
ENSG00000084463	WBP11	protein_coding	14	6	8	0	1	2	28	0.046822742	NA	NA	NA	0	NA	NA	0	0.046822742474916385	0	0.011705685618729096	0.023411371237458192	0.03511705685618729	0.046822742474916385	0	0.9820586140585625	0	0.24551465351464064	0.49102930702928127	0.7365439605439219	0.9820586140585625	0	0.9658423616175932	0	0.2414605904043983	0.4829211808087966	0.7243817712131949	0.9658423616175932	0	0.3558182530800993	0	0.08895456327002482	0.17790912654004964	0.26686368981007447	0.3558182530800993	0.49873797128884684	0.8688278908345165	0.49873797128884684	0.5912604511752643	0.6837829310616816
ENSG00000084623	EIF3I	protein_coding	5	4	1	1	2	0	0	0	NA	NA	NA	0	NA	NA	0	0	0	0	0	0	0	0	0	0	0	0	0	0	0	0	0	0	0	0	0	0	0	0	0	0	0	0	0.49873797128884684	0.3642530367565862	0.49873797128884684	0.46511673765578165	0.4314955040227165
ENSG00000084652	TXLNA	protein_coding	2	1	1	1	2	0	0	0	NA	NA	NA	0	NA	NA	0	0	0	0	0	0	0	0	0	0	0	0	0	0	0	0	0	0	0	0	0	0	0	0	0	0	0	0	0.49873797128884684	0.3642530367565862	0.49873797128884684	0.46511673765578165	0.4314955040227165
ENSG00000084674	APOB	protein_coding	14	6	8	2	2	0	0	0	NA	NA	NA	0	NA	NA	0	0	0	0	0	0	0	0	0	0	0	0	0	0	0	0	0	0	0	0	0	0	0	0	0	0	0	0	0.49873797128884684	0.3642530367565862	0.49873797128884684	0.46511673765578165	0.4314955040227165
ENSG00000084676	NCOA1	protein_coding	98	58	40	0	1	2	196	0.327759197	NA	NA	NA	0	NA	NA	0	0.3277591973244147	0	0.08193979933110368	0.16387959866220736	0.24581939799331104	0.3277591973244147	0	0.9946170664721813	0	0.24865426661804532	0.49730853323609064	0.7459627998541359	0.9946170664721813	0	0.9963886508909408	0	0.2490971627227352	0.4981943254454704	0.7472914881682056	0.9963886508909408	0	0.6545073775678932	0	0.1636268443919733	0.3272536887839466	0.49088053317591995	0.6545073775678932	0.49873797128884684	0.9906925382552453	0.49873797128884684	0.6217266130304464	0.744715254772046
ENSG00000084733	RAB10	protein_coding	3	1	2	2	2	0	0	0	NA	NA	NA	0	NA	NA	0	0	0	0	0	0	0	0	0	0	0	0	0	0	0	0	0	0	0	0	0	0	0	0	0	0	0	0	0.49873797128884684	0.3642530367565862	0.49873797128884684	0.46511673765578165	0.4314955040227165
ENSG00000084764	MAPRE3	protein_coding	2	1	1	1	2	0	0	0	NA	NA	NA	0	NA	NA	0	0	0	0	0	0	0	0	0	0	0	0	0	0	0	0	0	0	0	0	0	0	0	0	0	0	0	0	0.49873797128884684	0.3642530367565862	0.49873797128884684	0.46511673765578165	0.4314955040227165
ENSG00000084774	CAD	protein_coding	6	3	3	1	2	0	0	0	NA	NA	NA	0	NA	NA	0	0	0	0	0	0	0	0	0	0	0	0	0	0	0	0	0	0	0	0	0	0	0	0	0	0	0	0	0.49873797128884684	0.3642530367565862	0.49873797128884684	0.46511673765578165	0.4314955040227165
ENSG00000085063	CD59	protein_coding	8	4	4	0	1	2	16	0.026755853	NA	NA	NA	0	NA	NA	0	0.026755852842809364	0	0.006688963210702341	0.013377926421404682	0.020066889632107024	0.026755852842809364	0	0.9775139145661939	0	0.24437847864154846	0.4887569572830969	0.7331354359246454	0.9775139145661939	0	0.940846953047169	0	0.23521173826179226	0.4704234765235845	0.7056352147853768	0.940846953047169	0	0.30990046666217724	0	0.07747511666554431	0.15495023333108862	0.23242534999663295	0.30990046666217724	0.49873797128884684	0.8241836251774728	0.49873797128884684	0.5800993847610033	0.6614607982331598
ENSG00000085117	CD82	protein_coding	20	1	19	2	2	0	0	0	NA	NA	NA	0	NA	NA	0	0	0	0	0	0	0	0	0	0	0	0	0	0	0	0	0	0	0	0	0	0	0	0	0	0	0	0	0.49873797128884684	0.3642530367565862	0.49873797128884684	0.46511673765578165	0.4314955040227165
ENSG00000085224	ATRX	protein_coding	16	12	4	2	1	0	0	0	NA	NA	NA	0	NA	NA	0	0	0	0	0	0	0	0	0	0	0	0	0	0	0	0	0	0	0	0	0	0	0	0	0	0	0	0	0.49873797128884684	0.3642530367565862	0.49873797128884684	0.46511673765578165	0.4314955040227165
ENSG00000085365	SCAMP1	protein_coding	7	3	4	0	1	2	14	0.023411371	NA	NA	NA	0	NA	NA	0	0.023411371237458192	0	0.005852842809364548	0.011705685618729096	0.017558528428093644	0.023411371237458192	0	0.9763571867447434	0	0.24408929668618584	0.4881785933723717	0.7322678900585575	0.9763571867447434	0	0.9328223979206212	0	0.2332055994801553	0.4664111989603106	0.6996167984404659	0.9328223979206212	0	0.302104462655463	0	0.07552611566386574	0.1510522313277315	0.22657834699159723	0.302104462655463	0.49873797128884684	0.8157438081716359	0.49873797128884684	0.5779894305095441	0.6572408897302414
ENSG00000085377	PREP	protein_coding	5	2	3	2	1	0	0	0	NA	NA	NA	0	NA	NA	0	0	0	0	0	0	0	0	0	0	0	0	0	0	0	0	0	0	0	0	0	0	0	0	0	0	0	0	0.49873797128884684	0.3642530367565862	0.49873797128884684	0.46511673765578165	0.4314955040227165
ENSG00000085433	WDR47	protein_coding	3	1	2	0	1	2	6	0.010033445	NA	NA	NA	0	NA	NA	0	0.010033444816053512	0	0.002508361204013378	0.005016722408026756	0.007525083612040134	0.010033444816053512	0	0.9683022500532876	0	0.2420755625133219	0.4841511250266438	0.7262266875399657	0.9683022500532876	0	0.8553245403985743	0	0.21383113509964358	0.42766227019928715	0.6414934052989307	0.8553245403985743	0	0.2728034298220952	0	0.0682008574555238	0.1364017149110476	0.20460257236657142	0.2728034298220952	0.49873797128884684	0.7818267865593942	0.49873797128884684	0.5695101751064837	0.6402823789241205
ENSG00000085511	MAP3K4	protein_coding	17	8	9	2	2	0	0	0	NA	NA	NA	0	NA	NA	0	0	0	0	0	0	0	0	0	0	0	0	0	0	0	0	0	0	0	0	0	0	0	0	0	0	0	0	0.49873797128884684	0.3642530367565862	0.49873797128884684	0.46511673765578165	0.4314955040227165
ENSG00000085563	ABCB1	protein_coding	2	1	1	1	2	0	0	0	NA	NA	NA	0	NA	NA	0	0	0	0	0	0	0	0	0	0	0	0	0	0	0	0	0	0	0	0	0	0	0	0	0	0	0	0	0.49873797128884684	0.3642530367565862	0.49873797128884684	0.46511673765578165	0.4314955040227165
ENSG00000085760	MTIF2	protein_coding	2	1	1	1	2	0	0	0	NA	NA	NA	0	NA	NA	0	0	0	0	0	0	0	0	0	0	0	0	0	0	0	0	0	0	0	0	0	0	0	0	0	0	0	0	0.49873797128884684	0.3642530367565862	0.49873797128884684	0.46511673765578165	0.4314955040227165
ENSG00000085832	EPS15	protein_coding	25	16	9	0	1	2	50	0.08361204	NA	NA	NA	0	NA	NA	0	0.08361204013377926	0	0.020903010033444816	0.04180602006688963	0.06270903010033445	0.08361204013377926	0	0.9862904766980558	0	0.24657261917451395	0.4931452383490279	0.7397178575235419	0.9862904766980558	0	0.9812173897375742	0	0.24530434743439355	0.4906086948687871	0.7359130423031807	0.9812173897375742	0	0.4287705584075375	0	0.10719263960188438	0.21438527920376876	0.3215779188056531	0.4287705584075375	0.49873797128884684	0.9224641110585265	0.49873797128884684	0.6046695062312668	0.7106010411736867
ENSG00000086015	MAST2	protein_coding	11	5	6	0	1	2	22	0.036789298	NA	NA	NA	0	NA	NA	0	0.03678929765886288	0	0.00919732441471572	0.01839464882943144	0.02759197324414716	0.03678929765886288	0	0.9801584258120494	0	0.24503960645301234	0.4900792129060247	0.735118819359037	0.9801584258120494	0	0.9565861267445042	0	0.23914653168612604	0.4782930633722521	0.7174395950583781	0.9565861267445042	0	0.33353109902318323	0	0.08338277475579581	0.16676554951159162	0.2501483242673874	0.33353109902318323	0.49873797128884684	0.8482410474838302	0.49873797128884684	0.5861137403375927	0.6734895093863386
ENSG00000086061	DNAJA1	protein_coding	13	5	8	2	2	0	0	0	NA	NA	NA	0	NA	NA	0	0	0	0	0	0	0	0	0	0	0	0	0	0	0	0	0	0	0	0	0	0	0	0	0	0	0	0	0.49873797128884684	0.3642530367565862	0.49873797128884684	0.46511673765578165	0.4314955040227165
ENSG00000086065	CHMP5	protein_coding	9	6	3	0	1	2	18	0.030100334	NA	NA	NA	0	NA	NA	0	0.030100334448160536	0	0.007525083612040134	0.015050167224080268	0.0225752508361204	0.030100334448160536	0	0.9785104577907935	0	0.24462761444769837	0.48925522889539674	0.7338828433430951	0.9785104577907935	0	0.9471910997334473	0	0.23679777493336182	0.47359554986672364	0.7103933248000854	0.9471910997334473	0	0.31770849367217086	0	0.07942712341804271	0.15885424683608543	0.23828137025412816	0.31770849367217086	0.49873797128884684	0.8323868117999684	0.49873797128884684	0.5821501814166272	0.6655623915444077
ENSG00000086102	NFX1	protein_coding	2	2	0	2	1	0	0	0	NA	NA	NA	0	NA	NA	0	0	0	0	0	0	0	0	0	0	0	0	0	0	0	0	0	0	0	0	0	0	0	0	0	0	0	0	0.49873797128884684	0.3642530367565862	0.49873797128884684	0.46511673765578165	0.4314955040227165
ENSG00000086200	IPO11	protein_coding	4	1	3	2	2	0	0	0	NA	NA	NA	0	NA	NA	0	0	0	0	0	0	0	0	0	0	0	0	0	0	0	0	0	0	0	0	0	0	0	0	0	0	0	0	0.49873797128884684	0.3642530367565862	0.49873797128884684	0.46511673765578165	0.4314955040227165
ENSG00000086232	EIF2AK1	protein_coding	3	1	2	1	2	0	0	0	NA	NA	NA	0	NA	NA	0	0	0	0	0	0	0	0	0	0	0	0	0	0	0	0	0	0	0	0	0	0	0	0	0	0	0	0	0.49873797128884684	0.3642530367565862	0.49873797128884684	0.46511673765578165	0.4314955040227165
ENSG00000086475	SEPHS1	protein_coding	4	2	2	1	2	0	0	0	NA	NA	NA	0	NA	NA	0	0	0	0	0	0	0	0	0	0	0	0	0	0	0	0	0	0	0	0	0	0	0	0	0	0	0	0	0.49873797128884684	0.3642530367565862	0.49873797128884684	0.46511673765578165	0.4314955040227165
ENSG00000086504	MRPL28	protein_coding	2	1	1	2	2	0	0	0	NA	NA	NA	0	NA	NA	0	0	0	0	0	0	0	0	0	0	0	0	0	0	0	0	0	0	0	0	0	0	0	0	0	0	0	0	0.49873797128884684	0.3642530367565862	0.49873797128884684	0.46511673765578165	0.4314955040227165
ENSG00000086544	ITPKC	protein_coding	3	2	1	1	2	0	0	0	NA	NA	NA	0	NA	NA	0	0	0	0	0	0	0	0	0	0	0	0	0	0	0	0	0	0	0	0	0	0	0	0	0	0	0	0	0.49873797128884684	0.3642530367565862	0.49873797128884684	0.46511673765578165	0.4314955040227165
ENSG00000086598	TMED2	protein_coding	5	3	2	2	1	0	0	0	NA	NA	NA	0	NA	NA	0	0	0	0	0	0	0	0	0	0	0	0	0	0	0	0	0	0	0	0	0	0	0	0	0	0	0	0	0.49873797128884684	0.3642530367565862	0.49873797128884684	0.46511673765578165	0.4314955040227165
ENSG00000086666	ZFAND6	protein_coding	4	4	0	2	1	0	0	0	NA	NA	NA	0	NA	NA	0	0	0	0	0	0	0	0	0	0	0	0	0	0	0	0	0	0	0	0	0	0	0	0	0	0	0	0	0.49873797128884684	0.3642530367565862	0.49873797128884684	0.46511673765578165	0.4314955040227165
ENSG00000086730	LAT2	protein_coding	10	8	2	1	2	0	0	0	NA	NA	NA	0	NA	NA	0	0	0	0	0	0	0	0	0	0	0	0	0	0	0	0	0	0	0	0	0	0	0	0	0	0	0	0	0.49873797128884684	0.3642530367565862	0.49873797128884684	0.46511673765578165	0.4314955040227165
ENSG00000086758	HUWE1	protein_coding	5	1	4	1	2	0	0	0	NA	NA	NA	0	NA	NA	0	0	0	0	0	0	0	0	0	0	0	0	0	0	0	0	0	0	0	0	0	0	0	0	0	0	0	0	0.49873797128884684	0.3642530367565862	0.49873797128884684	0.46511673765578165	0.4314955040227165
ENSG00000086827	ZW10	protein_coding	2	1	1	2	2	0	0	0	NA	NA	NA	0	NA	NA	0	0	0	0	0	0	0	0	0	0	0	0	0	0	0	0	0	0	0	0	0	0	0	0	0	0	0	0	0.49873797128884684	0.3642530367565862	0.49873797128884684	0.46511673765578165	0.4314955040227165
ENSG00000087074	PPP1R15A	protein_coding	15	11	4	0	1	2	30	0.050167224	NA	NA	NA	0	NA	NA	0	0.05016722408026756	0	0.01254180602006689	0.02508361204013378	0.03762541806020067	0.05016722408026756	0	0.9825866097870277	0	0.24564665244675693	0.49129330489351386	0.7369399573402708	0.9825866097870277	0	0.9681357345636462	0	0.24203393364091155	0.4840678672818231	0.7261018009227347	0.9681357345636462	0	0.36294100695219816	0	0.09073525173804954	0.18147050347609908	0.27220575521414864	0.36294100695219816	0.49873797128884684	0.8749802808013882	0.49873797128884684	0.5927985486669822	0.6868591260451176
ENSG00000087076	HSD17B14	protein_coding	3	2	1	1	2	0	0	0	NA	NA	NA	0	NA	NA	0	0	0	0	0	0	0	0	0	0	0	0	0	0	0	0	0	0	0	0	0	0	0	0	0	0	0	0	0.49873797128884684	0.3642530367565862	0.49873797128884684	0.46511673765578165	0.4314955040227165
ENSG00000087077	TRIP6	protein_coding	37	17	20	0	1	2	74	0.123745819	NA	NA	NA	0	NA	NA	0	0.12374581939799331	0	0.030936454849498328	0.061872909698996656	0.09280936454849498	0.12374581939799331	0	0.9889019661279299	0	0.24722549153198248	0.49445098306396496	0.7416764745959474	0.9889019661279299	0	0.9877408562061901	0	0.24693521405154753	0.49387042810309506	0.7408056421546426	0.9877408562061901	0	0.48809048134814553	0	0.12202262033703638	0.24404524067407277	0.36606786101110916	0.48809048134814553	0.49873797128884684	0.9522006625650734	0.49873797128884684	0.6121036441079035	0.7254693169269602
ENSG00000087085	ACHE	protein_coding	6	3	3	0	1	2	12	0.02006689	NA	NA	NA	0	NA	NA	0	0.020066889632107024	0	0.005016722408026756	0.010033444816053512	0.015050167224080268	0.020066889632107024	0	0.9749853274768638	0	0.24374633186921596	0.4874926637384319	0.7312389956076479	0.9749853274768638	0	0.9223455990358547	0	0.23058639975896367	0.46117279951792733	0.691759199276891	0.9223455990358547	0	0.29515701516441556	0	0.07378925379110389	0.14757850758220778	0.22136776137331166	0.29515701516441556	0.49873797128884684	0.8080138823158227	0.49873797128884684	0.5760569490455908	0.6533759268023348
ENSG00000087086	FTL	protein_coding	10	3	7	1	2	0	0	0	NA	NA	NA	0	NA	NA	0	0	0	0	0	0	0	0	0	0	0	0	0	0	0	0	0	0	0	0	0	0	0	0	0	0	0	0	0.49873797128884684	0.3642530367565862	0.49873797128884684	0.46511673765578165	0.4314955040227165
ENSG00000087088	BAX	protein_coding	14	0	14	2	0	1	14	0.023411371	NA	NA	NA	0	NA	NA	0	0.023411371237458192	0	0.005852842809364548	0.011705685618729096	0.017558528428093644	0.023411371237458192	0	0.9763571867447434	0	0.24408929668618584	0.4881785933723717	0.7322678900585575	0.9763571867447434	0	0.9328223979206212	0	0.2332055994801553	0.4664111989603106	0.6996167984404659	0.9328223979206212	0	0.302104462655463	0	0.07552611566386574	0.1510522313277315	0.22657834699159723	0.302104462655463	0.49873797128884684	0.8157438081716359	0.49873797128884684	0.5779894305095441	0.6572408897302414
ENSG00000087095	NLK	protein_coding	6	3	3	2	1	0	0	0	NA	NA	NA	0	NA	NA	0	0	0	0	0	0	0	0	0	0	0	0	0	0	0	0	0	0	0	0	0	0	0	0	0	0	0	0	0.49873797128884684	0.3642530367565862	0.49873797128884684	0.46511673765578165	0.4314955040227165
ENSG00000087152	ATXN7L3	protein_coding	4	3	1	2	1	0	0	0	NA	NA	NA	0	NA	NA	0	0	0	0	0	0	0	0	0	0	0	0	0	0	0	0	0	0	0	0	0	0	0	0	0	0	0	0	0.49873797128884684	0.3642530367565862	0.49873797128884684	0.46511673765578165	0.4314955040227165
ENSG00000087157	PGS1	protein_coding	2	1	1	1	2	0	0	0	NA	NA	NA	0	NA	NA	0	0	0	0	0	0	0	0	0	0	0	0	0	0	0	0	0	0	0	0	0	0	0	0	0	0	0	0	0.49873797128884684	0.3642530367565862	0.49873797128884684	0.46511673765578165	0.4314955040227165
ENSG00000087191	PSMC5	protein_coding	51	31	20	0	1	2	102	0.170568562	NA	NA	NA	0	NA	NA	0	0.1705685618729097	0	0.042642140468227424	0.08528428093645485	0.12792642140468227	0.1705685618729097	0	0.9909012607617783	0	0.24772531519044458	0.49545063038088916	0.7431759455713337	0.9909012607617783	0	0.9915252998852261	0	0.24788132497130652	0.49576264994261304	0.7436439749139195	0.9915252998852261	0	0.5401093431911741	0	0.13502733579779352	0.27005467159558705	0.40508200739338057	0.5401093431911741	0.49873797128884684	0.970026818110112	0.49873797128884684	0.6165601829941632	0.7343823946994794
ENSG00000087206	UIMC1	protein_coding	5	4	1	0	1	2	10	0.016722408	NA	NA	NA	0	NA	NA	0	0.016722408026755852	0	0.004180602006688963	0.008361204013377926	0.012541806020066888	0.016722408026755852	0	0.9733107427535141	0	0.24332768568837854	0.4866553713767571	0.7299830570651356	0.9733107427535141	0	0.9080856009118725	0	0.22702140022796813	0.45404280045593626	0.6810642006839044	0.9080856009118725	0	0.28885759178182924	0	0.07221439794545731	0.14442879589091462	0.21664319383637193	0.28885759178182924	0.49873797128884684	0.800836094021139	0.49873797128884684	0.5742625019719199	0.6497870326549929
ENSG00000087237	CETP	protein_coding	4	2	2	1	2	0	0	0	NA	NA	NA	0	NA	NA	0	0	0	0	0	0	0	0	0	0	0	0	0	0	0	0	0	0	0	0	0	0	0	0	0	0	0	0	0.49873797128884684	0.3642530367565862	0.49873797128884684	0.46511673765578165	0.4314955040227165
ENSG00000087245	MMP2	protein_coding	26	4	22	2	2	0	0	0	NA	NA	NA	0	NA	NA	0	0	0	0	0	0	0	0	0	0	0	0	0	0	0	0	0	0	0	0	0	0	0	0	0	0	0	0	0.49873797128884684	0.3642530367565862	0.49873797128884684	0.46511673765578165	0.4314955040227165
ENSG00000087258	GNAO1	protein_coding	29	6	23	0	1	2	58	0.096989967	NA	NA	NA	0	NA	NA	0	0.09698996655518395	0	0.024247491638795988	0.048494983277591976	0.07274247491638797	0.09698996655518395	0	0.9873017836127244	0	0.2468254459031811	0.4936508918063622	0.7404763377095432	0.9873017836127244	0	0.9839779590443571	0	0.24599448976108929	0.49198897952217857	0.7379834692832679	0.9839779590443571	0	0.45174766140308203	0	0.11293691535077051	0.22587383070154102	0.33881074605231154	0.45174766140308203	0.49873797128884684	0.9353210285533996	0.49873797128884684	0.607883735604985	0.7170294999211232
ENSG00000087266	SH3BP2	protein_coding	16	3	13	2	2	0	0	0	NA	NA	NA	0	NA	NA	0	0	0	0	0	0	0	0	0	0	0	0	0	0	0	0	0	0	0	0	0	0	0	0	0	0	0	0	0.49873797128884684	0.3642530367565862	0.49873797128884684	0.46511673765578165	0.4314955040227165
ENSG00000087274	ADD1	protein_coding	15	11	4	2	1	0	0	0	NA	NA	NA	0	NA	NA	0	0	0	0	0	0	0	0	0	0	0	0	0	0	0	0	0	0	0	0	0	0	0	0	0	0	0	0	0.49873797128884684	0.3642530367565862	0.49873797128884684	0.46511673765578165	0.4314955040227165
ENSG00000087303	NID2	protein_coding	3	2	1	2	1	0	0	0	NA	NA	NA	0	NA	NA	0	0	0	0	0	0	0	0	0	0	0	0	0	0	0	0	0	0	0	0	0	0	0	0	0	0	0	0	0.49873797128884684	0.3642530367565862	0.49873797128884684	0.46511673765578165	0.4314955040227165
ENSG00000087338	GMCL1	protein_coding	2	1	1	1	2	0	0	0	NA	NA	NA	0	NA	NA	0	0	0	0	0	0	0	0	0	0	0	0	0	0	0	0	0	0	0	0	0	0	0	0	0	0	0	0	0.49873797128884684	0.3642530367565862	0.49873797128884684	0.46511673765578165	0.4314955040227165
ENSG00000087365	SF3B2	protein_coding	4	2	2	1	2	0	0	0	NA	NA	NA	0	NA	NA	0	0	0	0	0	0	0	0	0	0	0	0	0	0	0	0	0	0	0	0	0	0	0	0	0	0	0	0	0.49873797128884684	0.3642530367565862	0.49873797128884684	0.46511673765578165	0.4314955040227165
ENSG00000087460	GNAS	protein_coding	22	5	17	0	1	2	44	0.073578595	NA	NA	NA	0	NA	NA	0	0.07357859531772576	0	0.01839464882943144	0.03678929765886288	0.05518394648829432	0.07357859531772576	0	0.985396598381036	0	0.246349149595259	0.492698299190518	0.739047448785777	0.985396598381036	0	0.9785072032601896	0	0.2446268008150474	0.4892536016300948	0.7338804024451422	0.9785072032601896	0	0.4099442918806802	0	0.10248607297017005	0.2049721459403401	0.3074582189105102	0.4099442918806802	0.49873797128884684	0.9105537150970184	0.49873797128884684	0.6016919072408897	0.7046458431929327
ENSG00000087470	DNM1L	protein_coding	2	1	1	1	2	0	0	0	NA	NA	NA	0	NA	NA	0	0	0	0	0	0	0	0	0	0	0	0	0	0	0	0	0	0	0	0	0	0	0	0	0	0	0	0	0.49873797128884684	0.3642530367565862	0.49873797128884684	0.46511673765578165	0.4314955040227165
ENSG00000087494	PTHLH	protein_coding	6	2	4	0	1	2	12	0.02006689	NA	NA	NA	0	NA	NA	0	0.020066889632107024	0	0.005016722408026756	0.010033444816053512	0.015050167224080268	0.020066889632107024	0	0.9749853274768638	0	0.24374633186921596	0.4874926637384319	0.7312389956076479	0.9749853274768638	0	0.9223455990358547	0	0.23058639975896367	0.46117279951792733	0.691759199276891	0.9223455990358547	0	0.29515701516441556	0	0.07378925379110389	0.14757850758220778	0.22136776137331166	0.29515701516441556	0.49873797128884684	0.8080138823158227	0.49873797128884684	0.5760569490455908	0.6533759268023348
ENSG00000087495	PHACTR3	protein_coding	4	2	2	1	2	0	0	0	NA	NA	NA	0	NA	NA	0	0	0	0	0	0	0	0	0	0	0	0	0	0	0	0	0	0	0	0	0	0	0	0	0	0	0	0	0.49873797128884684	0.3642530367565862	0.49873797128884684	0.46511673765578165	0.4314955040227165
ENSG00000087510	TFAP2C	protein_coding	6	5	1	0	1	2	12	0.02006689	NA	NA	NA	0	NA	NA	0	0.020066889632107024	0	0.005016722408026756	0.010033444816053512	0.015050167224080268	0.020066889632107024	0	0.9749853274768638	0	0.24374633186921596	0.4874926637384319	0.7312389956076479	0.9749853274768638	0	0.9223455990358547	0	0.23058639975896367	0.46117279951792733	0.691759199276891	0.9223455990358547	0	0.29515701516441556	0	0.07378925379110389	0.14757850758220778	0.22136776137331166	0.29515701516441556	0.49873797128884684	0.8080138823158227	0.49873797128884684	0.5760569490455908	0.6533759268023348
ENSG00000087586	AURKA	protein_coding	15	5	10	0	1	2	30	0.050167224	NA	NA	NA	0	NA	NA	0	0.05016722408026756	0	0.01254180602006689	0.02508361204013378	0.03762541806020067	0.05016722408026756	0	0.9825866097870277	0	0.24564665244675693	0.49129330489351386	0.7369399573402708	0.9825866097870277	0	0.9681357345636462	0	0.24203393364091155	0.4840678672818231	0.7261018009227347	0.9681357345636462	0	0.36294100695219816	0	0.09073525173804954	0.18147050347609908	0.27220575521414864	0.36294100695219816	0.49873797128884684	0.8749802808013882	0.49873797128884684	0.5927985486669822	0.6868591260451176
ENSG00000087842	PIR	protein_coding	2	1	1	1	2	0	0	0	NA	NA	NA	0	NA	NA	0	0	0	0	0	0	0	0	0	0	0	0	0	0	0	0	0	0	0	0	0	0	0	0	0	0	0	0	0.49873797128884684	0.3642530367565862	0.49873797128884684	0.46511673765578165	0.4314955040227165
ENSG00000087903	RFX2	protein_coding	6	5	1	0	1	2	12	0.02006689	NA	NA	NA	0	NA	NA	0	0.020066889632107024	0	0.005016722408026756	0.010033444816053512	0.015050167224080268	0.020066889632107024	0	0.9749853274768638	0	0.24374633186921596	0.4874926637384319	0.7312389956076479	0.9749853274768638	0	0.9223455990358547	0	0.23058639975896367	0.46117279951792733	0.691759199276891	0.9223455990358547	0	0.29515701516441556	0	0.07378925379110389	0.14757850758220778	0.22136776137331166	0.29515701516441556	0.49873797128884684	0.8080138823158227	0.49873797128884684	0.5760569490455908	0.6533759268023348
ENSG00000088179	PTPN4	protein_coding	10	6	4	2	1	0	0	0	NA	NA	NA	0	NA	NA	0	0	0	0	0	0	0	0	0	0	0	0	0	0	0	0	0	0	0	0	0	0	0	0	0	0	0	0	0.49873797128884684	0.3642530367565862	0.49873797128884684	0.46511673765578165	0.4314955040227165
ENSG00000088205	DDX18	protein_coding	2	1	1	1	2	0	0	0	NA	NA	NA	0	NA	NA	0	0	0	0	0	0	0	0	0	0	0	0	0	0	0	0	0	0	0	0	0	0	0	0	0	0	0	0	0.49873797128884684	0.3642530367565862	0.49873797128884684	0.46511673765578165	0.4314955040227165
ENSG00000088247	KHSRP	protein_coding	8	2	6	0	1	2	16	0.026755853	NA	NA	NA	0	NA	NA	0	0.026755852842809364	0	0.006688963210702341	0.013377926421404682	0.020066889632107024	0.026755852842809364	0	0.9775139145661939	0	0.24437847864154846	0.4887569572830969	0.7331354359246454	0.9775139145661939	0	0.940846953047169	0	0.23521173826179226	0.4704234765235845	0.7056352147853768	0.940846953047169	0	0.30990046666217724	0	0.07747511666554431	0.15495023333108862	0.23242534999663295	0.30990046666217724	0.49873797128884684	0.8241836251774728	0.49873797128884684	0.5800993847610033	0.6614607982331598
ENSG00000088256	GNA11	protein_coding	18	11	7	0	1	2	36	0.060200669	NA	NA	NA	0	NA	NA	0	0.06020066889632107	0	0.015050167224080268	0.030100334448160536	0.0451505016722408	0.06020066889632107	0	0.9839494672488691	0	0.24598736681221728	0.49197473362443456	0.7379621004366519	0.9839494672488691	0	0.9735359690685333	0	0.24338399226713334	0.4867679845342667	0.7301519768014	0.9735359690685333	0	0.3847696713947149	0	0.09619241784867873	0.19238483569735745	0.2885772535460362	0.3847696713947149	0.49873797128884684	0.8925698059630857	0.49873797128884684	0.5971959299574066	0.6956538886259662
ENSG00000088305	DNMT3B	protein_coding	29	20	9	0	1	2	58	0.096989967	NA	NA	NA	0	NA	NA	0	0.09698996655518395	0	0.024247491638795988	0.048494983277591976	0.07274247491638797	0.09698996655518395	0	0.9873017836127244	0	0.2468254459031811	0.4936508918063622	0.7404763377095432	0.9873017836127244	0	0.9839779590443571	0	0.24599448976108929	0.49198897952217857	0.7379834692832679	0.9839779590443571	0	0.45174766140308203	0	0.11293691535077051	0.22587383070154102	0.33881074605231154	0.45174766140308203	0.49873797128884684	0.9353210285533996	0.49873797128884684	0.607883735604985	0.7170294999211232
ENSG00000088320	REM1	protein_coding	5	2	3	0	1	2	10	0.016722408	NA	NA	NA	0	NA	NA	0	0.016722408026755852	0	0.004180602006688963	0.008361204013377926	0.012541806020066888	0.016722408026755852	0	0.9733107427535141	0	0.24332768568837854	0.4866553713767571	0.7299830570651356	0.9733107427535141	0	0.9080856009118725	0	0.22702140022796813	0.45404280045593626	0.6810642006839044	0.9080856009118725	0	0.28885759178182924	0	0.07221439794545731	0.14442879589091462	0.21664319383637193	0.28885759178182924	0.49873797128884684	0.800836094021139	0.49873797128884684	0.5742625019719199	0.6497870326549929
ENSG00000088367	EPB41L1	protein_coding	12	3	9	2	2	0	0	0	NA	NA	NA	0	NA	NA	0	0	0	0	0	0	0	0	0	0	0	0	0	0	0	0	0	0	0	0	0	0	0	0	0	0	0	0	0.49873797128884684	0.3642530367565862	0.49873797128884684	0.46511673765578165	0.4314955040227165
ENSG00000088538	DOCK3	protein_coding	3	1	2	2	2	0	0	0	NA	NA	NA	0	NA	NA	0	0	0	0	0	0	0	0	0	0	0	0	0	0	0	0	0	0	0	0	0	0	0	0	0	0	0	0	0.49873797128884684	0.3642530367565862	0.49873797128884684	0.46511673765578165	0.4314955040227165
ENSG00000088808	PPP1R13B	protein_coding	2	1	1	1	2	0	0	0	NA	NA	NA	0	NA	NA	0	0	0	0	0	0	0	0	0	0	0	0	0	0	0	0	0	0	0	0	0	0	0	0	0	0	0	0	0.49873797128884684	0.3642530367565862	0.49873797128884684	0.46511673765578165	0.4314955040227165
ENSG00000088832	FKBP1A	protein_coding	11	8	3	0	1	2	22	0.036789298	NA	NA	NA	0	NA	NA	0	0.03678929765886288	0	0.00919732441471572	0.01839464882943144	0.02759197324414716	0.03678929765886288	0	0.9801584258120494	0	0.24503960645301234	0.4900792129060247	0.735118819359037	0.9801584258120494	0	0.9565861267445042	0	0.23914653168612604	0.4782930633722521	0.7174395950583781	0.9565861267445042	0	0.33353109902318323	0	0.08338277475579581	0.16676554951159162	0.2501483242673874	0.33353109902318323	0.49873797128884684	0.8482410474838302	0.49873797128884684	0.5861137403375927	0.6734895093863386
ENSG00000088833	NSFL1C	protein_coding	10	8	2	2	1	0	0	0	NA	NA	NA	0	NA	NA	0	0	0	0	0	0	0	0	0	0	0	0	0	0	0	0	0	0	0	0	0	0	0	0	0	0	0	0	0.49873797128884684	0.3642530367565862	0.49873797128884684	0.46511673765578165	0.4314955040227165
ENSG00000088926	F11	protein_coding	5	2	3	2	2	0	0	0	NA	NA	NA	0	NA	NA	0	0	0	0	0	0	0	0	0	0	0	0	0	0	0	0	0	0	0	0	0	0	0	0	0	0	0	0	0.49873797128884684	0.3642530367565862	0.49873797128884684	0.46511673765578165	0.4314955040227165
ENSG00000088930	XRN2	protein_coding	12	6	6	0	1	2	24	0.040133779	NA	NA	NA	0	NA	NA	0	0.04013377926421405	0	0.010033444816053512	0.020066889632107024	0.030100334448160536	0.04013377926421405	0	0.9808539424498975	0	0.24521348561247439	0.49042697122494877	0.7356404568374232	0.9808539424498975	0	0.960162198226944	0	0.240040549556736	0.480081099113472	0.720121648670208	0.960162198226944	0	0.34189734942295047	0	0.08547433735573762	0.17094867471147523	0.25642301206721285	0.34189734942295047	0.49873797128884684	0.8562076037229847	0.49873797128884684	0.5881053793973813	0.6774727875059158
ENSG00000088986	DYNLL1	protein_coding	60	35	25	0	1	2	120	0.200668896	NA	NA	NA	0	NA	NA	0	0.20066889632107024	0	0.05016722408026756	0.10033444816053512	0.1505016722408027	0.20066889632107024	0	0.9918688029016501	0	0.24796720072541253	0.49593440145082507	0.7439016021762376	0.9918688029016501	0	0.9930376945450573	0	0.24825942363626433	0.49651884727252865	0.744778270908793	0.9930376945450573	0	0.5662549874885228	0	0.1415637468721307	0.2831274937442614	0.4246912406163921	0.5662549874885228	0.49873797128884684	0.9766524688436662	0.49873797128884684	0.6182165956775516	0.7376952200662565
ENSG00000088992	TESC	protein_coding	5	4	1	2	1	0	0	0	NA	NA	NA	0	NA	NA	0	0	0	0	0	0	0	0	0	0	0	0	0	0	0	0	0	0	0	0	0	0	0	0	0	0	0	0	0.49873797128884684	0.3642530367565862	0.49873797128884684	0.46511673765578165	0.4314955040227165
ENSG00000089006	SNX5	protein_coding	10	6	4	2	1	0	0	0	NA	NA	NA	0	NA	NA	0	0	0	0	0	0	0	0	0	0	0	0	0	0	0	0	0	0	0	0	0	0	0	0	0	0	0	0	0.49873797128884684	0.3642530367565862	0.49873797128884684	0.46511673765578165	0.4314955040227165
ENSG00000089009	RPL6	protein_coding	6	3	3	2	2	0	0	0	NA	NA	NA	0	NA	NA	0	0	0	0	0	0	0	0	0	0	0	0	0	0	0	0	0	0	0	0	0	0	0	0	0	0	0	0	0.49873797128884684	0.3642530367565862	0.49873797128884684	0.46511673765578165	0.4314955040227165
ENSG00000089022	MAPKAPK5	protein_coding	18	13	5	0	1	2	36	0.060200669	NA	NA	NA	0	NA	NA	0	0.06020066889632107	0	0.015050167224080268	0.030100334448160536	0.0451505016722408	0.06020066889632107	0	0.9839494672488691	0	0.24598736681221728	0.49197473362443456	0.7379621004366519	0.9839494672488691	0	0.9735359690685333	0	0.24338399226713334	0.4867679845342667	0.7301519768014	0.9735359690685333	0	0.3847696713947149	0	0.09619241784867873	0.19238483569735745	0.2885772535460362	0.3847696713947149	0.49873797128884684	0.8925698059630857	0.49873797128884684	0.5971959299574066	0.6956538886259662
ENSG00000089050	RBBP9	protein_coding	3	3	0	1	2	0	0	0	NA	NA	NA	0	NA	NA	0	0	0	0	0	0	0	0	0	0	0	0	0	0	0	0	0	0	0	0	0	0	0	0	0	0	0	0	0.49873797128884684	0.3642530367565862	0.49873797128884684	0.46511673765578165	0.4314955040227165
ENSG00000089053	ANAPC5	protein_coding	6	2	4	1	2	0	0	0	NA	NA	NA	0	NA	NA	0	0	0	0	0	0	0	0	0	0	0	0	0	0	0	0	0	0	0	0	0	0	0	0	0	0	0	0	0.49873797128884684	0.3642530367565862	0.49873797128884684	0.46511673765578165	0.4314955040227165
ENSG00000089123	TASP1	protein_coding	2	1	1	1	2	0	0	0	NA	NA	NA	0	NA	NA	0	0	0	0	0	0	0	0	0	0	0	0	0	0	0	0	0	0	0	0	0	0	0	0	0	0	0	0	0.49873797128884684	0.3642530367565862	0.49873797128884684	0.46511673765578165	0.4314955040227165
ENSG00000089159	PXN	protein_coding	75	23	52	0	1	2	150	0.25083612	NA	NA	NA	0	NA	NA	0	0.2508361204013378	0	0.06270903010033445	0.1254180602006689	0.18812709030100333	0.2508361204013378	0	0.9931501402282458	0	0.24828753505706144	0.4965750701141229	0.7448626051711843	0.9931501402282458	0	0.9947609773453162	0	0.24869024433632905	0.4973804886726581	0.7460707330089872	0.9947609773453162	0	0.6067392581761483	0	0.15168481454403707	0.30336962908807413	0.4550544436321112	0.6067392581761483	0.49873797128884684	0.9844612714939265	0.49873797128884684	0.6201687963401168	0.7415996213913867
ENSG00000089169	RPH3A	protein_coding	9	2	7	2	2	0	0	0	NA	NA	NA	0	NA	NA	0	0	0	0	0	0	0	0	0	0	0	0	0	0	0	0	0	0	0	0	0	0	0	0	0	0	0	0	0.49873797128884684	0.3642530367565862	0.49873797128884684	0.46511673765578165	0.4314955040227165
ENSG00000089199	CHGB	protein_coding	24	7	17	0	1	2	48	0.080267559	NA	NA	NA	0	NA	NA	0	0.0802675585284281	0	0.020066889632107024	0.04013377926421405	0.06020066889632107	0.0802675585284281	0	0.9860073528146819	0	0.24650183820367047	0.49300367640734094	0.7395055146110114	0.9860073528146819	0	0.9803873071768021	0	0.24509682679420053	0.49019365358840106	0.7352904803826016	0.9803873071768021	0	0.42294479528244605	0	0.10573619882061151	0.21147239764122303	0.3172085964618345	0.42294479528244605	0.49873797128884684	0.9189146553084082	0.49873797128884684	0.6037821422937372	0.7088263132986276
ENSG00000089220	PEBP1	protein_coding	21	16	5	2	1	0	0	0	NA	NA	NA	0	NA	NA	0	0	0	0	0	0	0	0	0	0	0	0	0	0	0	0	0	0	0	0	0	0	0	0	0	0	0	0	0.49873797128884684	0.3642530367565862	0.49873797128884684	0.46511673765578165	0.4314955040227165
ENSG00000089225	TBX5	protein_coding	2	2	0	1	2	0	0	0	NA	NA	NA	0	NA	NA	0	0	0	0	0	0	0	0	0	0	0	0	0	0	0	0	0	0	0	0	0	0	0	0	0	0	0	0	0.49873797128884684	0.3642530367565862	0.49873797128884684	0.46511673765578165	0.4314955040227165
ENSG00000089234	BRAP	protein_coding	3	1	2	1	2	0	0	0	NA	NA	NA	0	NA	NA	0	0	0	0	0	0	0	0	0	0	0	0	0	0	0	0	0	0	0	0	0	0	0	0	0	0	0	0	0.49873797128884684	0.3642530367565862	0.49873797128884684	0.46511673765578165	0.4314955040227165
ENSG00000089248	ERP29	protein_coding	4	1	3	1	2	0	0	0	NA	NA	NA	0	NA	NA	0	0	0	0	0	0	0	0	0	0	0	0	0	0	0	0	0	0	0	0	0	0	0	0	0	0	0	0	0.49873797128884684	0.3642530367565862	0.49873797128884684	0.46511673765578165	0.4314955040227165
ENSG00000089250	NOS1	protein_coding	22	8	14	0	1	2	44	0.073578595	NA	NA	NA	0	NA	NA	0	0.07357859531772576	0	0.01839464882943144	0.03678929765886288	0.05518394648829432	0.07357859531772576	0	0.985396598381036	0	0.246349149595259	0.492698299190518	0.739047448785777	0.985396598381036	0	0.9785072032601896	0	0.2446268008150474	0.4892536016300948	0.7338804024451422	0.9785072032601896	0	0.4099442918806802	0	0.10248607297017005	0.2049721459403401	0.3074582189105102	0.4099442918806802	0.49873797128884684	0.9105537150970184	0.49873797128884684	0.6016919072408897	0.7046458431929327
ENSG00000089280	FUS	protein_coding	19	9	10	2	1	0	0	0	NA	NA	NA	0	NA	NA	0	0	0	0	0	0	0	0	0	0	0	0	0	0	0	0	0	0	0	0	0	0	0	0	0	0	0	0	0.49873797128884684	0.3642530367565862	0.49873797128884684	0.46511673765578165	0.4314955040227165
ENSG00000089289	IGBP1	protein_coding	5	3	2	2	1	0	0	0	NA	NA	NA	0	NA	NA	0	0	0	0	0	0	0	0	0	0	0	0	0	0	0	0	0	0	0	0	0	0	0	0	0	0	0	0	0.49873797128884684	0.3642530367565862	0.49873797128884684	0.46511673765578165	0.4314955040227165
ENSG00000089356	FXYD3	protein_coding	3	1	2	1	2	0	0	0	NA	NA	NA	0	NA	NA	0	0	0	0	0	0	0	0	0	0	0	0	0	0	0	0	0	0	0	0	0	0	0	0	0	0	0	0	0.49873797128884684	0.3642530367565862	0.49873797128884684	0.46511673765578165	0.4314955040227165
ENSG00000089597	GANAB	protein_coding	2	1	1	2	2	0	0	0	NA	NA	NA	0	NA	NA	0	0	0	0	0	0	0	0	0	0	0	0	0	0	0	0	0	0	0	0	0	0	0	0	0	0	0	0	0.49873797128884684	0.3642530367565862	0.49873797128884684	0.46511673765578165	0.4314955040227165
ENSG00000089682	RBM41	protein_coding	4	1	3	1	2	0	0	0	NA	NA	NA	0	NA	NA	0	0	0	0	0	0	0	0	0	0	0	0	0	0	0	0	0	0	0	0	0	0	0	0	0	0	0	0	0.49873797128884684	0.3642530367565862	0.49873797128884684	0.46511673765578165	0.4314955040227165
ENSG00000089685	BIRC5	protein_coding	10	5	5	1	2	0	0	0	NA	NA	NA	0	NA	NA	0	0	0	0	0	0	0	0	0	0	0	0	0	0	0	0	0	0	0	0	0	0	0	0	0	0	0	0	0.49873797128884684	0.3642530367565862	0.49873797128884684	0.46511673765578165	0.4314955040227165
ENSG00000089692	LAG3	protein_coding	2	1	1	2	1	0	0	0	NA	NA	NA	0	NA	NA	0	0	0	0	0	0	0	0	0	0	0	0	0	0	0	0	0	0	0	0	0	0	0	0	0	0	0	0	0.49873797128884684	0.3642530367565862	0.49873797128884684	0.46511673765578165	0.4314955040227165
ENSG00000089775	ZBTB25	protein_coding	7	6	1	2	1	0	0	0	NA	NA	NA	0	NA	NA	0	0	0	0	0	0	0	0	0	0	0	0	0	0	0	0	0	0	0	0	0	0	0	0	0	0	0	0	0.49873797128884684	0.3642530367565862	0.49873797128884684	0.46511673765578165	0.4314955040227165
ENSG00000089847	ANKRD24	protein_coding	4	2	2	1	2	0	0	0	NA	NA	NA	0	NA	NA	0	0	0	0	0	0	0	0	0	0	0	0	0	0	0	0	0	0	0	0	0	0	0	0	0	0	0	0	0.49873797128884684	0.3642530367565862	0.49873797128884684	0.46511673765578165	0.4314955040227165
ENSG00000089902	RCOR1	protein_coding	6	5	1	2	1	0	0	0	NA	NA	NA	0	NA	NA	0	0	0	0	0	0	0	0	0	0	0	0	0	0	0	0	0	0	0	0	0	0	0	0	0	0	0	0	0.49873797128884684	0.3642530367565862	0.49873797128884684	0.46511673765578165	0.4314955040227165
ENSG00000090006	LTBP4	protein_coding	3	1	2	1	2	0	0	0	NA	NA	NA	0	NA	NA	0	0	0	0	0	0	0	0	0	0	0	0	0	0	0	0	0	0	0	0	0	0	0	0	0	0	0	0	0.49873797128884684	0.3642530367565862	0.49873797128884684	0.46511673765578165	0.4314955040227165
ENSG00000090020	SLC9A1	protein_coding	9	5	4	0	1	2	18	0.030100334	NA	NA	NA	0	NA	NA	0	0.030100334448160536	0	0.007525083612040134	0.015050167224080268	0.0225752508361204	0.030100334448160536	0	0.9785104577907935	0	0.24462761444769837	0.48925522889539674	0.7338828433430951	0.9785104577907935	0	0.9471910997334473	0	0.23679777493336182	0.47359554986672364	0.7103933248000854	0.9471910997334473	0	0.31770849367217086	0	0.07942712341804271	0.15885424683608543	0.23828137025412816	0.31770849367217086	0.49873797128884684	0.8323868117999684	0.49873797128884684	0.5821501814166272	0.6655623915444077
ENSG00000090060	PAPOLA	protein_coding	2	1	1	1	2	0	0	0	NA	NA	NA	0	NA	NA	0	0	0	0	0	0	0	0	0	0	0	0	0	0	0	0	0	0	0	0	0	0	0	0	0	0	0	0	0.49873797128884684	0.3642530367565862	0.49873797128884684	0.46511673765578165	0.4314955040227165
ENSG00000090061	CCNK	protein_coding	18	6	12	2	2	0	0	0	NA	NA	NA	0	NA	NA	0	0	0	0	0	0	0	0	0	0	0	0	0	0	0	0	0	0	0	0	0	0	0	0	0	0	0	0	0.49873797128884684	0.3642530367565862	0.49873797128884684	0.46511673765578165	0.4314955040227165
ENSG00000090104	RGS1	protein_coding	11	4	7	0	1	2	22	0.036789298	NA	NA	NA	0	NA	NA	0	0.03678929765886288	0	0.00919732441471572	0.01839464882943144	0.02759197324414716	0.03678929765886288	0	0.9801584258120494	0	0.24503960645301234	0.4900792129060247	0.735118819359037	0.9801584258120494	0	0.9565861267445042	0	0.23914653168612604	0.4782930633722521	0.7174395950583781	0.9565861267445042	0	0.33353109902318323	0	0.08338277475579581	0.16676554951159162	0.2501483242673874	0.33353109902318323	0.49873797128884684	0.8482410474838302	0.49873797128884684	0.5861137403375927	0.6734895093863386
ENSG00000090316	MAEA	protein_coding	2	1	1	1	2	0	0	0	NA	NA	NA	0	NA	NA	0	0	0	0	0	0	0	0	0	0	0	0	0	0	0	0	0	0	0	0	0	0	0	0	0	0	0	0	0.49873797128884684	0.3642530367565862	0.49873797128884684	0.46511673765578165	0.4314955040227165
ENSG00000090339	ICAM1	protein_coding	10	6	4	2	2	0	0	0	NA	NA	NA	0	NA	NA	0	0	0	0	0	0	0	0	0	0	0	0	0	0	0	0	0	0	0	0	0	0	0	0	0	0	0	0	0.49873797128884684	0.3642530367565862	0.49873797128884684	0.46511673765578165	0.4314955040227165
ENSG00000090372	STRN4	protein_coding	18	7	11	0	1	2	36	0.060200669	NA	NA	NA	0	NA	NA	0	0.06020066889632107	0	0.015050167224080268	0.030100334448160536	0.0451505016722408	0.06020066889632107	0	0.9839494672488691	0	0.24598736681221728	0.49197473362443456	0.7379621004366519	0.9839494672488691	0	0.9735359690685333	0	0.24338399226713334	0.4867679845342667	0.7301519768014	0.9735359690685333	0	0.3847696713947149	0	0.09619241784867873	0.19238483569735745	0.2885772535460362	0.3847696713947149	0.49873797128884684	0.8925698059630857	0.49873797128884684	0.5971959299574066	0.6956538886259662
ENSG00000090376	IRAK3	protein_coding	2	2	0	1	2	0	0	0	NA	NA	NA	0	NA	NA	0	0	0	0	0	0	0	0	0	0	0	0	0	0	0	0	0	0	0	0	0	0	0	0	0	0	0	0	0.49873797128884684	0.3642530367565862	0.49873797128884684	0.46511673765578165	0.4314955040227165
ENSG00000090470	PDCD7	protein_coding	3	2	1	1	2	0	0	0	NA	NA	NA	0	NA	NA	0	0	0	0	0	0	0	0	0	0	0	0	0	0	0	0	0	0	0	0	0	0	0	0	0	0	0	0	0.49873797128884684	0.3642530367565862	0.49873797128884684	0.46511673765578165	0.4314955040227165
ENSG00000090487	SPG21	protein_coding	10	6	4	0	1	2	20	0.033444816	NA	NA	NA	0	NA	NA	0	0.033444816053511704	0	0.008361204013377926	0.016722408026755852	0.025083612040133776	0.033444816053511704	0	0.9793834383415166	0	0.24484585958537916	0.4896917191707583	0.7345375787561375	0.9793834383415166	0	0.9523333354045534	0	0.23808333385113836	0.4761666677022767	0.7142500015534151	0.9523333354045534	0	0.32560926933612344	0	0.08140231733403086	0.16280463466806172	0.24420695200209258	0.32560926933612344	0.49873797128884684	0.8404322448335699	0.49873797128884684	0.5841615396750276	0.6695851080612084
ENSG00000090520	DNAJB11	protein_coding	19	14	5	2	1	0	0	0	NA	NA	NA	0	NA	NA	0	0	0	0	0	0	0	0	0	0	0	0	0	0	0	0	0	0	0	0	0	0	0	0	0	0	0	0	0.49873797128884684	0.3642530367565862	0.49873797128884684	0.46511673765578165	0.4314955040227165
ENSG00000090539	CHRD	protein_coding	2	1	1	1	2	0	0	0	NA	NA	NA	0	NA	NA	0	0	0	0	0	0	0	0	0	0	0	0	0	0	0	0	0	0	0	0	0	0	0	0	0	0	0	0	0.49873797128884684	0.3642530367565862	0.49873797128884684	0.46511673765578165	0.4314955040227165
ENSG00000090554	FLT3LG	protein_coding	3	2	1	0	1	2	6	0.010033445	NA	NA	NA	0	NA	NA	0	0.010033444816053512	0	0.002508361204013378	0.005016722408026756	0.007525083612040134	0.010033444816053512	0	0.9683022500532876	0	0.2420755625133219	0.4841511250266438	0.7262266875399657	0.9683022500532876	0	0.8553245403985743	0	0.21383113509964358	0.42766227019928715	0.6414934052989307	0.8553245403985743	0	0.2728034298220952	0	0.0682008574555238	0.1364017149110476	0.20460257236657142	0.2728034298220952	0.49873797128884684	0.7818267865593942	0.49873797128884684	0.5695101751064837	0.6402823789241205
ENSG00000090615	GOLGA3	protein_coding	7	2	5	2	2	0	0	0	NA	NA	NA	0	NA	NA	0	0	0	0	0	0	0	0	0	0	0	0	0	0	0	0	0	0	0	0	0	0	0	0	0	0	0	0	0.49873797128884684	0.3642530367565862	0.49873797128884684	0.46511673765578165	0.4314955040227165
ENSG00000090621	PABPC4	protein_coding	10	5	5	2	1	0	0	0	NA	NA	NA	0	NA	NA	0	0	0	0	0	0	0	0	0	0	0	0	0	0	0	0	0	0	0	0	0	0	0	0	0	0	0	0	0.49873797128884684	0.3642530367565862	0.49873797128884684	0.46511673765578165	0.4314955040227165
ENSG00000090661	CERS4	protein_coding	NA	NA	NA	NA	NA	NA	0	NA	-7.804575306	0	0	7.804575306	Preventive	0.228082566	0.2280825661057514	0	0.2280825661057514	0.17106192457931355	0.1140412830528757	0.05702064152643785	0	0.9999999009969877	0	0.9999999009969877	0.7499999257477408	0.49999995049849383	0.24999997524924691	0	0.9999811165132563	0	0.9999811165132563	0.7499858373849422	0.49999055825662814	0.24999527912831407	0	0.8046905056161818	0	0.8046905056161818	0.6035178792121364	0.4023452528080909	0.20117262640404546	0	0.9988168480832939	0.3642530367565862	0.9988168480832939	0.840175895251617	0.6815349424199401
ENSG00000090776	EFNB1	protein_coding	11	4	7	2	2	0	0	0	NA	NA	NA	0	NA	NA	0	0	0	0	0	0	0	0	0	0	0	0	0	0	0	0	0	0	0	0	0	0	0	0	0	0	0	0	0.49873797128884684	0.3642530367565862	0.49873797128884684	0.46511673765578165	0.4314955040227165
ENSG00000090863	GLG1	protein_coding	2	1	1	1	2	0	0	0	NA	NA	NA	0	NA	NA	0	0	0	0	0	0	0	0	0	0	0	0	0	0	0	0	0	0	0	0	0	0	0	0	0	0	0	0	0.49873797128884684	0.3642530367565862	0.49873797128884684	0.46511673765578165	0.4314955040227165
ENSG00000090889	KIF4A	protein_coding	2	1	1	1	2	0	0	0	NA	NA	NA	0	NA	NA	0	0	0	0	0	0	0	0	0	0	0	0	0	0	0	0	0	0	0	0	0	0	0	0	0	0	0	0	0.49873797128884684	0.3642530367565862	0.49873797128884684	0.46511673765578165	0.4314955040227165
ENSG00000090971	NAT14	protein_coding	2	1	1	1	2	0	0	0	NA	NA	NA	0	NA	NA	0	0	0	0	0	0	0	0	0	0	0	0	0	0	0	0	0	0	0	0	0	0	0	0	0	0	0	0	0.49873797128884684	0.3642530367565862	0.49873797128884684	0.46511673765578165	0.4314955040227165
ENSG00000090975	PITPNM2	protein_coding	3	1	2	2	2	0	0	0	NA	NA	NA	0	NA	NA	0	0	0	0	0	0	0	0	0	0	0	0	0	0	0	0	0	0	0	0	0	0	0	0	0	0	0	0	0.49873797128884684	0.3642530367565862	0.49873797128884684	0.46511673765578165	0.4314955040227165
ENSG00000091106	NLRC4	protein_coding	2	1	1	1	2	0	0	0	NA	NA	NA	0	NA	NA	0	0	0	0	0	0	0	0	0	0	0	0	0	0	0	0	0	0	0	0	0	0	0	0	0	0	0	0	0.49873797128884684	0.3642530367565862	0.49873797128884684	0.46511673765578165	0.4314955040227165
ENSG00000091129	NRCAM	protein_coding	3	1	2	2	2	0	0	0	NA	NA	NA	0	NA	NA	0	0	0	0	0	0	0	0	0	0	0	0	0	0	0	0	0	0	0	0	0	0	0	0	0	0	0	0	0.49873797128884684	0.3642530367565862	0.49873797128884684	0.46511673765578165	0.4314955040227165
ENSG00000091136	LAMB1	protein_coding	3	1	2	0	1	2	6	0.010033445	NA	NA	NA	0	NA	NA	0	0.010033444816053512	0	0.002508361204013378	0.005016722408026756	0.007525083612040134	0.010033444816053512	0	0.9683022500532876	0	0.2420755625133219	0.4841511250266438	0.7262266875399657	0.9683022500532876	0	0.8553245403985743	0	0.21383113509964358	0.42766227019928715	0.6414934052989307	0.8553245403985743	0	0.2728034298220952	0	0.0682008574555238	0.1364017149110476	0.20460257236657142	0.2728034298220952	0.49873797128884684	0.7818267865593942	0.49873797128884684	0.5695101751064837	0.6402823789241205
ENSG00000091181	IL5RA	protein_coding	5	0	5	2	0	1	5	0.008361204	NA	NA	NA	0	NA	NA	0	0.008361204013377926	0	0.0020903010033444815	0.004180602006688963	0.006270903010033444	0.008361204013377926	0	0.9663952619480445	0	0.24159881548701112	0.48319763097402224	0.7247964464610334	0.9663952619480445	0	0.831225487685772	0	0.207806371921443	0.415612743842886	0.623419115764329	0.831225487685772	0	0.2671451945870767	0	0.06678629864676917	0.13357259729353835	0.20035889594030754	0.2671451945870767	0.49873797128884684	0.7748856286480518	0.49873797128884684	0.5677748856286481	0.6368117999684493
ENSG00000091317	CMTM6	protein_coding	5	2	3	2	2	0	0	0	NA	NA	NA	0	NA	NA	0	0	0	0	0	0	0	0	0	0	0	0	0	0	0	0	0	0	0	0	0	0	0	0	0	0	0	0	0.49873797128884684	0.3642530367565862	0.49873797128884684	0.46511673765578165	0.4314955040227165
ENSG00000091409	ITGA6	protein_coding	18	4	14	2	2	0	0	0	NA	NA	NA	0	NA	NA	0	0	0	0	0	0	0	0	0	0	0	0	0	0	0	0	0	0	0	0	0	0	0	0	0	0	0	0	0.49873797128884684	0.3642530367565862	0.49873797128884684	0.46511673765578165	0.4314955040227165
ENSG00000091428	RAPGEF4	protein_coding	5	3	2	1	2	0	0	0	NA	NA	NA	0	NA	NA	0	0	0	0	0	0	0	0	0	0	0	0	0	0	0	0	0	0	0	0	0	0	0	0	0	0	0	0	0.49873797128884684	0.3642530367565862	0.49873797128884684	0.46511673765578165	0.4314955040227165
ENSG00000091513	TF	protein_coding	13	2	11	2	2	0	0	0	NA	NA	NA	0	NA	NA	0	0	0	0	0	0	0	0	0	0	0	0	0	0	0	0	0	0	0	0	0	0	0	0	0	0	0	0	0.49873797128884684	0.3642530367565862	0.49873797128884684	0.46511673765578165	0.4314955040227165
ENSG00000091536	MYO15A	protein_coding	3	1	2	2	2	0	0	0	NA	NA	NA	0	NA	NA	0	0	0	0	0	0	0	0	0	0	0	0	0	0	0	0	0	0	0	0	0	0	0	0	0	0	0	0	0.49873797128884684	0.3642530367565862	0.49873797128884684	0.46511673765578165	0.4314955040227165
ENSG00000091583	APOH	protein_coding	7	3	4	2	2	0	0	0	NA	NA	NA	0	NA	NA	0	0	0	0	0	0	0	0	0	0	0	0	0	0	0	0	0	0	0	0	0	0	0	0	0	0	0	0	0.49873797128884684	0.3642530367565862	0.49873797128884684	0.46511673765578165	0.4314955040227165
ENSG00000091592	NLRP1	protein_coding	6	4	2	2	2	0	0	0	NA	NA	NA	0	NA	NA	0	0	0	0	0	0	0	0	0	0	0	0	0	0	0	0	0	0	0	0	0	0	0	0	0	0	0	0	0.49873797128884684	0.3642530367565862	0.49873797128884684	0.46511673765578165	0.4314955040227165
ENSG00000091732	ZC3HC1	protein_coding	3	2	1	1	2	0	0	0	NA	NA	NA	0	NA	NA	0	0	0	0	0	0	0	0	0	0	0	0	0	0	0	0	0	0	0	0	0	0	0	0	0	0	0	0	0.49873797128884684	0.3642530367565862	0.49873797128884684	0.46511673765578165	0.4314955040227165
ENSG00000091831	ESR1	protein_coding	174	68	106	0	1	2	348	0.581939799	NA	NA	NA	0	NA	NA	0	0.5819397993311036	0	0.1454849498327759	0.2909698996655518	0.4364548494983277	0.5819397993311036	0	0.9975277654769745	0	0.24938194136924363	0.49876388273848726	0.7481458241077309	0.9975277654769745	0	0.9987267791332333	0	0.24968169478330832	0.49936338956661663	0.749045084349925	0.9987267791332333	0	0.8117872002767346	0	0.20294680006918364	0.4058936001383673	0.6088404002075509	0.8117872002767346	0.49873797128884684	0.9986590944943997	0.49873797128884684	0.623718252090235	0.7486985328916232
ENSG00000091879	ANGPT2	protein_coding	5	2	3	2	1	0	0	0	NA	NA	NA	0	NA	NA	0	0	0	0	0	0	0	0	0	0	0	0	0	0	0	0	0	0	0	0	0	0	0	0	0	0	0	0	0.49873797128884684	0.3642530367565862	0.49873797128884684	0.46511673765578165	0.4314955040227165
ENSG00000092009	CMA1	protein_coding	6	3	3	1	2	0	0	0	NA	NA	NA	0	NA	NA	0	0	0	0	0	0	0	0	0	0	0	0	0	0	0	0	0	0	0	0	0	0	0	0	0	0	0	0	0.49873797128884684	0.3642530367565862	0.49873797128884684	0.46511673765578165	0.4314955040227165
ENSG00000092067	CEBPE	protein_coding	20	13	7	0	1	2	40	0.066889632	NA	NA	NA	0	NA	NA	0	0.06688963210702341	0	0.016722408026755852	0.033444816053511704	0.05016722408026755	0.06688963210702341	0	0.9847160581767336	0	0.2461790145441834	0.4923580290883668	0.7385370436325502	0.9847160581767336	0	0.9762626438494069	0	0.24406566096235172	0.48813132192470343	0.7321969828870551	0.9762626438494069	0	0.3980404853798584	0	0.0995101213449646	0.1990202426899292	0.2985303640348938	0.3980404853798584	0.49873797128884684	0.9023505284745228	0.49873797128884684	0.5996411105852658	0.7005442498816848
ENSG00000092094	OSGEP	protein_coding	19	6	13	0	1	2	38	0.063545151	NA	NA	NA	0	NA	NA	0	0.06354515050167224	0	0.01588628762541806	0.03177257525083612	0.04765886287625418	0.06354515050167224	0	0.9843447455420047	0	0.24608618638550117	0.49217237277100234	0.7382585591565035	0.9843447455420047	0	0.9749688041569378	0	0.24374220103923444	0.4874844020784689	0.7312266031177033	0.9749688041569378	0	0.3919328659383538	0	0.09798321648458845	0.1959664329691769	0.29394964945376534	0.3919328659383538	0.49873797128884684	0.8979334279854867	0.49873797128884684	0.5985368354630067	0.6983356996371668
ENSG00000092108	SCFD1	protein_coding	5	1	4	1	2	0	0	0	NA	NA	NA	0	NA	NA	0	0	0	0	0	0	0	0	0	0	0	0	0	0	0	0	0	0	0	0	0	0	0	0	0	0	0	0	0.49873797128884684	0.3642530367565862	0.49873797128884684	0.46511673765578165	0.4314955040227165
ENSG00000092148	HECTD1	protein_coding	2	1	1	1	2	0	0	0	NA	NA	NA	0	NA	NA	0	0	0	0	0	0	0	0	0	0	0	0	0	0	0	0	0	0	0	0	0	0	0	0	0	0	0	0	0.49873797128884684	0.3642530367565862	0.49873797128884684	0.46511673765578165	0.4314955040227165
ENSG00000092199	HNRNPC	protein_coding	18	10	8	2	1	0	0	0	NA	NA	NA	0	NA	NA	0	0	0	0	0	0	0	0	0	0	0	0	0	0	0	0	0	0	0	0	0	0	0	0	0	0	0	0	0.49873797128884684	0.3642530367565862	0.49873797128884684	0.46511673765578165	0.4314955040227165
ENSG00000092201	SUPT16H	protein_coding	4	4	0	2	1	0	0	0	NA	NA	NA	0	NA	NA	0	0	0	0	0	0	0	0	0	0	0	0	0	0	0	0	0	0	0	0	0	0	0	0	0	0	0	0	0.49873797128884684	0.3642530367565862	0.49873797128884684	0.46511673765578165	0.4314955040227165
ENSG00000092203	TOX4	protein_coding	9	4	5	1	2	0	0	0	NA	NA	NA	0	NA	NA	0	0	0	0	0	0	0	0	0	0	0	0	0	0	0	0	0	0	0	0	0	0	0	0	0	0	0	0	0.49873797128884684	0.3642530367565862	0.49873797128884684	0.46511673765578165	0.4314955040227165
ENSG00000092421	SEMA6A	protein_coding	3	1	2	2	2	0	0	0	NA	NA	NA	0	NA	NA	0	0	0	0	0	0	0	0	0	0	0	0	0	0	0	0	0	0	0	0	0	0	0	0	0	0	0	0	0.49873797128884684	0.3642530367565862	0.49873797128884684	0.46511673765578165	0.4314955040227165
ENSG00000092439	TRPM7	protein_coding	6	5	1	1	2	0	0	0	NA	NA	NA	0	NA	NA	0	0	0	0	0	0	0	0	0	0	0	0	0	0	0	0	0	0	0	0	0	0	0	0	0	0	0	0	0.49873797128884684	0.3642530367565862	0.49873797128884684	0.46511673765578165	0.4314955040227165
ENSG00000092445	TYRO3	protein_coding	6	0	6	2	0	1	6	0.010033445	NA	NA	NA	0	NA	NA	0	0.010033444816053512	0	0.002508361204013378	0.005016722408026756	0.007525083612040134	0.010033444816053512	0	0.9683022500532876	0	0.2420755625133219	0.4841511250266438	0.7262266875399657	0.9683022500532876	0	0.8553245403985743	0	0.21383113509964358	0.42766227019928715	0.6414934052989307	0.8553245403985743	0	0.2728034298220952	0	0.0682008574555238	0.1364017149110476	0.20460257236657142	0.2728034298220952	0.49873797128884684	0.7818267865593942	0.49873797128884684	0.5695101751064837	0.6402823789241205
ENSG00000092529	CAPN3	protein_coding	6	3	3	1	2	0	0	0	NA	NA	NA	0	NA	NA	0	0	0	0	0	0	0	0	0	0	0	0	0	0	0	0	0	0	0	0	0	0	0	0	0	0	0	0	0.49873797128884684	0.3642530367565862	0.49873797128884684	0.46511673765578165	0.4314955040227165
ENSG00000092531	SNAP23	protein_coding	20	11	9	0	1	2	40	0.066889632	NA	NA	NA	0	NA	NA	0	0.06688963210702341	0	0.016722408026755852	0.033444816053511704	0.05016722408026755	0.06688963210702341	0	0.9847160581767336	0	0.2461790145441834	0.4923580290883668	0.7385370436325502	0.9847160581767336	0	0.9762626438494069	0	0.24406566096235172	0.48813132192470343	0.7321969828870551	0.9762626438494069	0	0.3980404853798584	0	0.0995101213449646	0.1990202426899292	0.2985303640348938	0.3980404853798584	0.49873797128884684	0.9023505284745228	0.49873797128884684	0.5996411105852658	0.7005442498816848
ENSG00000092621	PHGDH	protein_coding	3	1	2	2	2	0	0	0	NA	NA	NA	0	NA	NA	0	0	0	0	0	0	0	0	0	0	0	0	0	0	0	0	0	0	0	0	0	0	0	0	0	0	0	0	0.49873797128884684	0.3642530367565862	0.49873797128884684	0.46511673765578165	0.4314955040227165
ENSG00000092820	EZR	protein_coding	42	14	28	0	1	2	84	0.140468227	NA	NA	NA	0	NA	NA	0	0.14046822742474915	0	0.03511705685618729	0.07023411371237458	0.10535117056856186	0.14046822742474915	0	0.9897060473722105	0	0.24742651184305262	0.49485302368610523	0.7422795355291578	0.9897060473722105	0	0.9893769210939403	0	0.24734423027348507	0.49468846054697013	0.7420326908204552	0.9893769210939403	0	0.5093946134272024	0	0.1273486533568006	0.2546973067136012	0.3820459600704018	0.5093946134272024	0.49873797128884684	0.960324972393122	0.49873797128884684	0.6141347215649156	0.7295314718409844
ENSG00000092841	MYL6	protein_coding	5	2	3	1	2	0	0	0	NA	NA	NA	0	NA	NA	0	0	0	0	0	0	0	0	0	0	0	0	0	0	0	0	0	0	0	0	0	0	0	0	0	0	0	0	0.49873797128884684	0.3642530367565862	0.49873797128884684	0.46511673765578165	0.4314955040227165
ENSG00000092853	CLSPN	protein_coding	3	1	2	1	2	0	0	0	NA	NA	NA	0	NA	NA	0	0	0	0	0	0	0	0	0	0	0	0	0	0	0	0	0	0	0	0	0	0	0	0	0	0	0	0	0.49873797128884684	0.3642530367565862	0.49873797128884684	0.46511673765578165	0.4314955040227165
ENSG00000092929	UNC13D	protein_coding	2	1	1	1	2	0	0	0	NA	NA	NA	0	NA	NA	0	0	0	0	0	0	0	0	0	0	0	0	0	0	0	0	0	0	0	0	0	0	0	0	0	0	0	0	0.49873797128884684	0.3642530367565862	0.49873797128884684	0.46511673765578165	0.4314955040227165
ENSG00000092964	DPYSL2	protein_coding	5	3	2	2	1	0	0	0	NA	NA	NA	0	NA	NA	0	0	0	0	0	0	0	0	0	0	0	0	0	0	0	0	0	0	0	0	0	0	0	0	0	0	0	0	0.49873797128884684	0.3642530367565862	0.49873797128884684	0.46511673765578165	0.4314955040227165
ENSG00000092969	TGFB2	protein_coding	8	3	5	2	2	0	0	0	NA	NA	NA	0	NA	NA	0	0	0	0	0	0	0	0	0	0	0	0	0	0	0	0	0	0	0	0	0	0	0	0	0	0	0	0	0.49873797128884684	0.3642530367565862	0.49873797128884684	0.46511673765578165	0.4314955040227165
ENSG00000093000	NUP50	protein_coding	2	1	1	1	2	0	0	0	NA	NA	NA	0	NA	NA	0	0	0	0	0	0	0	0	0	0	0	0	0	0	0	0	0	0	0	0	0	0	0	0	0	0	0	0	0.49873797128884684	0.3642530367565862	0.49873797128884684	0.46511673765578165	0.4314955040227165
ENSG00000093010	COMT	protein_coding	5	2	3	2	1	0	0	0	NA	NA	NA	0	NA	NA	0	0	0	0	0	0	0	0	0	0	0	0	0	0	0	0	0	0	0	0	0	0	0	0	0	0	0	0	0.49873797128884684	0.3642530367565862	0.49873797128884684	0.46511673765578165	0.4314955040227165
ENSG00000094631	HDAC6	protein_coding	23	16	7	0	1	2	46	0.076923077	NA	NA	NA	0	NA	NA	0	0.07692307692307693	0	0.019230769230769232	0.038461538461538464	0.057692307692307696	0.07692307692307693	0	0.9857098611371503	0	0.24642746528428758	0.49285493056857516	0.7392823958528627	0.9857098611371503	0	0.9794870187200836	0	0.2448717546800209	0.4897435093600418	0.7346152640400627	0.9794870187200836	0	0.4166932070024146	0	0.10417330175060364	0.2083466035012073	0.31251990525181095	0.4166932070024146	0.49873797128884684	0.9149708155860545	0.49873797128884684	0.6027961823631487	0.7068543934374507
ENSG00000094804	CDC6	protein_coding	11	6	5	2	1	0	0	0	NA	NA	NA	0	NA	NA	0	0	0	0	0	0	0	0	0	0	0	0	0	0	0	0	0	0	0	0	0	0	0	0	0	0	0	0	0.49873797128884684	0.3642530367565862	0.49873797128884684	0.46511673765578165	0.4314955040227165
ENSG00000094880	CDC23	protein_coding	2	1	1	1	2	0	0	0	NA	NA	NA	0	NA	NA	0	0	0	0	0	0	0	0	0	0	0	0	0	0	0	0	0	0	0	0	0	0	0	0	0	0	0	0	0.49873797128884684	0.3642530367565862	0.49873797128884684	0.46511673765578165	0.4314955040227165
ENSG00000094916	CBX5	protein_coding	38	24	14	2	1	0	0	0	NA	NA	NA	0	NA	NA	0	0	0	0	0	0	0	0	0	0	0	0	0	0	0	0	0	0	0	0	0	0	0	0	0	0	0	0	0.49873797128884684	0.3642530367565862	0.49873797128884684	0.46511673765578165	0.4314955040227165
ENSG00000095002	MSH2	protein_coding	15	10	5	1	2	0	0	0	NA	NA	NA	0	NA	NA	0	0	0	0	0	0	0	0	0	0	0	0	0	0	0	0	0	0	0	0	0	0	0	0	0	0	0	0	0.49873797128884684	0.3642530367565862	0.49873797128884684	0.46511673765578165	0.4314955040227165
ENSG00000095066	HOOK2	protein_coding	16	10	6	0	1	2	32	0.053511706	NA	NA	NA	0	NA	NA	0	0.05351170568561873	0	0.013377926421404682	0.026755852842809364	0.04013377926421405	0.05351170568561873	0	0.9830743721537978	0	0.24576859303844945	0.4915371860768989	0.7373057791153483	0.9830743721537978	0	0.9701526799639231	0	0.24253816999098077	0.48507633998196154	0.7276145099729423	0.9701526799639231	0	0.3689704007317779	0	0.09224260018294447	0.18448520036588895	0.2767278005488334	0.3689704007317779	0.49873797128884684	0.880028395646001	0.49873797128884684	0.5940605773781353	0.6893831834674239
ENSG00000095370	SH2D3C	protein_coding	7	3	4	1	2	0	0	0	NA	NA	NA	0	NA	NA	0	0	0	0	0	0	0	0	0	0	0	0	0	0	0	0	0	0	0	0	0	0	0	0	0	0	0	0	0.49873797128884684	0.3642530367565862	0.49873797128884684	0.46511673765578165	0.4314955040227165
ENSG00000095564	BTAF1	protein_coding	2	2	0	2	1	0	0	0	NA	NA	NA	0	NA	NA	0	0	0	0	0	0	0	0	0	0	0	0	0	0	0	0	0	0	0	0	0	0	0	0	0	0	0	0	0.49873797128884684	0.3642530367565862	0.49873797128884684	0.46511673765578165	0.4314955040227165
ENSG00000095574	IKZF5	protein_coding	6	4	2	2	1	0	0	0	NA	NA	NA	0	NA	NA	0	0	0	0	0	0	0	0	0	0	0	0	0	0	0	0	0	0	0	0	0	0	0	0	0	0	0	0	0.49873797128884684	0.3642530367565862	0.49873797128884684	0.46511673765578165	0.4314955040227165
ENSG00000095585	BLNK	protein_coding	26	16	10	0	1	2	52	0.086956522	NA	NA	NA	0	NA	NA	0	0.08695652173913043	0	0.021739130434782608	0.043478260869565216	0.06521739130434782	0.08695652173913043	0	0.9865604612231793	0	0.24664011530579483	0.49328023061158965	0.7399203459173844	0.9865604612231793	0	0.9819851844247734	0	0.24549629610619336	0.4909925922123867	0.7364888883185801	0.9819851844247734	0	0.43493903644295495	0	0.10873475911073874	0.21746951822147748	0.32620427733221624	0.43493903644295495	0.49873797128884684	0.926092443603092	0.49873797128884684	0.6055765893674081	0.7124152074459694
ENSG00000095637	SORBS1	protein_coding	15	13	2	2	1	0	0	0	NA	NA	NA	0	NA	NA	0	0	0	0	0	0	0	0	0	0	0	0	0	0	0	0	0	0	0	0	0	0	0	0	0	0	0	0	0.49873797128884684	0.3642530367565862	0.49873797128884684	0.46511673765578165	0.4314955040227165
ENSG00000095739	BAMBI	protein_coding	2	0	2	2	0	1	2	0.003344482	NA	NA	NA	0	NA	NA	0	0.0033444816053511705	0	8.361204013377926e-4	0.0016722408026755853	0.002508361204013378	0.0033444816053511705	0	0.9557591145720447	0	0.23893977864301116	0.4778795572860223	0.7168193359290335	0.9557591145720447	0	0.6634588786144912	0	0.1658647196536228	0.3317294393072456	0.49759415896086834	0.6634588786144912	0	0.24741193894269758	0	0.061852984735674396	0.12370596947134879	0.18555895420702317	0.24741193894269758	0.49873797128884684	0.7497239312194353	0.49873797128884684	0.561484461271494	0.6242309512541411
ENSG00000095752	IL11	protein_coding	2	1	1	2	1	0	0	0	NA	NA	NA	0	NA	NA	0	0	0	0	0	0	0	0	0	0	0	0	0	0	0	0	0	0	0	0	0	0	0	0	0	0	0	0	0.49873797128884684	0.3642530367565862	0.49873797128884684	0.46511673765578165	0.4314955040227165
ENSG00000095777	MYO3A	protein_coding	2	1	1	1	2	0	0	0	NA	NA	NA	0	NA	NA	0	0	0	0	0	0	0	0	0	0	0	0	0	0	0	0	0	0	0	0	0	0	0	0	0	0	0	0	0.49873797128884684	0.3642530367565862	0.49873797128884684	0.46511673765578165	0.4314955040227165
ENSG00000095787	WAC	protein_coding	2	1	1	1	2	0	0	0	NA	NA	NA	0	NA	NA	0	0	0	0	0	0	0	0	0	0	0	0	0	0	0	0	0	0	0	0	0	0	0	0	0	0	0	0	0.49873797128884684	0.3642530367565862	0.49873797128884684	0.46511673765578165	0.4314955040227165
ENSG00000095794	CREM	protein_coding	25	13	12	2	1	0	0	0	NA	NA	NA	0	NA	NA	0	0	0	0	0	0	0	0	0	0	0	0	0	0	0	0	0	0	0	0	0	0	0	0	0	0	0	0	0.49873797128884684	0.3642530367565862	0.49873797128884684	0.46511673765578165	0.4314955040227165
ENSG00000095951	HIVEP1	protein_coding	10	8	2	2	1	0	0	0	NA	NA	NA	0	NA	NA	0	0	0	0	0	0	0	0	0	0	0	0	0	0	0	0	0	0	0	0	0	0	0	0	0	0	0	0	0.49873797128884684	0.3642530367565862	0.49873797128884684	0.46511673765578165	0.4314955040227165
ENSG00000095970	TREM2	protein_coding	1	0	1	1	0	1	1	0.001672241	NA	NA	NA	0	NA	NA	0	0.0016722408026755853	0	4.180602006688963e-4	8.361204013377926e-4	0.001254180602006689	0.0016722408026755853	0	0.9464077754542604	0	0.2366019438635651	0.4732038877271302	0.7098058315906952	0.9464077754542604	0	0.49673792343088535	0	0.12418448085772134	0.24836896171544268	0.37255344257316403	0.49673792343088535	0	0.23715417988645957	0	0.05928854497161489	0.11857708994322978	0.17786563491484467	0.23715417988645957	0.49873797128884684	0.7360782457800915	0.49873797128884684	0.558073039911658	0.6174081085344691
ENSG00000096060	FKBP5	protein_coding	5	2	3	2	2	0	0	0	NA	NA	NA	0	NA	NA	0	0	0	0	0	0	0	0	0	0	0	0	0	0	0	0	0	0	0	0	0	0	0	0	0	0	0	0	0.49873797128884684	0.3642530367565862	0.49873797128884684	0.46511673765578165	0.4314955040227165
ENSG00000096063	SRPK1	protein_coding	12	8	4	2	1	0	0	0	NA	NA	NA	0	NA	NA	0	0	0	0	0	0	0	0	0	0	0	0	0	0	0	0	0	0	0	0	0	0	0	0	0	0	0	0	0.49873797128884684	0.3642530367565862	0.49873797128884684	0.46511673765578165	0.4314955040227165
ENSG00000096264	NCR2	protein_coding	1	0	1	1	0	1	1	0.001672241	NA	NA	NA	0	NA	NA	0	0.0016722408026755853	0	4.180602006688963e-4	8.361204013377926e-4	0.001254180602006689	0.0016722408026755853	0	0.9464077754542604	0	0.2366019438635651	0.4732038877271302	0.7098058315906952	0.9464077754542604	0	0.49673792343088535	0	0.12418448085772134	0.24836896171544268	0.37255344257316403	0.49673792343088535	0	0.23715417988645957	0	0.05928854497161489	0.11857708994322978	0.17786563491484467	0.23715417988645957	0.49873797128884684	0.7360782457800915	0.49873797128884684	0.558073039911658	0.6174081085344691
ENSG00000096384	HSP90AB1	protein_coding	23	13	10	0	1	2	46	0.076923077	NA	NA	NA	0	NA	NA	0	0.07692307692307693	0	0.019230769230769232	0.038461538461538464	0.057692307692307696	0.07692307692307693	0	0.9857098611371503	0	0.24642746528428758	0.49285493056857516	0.7392823958528627	0.9857098611371503	0	0.9794870187200836	0	0.2448717546800209	0.4897435093600418	0.7346152640400627	0.9794870187200836	0	0.4166932070024146	0	0.10417330175060364	0.2083466035012073	0.31251990525181095	0.4166932070024146	0.49873797128884684	0.9149708155860545	0.49873797128884684	0.6027961823631487	0.7068543934374507
ENSG00000096401	CDC5L	protein_coding	17	15	2	0	1	2	34	0.056856187	NA	NA	NA	0	NA	NA	0	0.056856187290969896	0	0.014214046822742474	0.028428093645484948	0.042642140468227424	0.056856187290969896	0	0.9835272094420184	0	0.2458818023605046	0.4917636047210092	0.7376454070815138	0.9835272094420184	0	0.9719404134940183	0	0.24298510337350457	0.48597020674700914	0.7289553101205137	0.9719404134940183	0	0.37656575760382727	0	0.09414143940095682	0.18828287880191363	0.28242431820287045	0.37656575760382727	0.49873797128884684	0.8861807856128727	0.49873797128884684	0.5955986748698533	0.6924593784508598
ENSG00000096433	ITPR3	protein_coding	9	1	8	2	2	0	0	0	NA	NA	NA	0	NA	NA	0	0	0	0	0	0	0	0	0	0	0	0	0	0	0	0	0	0	0	0	0	0	0	0	0	0	0	0	0.49873797128884684	0.3642530367565862	0.49873797128884684	0.46511673765578165	0.4314955040227165
ENSG00000096654	ZNF184	protein_coding	4	3	1	1	2	0	0	0	NA	NA	NA	0	NA	NA	0	0	0	0	0	0	0	0	0	0	0	0	0	0	0	0	0	0	0	0	0	0	0	0	0	0	0	0	0.49873797128884684	0.3642530367565862	0.49873797128884684	0.46511673765578165	0.4314955040227165
ENSG00000096696	DSP	protein_coding	19	15	4	0	1	2	38	0.063545151	NA	NA	NA	0	NA	NA	0	0.06354515050167224	0	0.01588628762541806	0.03177257525083612	0.04765886287625418	0.06354515050167224	0	0.9843447455420047	0	0.24608618638550117	0.49217237277100234	0.7382585591565035	0.9843447455420047	0	0.9749688041569378	0	0.24374220103923444	0.4874844020784689	0.7312266031177033	0.9749688041569378	0	0.3919328659383538	0	0.09798321648458845	0.1959664329691769	0.29394964945376534	0.3919328659383538	0.49873797128884684	0.8979334279854867	0.49873797128884684	0.5985368354630067	0.6983356996371668
ENSG00000096717	SIRT1	protein_coding	10	4	6	2	2	0	0	0	NA	NA	NA	0	NA	NA	0	0	0	0	0	0	0	0	0	0	0	0	0	0	0	0	0	0	0	0	0	0	0	0	0	0	0	0	0.49873797128884684	0.3642530367565862	0.49873797128884684	0.46511673765578165	0.4314955040227165
ENSG00000096746	HNRNPH3	protein_coding	9	1	8	0	1	2	18	0.030100334	NA	NA	NA	0	NA	NA	0	0.030100334448160536	0	0.007525083612040134	0.015050167224080268	0.0225752508361204	0.030100334448160536	0	0.9785104577907935	0	0.24462761444769837	0.48925522889539674	0.7338828433430951	0.9785104577907935	0	0.9471910997334473	0	0.23679777493336182	0.47359554986672364	0.7103933248000854	0.9471910997334473	0	0.31770849367217086	0	0.07942712341804271	0.15885424683608543	0.23828137025412816	0.31770849367217086	0.49873797128884684	0.8323868117999684	0.49873797128884684	0.5821501814166272	0.6655623915444077
ENSG00000096968	JAK2	protein_coding	84	29	55	0	1	2	168	0.280936455	NA	NA	NA	0	NA	NA	0	0.2809364548494983	0	0.07023411371237458	0.14046822742474915	0.21070234113712372	0.2809364548494983	0	0.9937806568199727	0	0.24844516420499319	0.49689032840998637	0.7453354926149796	0.9937806568199727	0	0.9955027806112251	0	0.24887569515280628	0.49775139030561255	0.7466270854584188	0.9955027806112251	0	0.6288927377690096	0	0.1572231844422524	0.3144463688845048	0.4716695533267572	0.6288927377690096	0.49873797128884684	0.9876952200662565	0.49873797128884684	0.6209772834831992	0.7432165956775517
ENSG00000096996	IL12RB1	protein_coding	4	0	4	2	0	1	4	0.006688963	NA	NA	NA	0	NA	NA	0	0.006688963210702341	0	0.0016722408026755853	0.0033444816053511705	0.005016722408026756	0.006688963210702341	0	0.9639708148142478	0	0.24099270370356196	0.4819854074071239	0.7229781111106859	0.9639708148142478	0	0.7975548648736879	0	0.19938871621842197	0.39877743243684394	0.5981661486552659	0.7975548648736879	0	0.26102159419197724	0	0.06525539854799431	0.13051079709598862	0.19576619564398293	0.26102159419197724	0.49873797128884684	0.7672345795866856	0.49873797128884684	0.5658621233633065	0.6329862754377662
ENSG00000097007	ABL1	protein_coding	91	37	54	0	1	2	182	0.304347826	NA	NA	NA	0	NA	NA	0	0.30434782608695654	0	0.07608695652173914	0.15217391304347827	0.2282608695652174	0.30434782608695654	0	0.9942179790139695	0	0.24855449475349237	0.49710898950698473	0.7456634842604771	0.9942179790139695	0	0.9959793996955013	0	0.24899484992387533	0.49798969984775066	0.746984549771626	0.9959793996955013	0	0.6409241708758191	0	0.16023104271895477	0.32046208543790955	0.4806931281568643	0.6409241708758191	0.49873797128884684	0.9891938791607509	0.49873797128884684	0.6213519482568228	0.7439659252247989
ENSG00000097033	SH3GLB1	protein_coding	7	5	2	1	2	0	0	0	NA	NA	NA	0	NA	NA	0	0	0	0	0	0	0	0	0	0	0	0	0	0	0	0	0	0	0	0	0	0	0	0	0	0	0	0	0.49873797128884684	0.3642530367565862	0.49873797128884684	0.46511673765578165	0.4314955040227165
ENSG00000097046	CDC7	protein_coding	9	7	2	2	1	0	0	0	NA	NA	NA	0	NA	NA	0	0	0	0	0	0	0	0	0	0	0	0	0	0	0	0	0	0	0	0	0	0	0	0	0	0	0	0	0.49873797128884684	0.3642530367565862	0.49873797128884684	0.46511673765578165	0.4314955040227165
ENSG00000099139	PCSK5	protein_coding	8	4	4	2	2	0	0	0	NA	NA	NA	0	NA	NA	0	0	0	0	0	0	0	0	0	0	0	0	0	0	0	0	0	0	0	0	0	0	0	0	0	0	0	0	0.49873797128884684	0.3642530367565862	0.49873797128884684	0.46511673765578165	0.4314955040227165
ENSG00000099203	TMED1	protein_coding	2	1	1	1	2	0	0	0	NA	NA	NA	0	NA	NA	0	0	0	0	0	0	0	0	0	0	0	0	0	0	0	0	0	0	0	0	0	0	0	0	0	0	0	0	0.49873797128884684	0.3642530367565862	0.49873797128884684	0.46511673765578165	0.4314955040227165
ENSG00000099204	ABLIM1	protein_coding	13	5	8	1	2	0	0	0	NA	NA	NA	0	NA	NA	0	0	0	0	0	0	0	0	0	0	0	0	0	0	0	0	0	0	0	0	0	0	0	0	0	0	0	0	0.49873797128884684	0.3642530367565862	0.49873797128884684	0.46511673765578165	0.4314955040227165
ENSG00000099246	RAB18	protein_coding	1	1	0	1	2	0	0	0	NA	NA	NA	0	NA	NA	0	0	0	0	0	0	0	0	0	0	0	0	0	0	0	0	0	0	0	0	0	0	0	0	0	0	0	0	0.49873797128884684	0.3642530367565862	0.49873797128884684	0.46511673765578165	0.4314955040227165
ENSG00000099250	NRP1	protein_coding	13	1	12	2	2	0	0	0	NA	NA	NA	0	NA	NA	0	0	0	0	0	0	0	0	0	0	0	0	0	0	0	0	0	0	0	0	0	0	0	0	0	0	0	0	0.49873797128884684	0.3642530367565862	0.49873797128884684	0.46511673765578165	0.4314955040227165
ENSG00000099256	PRTFDC1	protein_coding	4	2	2	1	2	0	0	0	NA	NA	NA	0	NA	NA	0	0	0	0	0	0	0	0	0	0	0	0	0	0	0	0	0	0	0	0	0	0	0	0	0	0	0	0	0.49873797128884684	0.3642530367565862	0.49873797128884684	0.46511673765578165	0.4314955040227165
ENSG00000099282	TSPAN15	protein_coding	2	0	2	1	0	1	2	0.003344482	NA	NA	NA	0	NA	NA	0	0.0033444816053511705	0	8.361204013377926e-4	0.0016722408026755853	0.002508361204013378	0.0033444816053511705	0	0.9557591145720447	0	0.23893977864301116	0.4778795572860223	0.7168193359290335	0.9557591145720447	0	0.6634588786144912	0	0.1658647196536228	0.3317294393072456	0.49759415896086834	0.6634588786144912	0	0.24741193894269758	0	0.061852984735674396	0.12370596947134879	0.18555895420702317	0.24741193894269758	0.49873797128884684	0.7497239312194353	0.49873797128884684	0.561484461271494	0.6242309512541411
ENSG00000099308	MAST3	protein_coding	2	1	1	1	2	0	0	0	NA	NA	NA	0	NA	NA	0	0	0	0	0	0	0	0	0	0	0	0	0	0	0	0	0	0	0	0	0	0	0	0	0	0	0	0	0.49873797128884684	0.3642530367565862	0.49873797128884684	0.46511673765578165	0.4314955040227165
ENSG00000099326	MZF1	protein_coding	3	3	0	2	1	0	0	0	NA	NA	NA	0	NA	NA	0	0	0	0	0	0	0	0	0	0	0	0	0	0	0	0	0	0	0	0	0	0	0	0	0	0	0	0	0.49873797128884684	0.3642530367565862	0.49873797128884684	0.46511673765578165	0.4314955040227165
ENSG00000099331	MYO9B	protein_coding	5	3	2	2	1	0	0	0	NA	NA	NA	0	NA	NA	0	0	0	0	0	0	0	0	0	0	0	0	0	0	0	0	0	0	0	0	0	0	0	0	0	0	0	0	0.49873797128884684	0.3642530367565862	0.49873797128884684	0.46511673765578165	0.4314955040227165
ENSG00000099617	EFNA2	protein_coding	4	3	1	2	2	0	0	0	NA	NA	NA	0	NA	NA	0	0	0	0	0	0	0	0	0	0	0	0	0	0	0	0	0	0	0	0	0	0	0	0	0	0	0	0	0.49873797128884684	0.3642530367565862	0.49873797128884684	0.46511673765578165	0.4314955040227165
ENSG00000099622	CIRBP	protein_coding	4	2	2	1	2	0	0	0	NA	NA	NA	0	NA	NA	0	0	0	0	0	0	0	0	0	0	0	0	0	0	0	0	0	0	0	0	0	0	0	0	0	0	0	0	0.49873797128884684	0.3642530367565862	0.49873797128884684	0.46511673765578165	0.4314955040227165
ENSG00000099783	HNRNPM	protein_coding	9	4	5	0	1	2	18	0.030100334	NA	NA	NA	0	NA	NA	0	0.030100334448160536	0	0.007525083612040134	0.015050167224080268	0.0225752508361204	0.030100334448160536	0	0.9785104577907935	0	0.24462761444769837	0.48925522889539674	0.7338828433430951	0.9785104577907935	0	0.9471910997334473	0	0.23679777493336182	0.47359554986672364	0.7103933248000854	0.9471910997334473	0	0.31770849367217086	0	0.07942712341804271	0.15885424683608543	0.23828137025412816	0.31770849367217086	0.49873797128884684	0.8323868117999684	0.49873797128884684	0.5821501814166272	0.6655623915444077
ENSG00000099804	CDC34	protein_coding	18	12	6	0	1	2	36	0.060200669	NA	NA	NA	0	NA	NA	0	0.06020066889632107	0	0.015050167224080268	0.030100334448160536	0.0451505016722408	0.06020066889632107	0	0.9839494672488691	0	0.24598736681221728	0.49197473362443456	0.7379621004366519	0.9839494672488691	0	0.9735359690685333	0	0.24338399226713334	0.4867679845342667	0.7301519768014	0.9735359690685333	0	0.3847696713947149	0	0.09619241784867873	0.19238483569735745	0.2885772535460362	0.3847696713947149	0.49873797128884684	0.8925698059630857	0.49873797128884684	0.5971959299574066	0.6956538886259662
ENSG00000099817	POLR2E	protein_coding	12	5	7	0	1	2	24	0.040133779	NA	NA	NA	0	NA	NA	0	0.04013377926421405	0	0.010033444816053512	0.020066889632107024	0.030100334448160536	0.04013377926421405	0	0.9808539424498975	0	0.24521348561247439	0.49042697122494877	0.7356404568374232	0.9808539424498975	0	0.960162198226944	0	0.240040549556736	0.480081099113472	0.720121648670208	0.960162198226944	0	0.34189734942295047	0	0.08547433735573762	0.17094867471147523	0.25642301206721285	0.34189734942295047	0.49873797128884684	0.8562076037229847	0.49873797128884684	0.5881053793973813	0.6774727875059158
ENSG00000099860	GADD45B	protein_coding	9	4	5	1	2	0	0	0	NA	NA	NA	0	NA	NA	0	0	0	0	0	0	0	0	0	0	0	0	0	0	0	0	0	0	0	0	0	0	0	0	0	0	0	0	0.49873797128884684	0.3642530367565862	0.49873797128884684	0.46511673765578165	0.4314955040227165
ENSG00000099866	MADCAM1	protein_coding	2	2	0	1	2	0	0	0	NA	NA	NA	0	NA	NA	0	0	0	0	0	0	0	0	0	0	0	0	0	0	0	0	0	0	0	0	0	0	0	0	0	0	0	0	0.49873797128884684	0.3642530367565862	0.49873797128884684	0.46511673765578165	0.4314955040227165
ENSG00000099875	MKNK2	protein_coding	13	10	3	0	1	2	26	0.043478261	NA	NA	NA	0	NA	NA	0	0.043478260869565216	0	0.010869565217391304	0.021739130434782608	0.03260869565217391	0.043478260869565216	0	0.9814838127877107	0	0.24537095319692767	0.49074190639385534	0.736112859590783	0.9814838127877107	0	0.9632114032350901	0	0.24080285080877253	0.48160570161754507	0.7224085524263176	0.9632114032350901	0	0.34857483027958697	0	0.08714370756989674	0.17428741513979348	0.2614311227096902	0.34857483027958697	0.49873797128884684	0.8623599936898565	0.49873797128884684	0.5896434768890992	0.6805489824893517
ENSG00000099899	TRMT2A	protein_coding	13	3	10	2	2	0	0	0	NA	NA	NA	0	NA	NA	0	0	0	0	0	0	0	0	0	0	0	0	0	0	0	0	0	0	0	0	0	0	0	0	0	0	0	0	0.49873797128884684	0.3642530367565862	0.49873797128884684	0.46511673765578165	0.4314955040227165
ENSG00000099901	RANBP1	protein_coding	3	1	2	1	2	0	0	0	NA	NA	NA	0	NA	NA	0	0	0	0	0	0	0	0	0	0	0	0	0	0	0	0	0	0	0	0	0	0	0	0	0	0	0	0	0.49873797128884684	0.3642530367565862	0.49873797128884684	0.46511673765578165	0.4314955040227165
ENSG00000099917	MED15	protein_coding	12	9	3	0	1	2	24	0.040133779	NA	NA	NA	0	NA	NA	0	0.04013377926421405	0	0.010033444816053512	0.020066889632107024	0.030100334448160536	0.04013377926421405	0	0.9808539424498975	0	0.24521348561247439	0.49042697122494877	0.7356404568374232	0.9808539424498975	0	0.960162198226944	0	0.240040549556736	0.480081099113472	0.720121648670208	0.960162198226944	0	0.34189734942295047	0	0.08547433735573762	0.17094867471147523	0.25642301206721285	0.34189734942295047	0.49873797128884684	0.8562076037229847	0.49873797128884684	0.5881053793973813	0.6774727875059158
ENSG00000099937	SERPIND1	protein_coding	2	1	1	2	2	0	0	0	NA	NA	NA	0	NA	NA	0	0	0	0	0	0	0	0	0	0	0	0	0	0	0	0	0	0	0	0	0	0	0	0	0	0	0	0	0.49873797128884684	0.3642530367565862	0.49873797128884684	0.46511673765578165	0.4314955040227165
ENSG00000099940	SNAP29	protein_coding	2	1	1	2	2	0	0	0	NA	NA	NA	0	NA	NA	0	0	0	0	0	0	0	0	0	0	0	0	0	0	0	0	0	0	0	0	0	0	0	0	0	0	0	0	0.49873797128884684	0.3642530367565862	0.49873797128884684	0.46511673765578165	0.4314955040227165
ENSG00000099942	CRKL	protein_coding	48	18	30	0	1	2	96	0.160535117	NA	NA	NA	0	NA	NA	0	0.1605351170568562	0	0.04013377926421405	0.0802675585284281	0.12040133779264214	0.1605351170568562	0	0.9905327200491015	0	0.24763318001227538	0.49526636002455077	0.7428995400368261	0.9905327200491015	0	0.9908972507165584	0	0.2477243126791396	0.4954486253582792	0.7431729380374188	0.9908972507165584	0	0.5311469290367214	0	0.13278673225918036	0.2655734645183607	0.3983601967775411	0.5311469290367214	0.49873797128884684	0.9674238838933585	0.49873797128884684	0.6159094494399747	0.7330809275911027
ENSG00000099949	LZTR1	protein_coding	1	1	0	1	2	0	0	0	NA	NA	NA	0	NA	NA	0	0	0	0	0	0	0	0	0	0	0	0	0	0	0	0	0	0	0	0	0	0	0	0	0	0	0	0	0.49873797128884684	0.3642530367565862	0.49873797128884684	0.46511673765578165	0.4314955040227165
ENSG00000099985	OSM	protein_coding	10	8	2	2	1	0	0	0	NA	NA	NA	0	NA	NA	0	0	0	0	0	0	0	0	0	0	0	0	0	0	0	0	0	0	0	0	0	0	0	0	0	0	0	0	0.49873797128884684	0.3642530367565862	0.49873797128884684	0.46511673765578165	0.4314955040227165
ENSG00000099992	TBC1D10A	protein_coding	1	1	0	1	2	0	0	0	NA	NA	NA	0	NA	NA	0	0	0	0	0	0	0	0	0	0	0	0	0	0	0	0	0	0	0	0	0	0	0	0	0	0	0	0	0.49873797128884684	0.3642530367565862	0.49873797128884684	0.46511673765578165	0.4314955040227165
ENSG00000099995	SF3A1	protein_coding	5	3	2	1	2	0	0	0	NA	NA	NA	0	NA	NA	0	0	0	0	0	0	0	0	0	0	0	0	0	0	0	0	0	0	0	0	0	0	0	0	0	0	0	0	0.49873797128884684	0.3642530367565862	0.49873797128884684	0.46511673765578165	0.4314955040227165
ENSG00000100028	SNRPD3	protein_coding	15	3	12	2	2	0	0	0	NA	NA	NA	0	NA	NA	0	0	0	0	0	0	0	0	0	0	0	0	0	0	0	0	0	0	0	0	0	0	0	0	0	0	0	0	0.49873797128884684	0.3642530367565862	0.49873797128884684	0.46511673765578165	0.4314955040227165
ENSG00000100030	MAPK1	protein_coding	157	80	77	0	1	2	314	0.525083612	NA	NA	NA	0	NA	NA	0	0.5250836120401338	0	0.13127090301003344	0.2625418060200669	0.39381270903010035	0.5250836120401338	0	0.9970292692401344	0	0.2492573173100336	0.4985146346200672	0.7477719519301007	0.9970292692401344	0	0.9983986746858	0	0.24959966867145	0.4991993373429	0.74879900601435	0.9983986746858	0	0.7769446615872093	0	0.19423616539680233	0.38847233079360466	0.582708496190407	0.7769446615872093	0.49873797128884684	0.997870326549929	0.49873797128884684	0.6235210601041173	0.7483041489193879
ENSG00000100031	GGT1	protein_coding	2	1	1	1	2	0	0	0	NA	NA	NA	0	NA	NA	0	0	0	0	0	0	0	0	0	0	0	0	0	0	0	0	0	0	0	0	0	0	0	0	0	0	0	0	0.49873797128884684	0.3642530367565862	0.49873797128884684	0.46511673765578165	0.4314955040227165
ENSG00000100034	PPM1F	protein_coding	5	4	1	0	1	2	10	0.016722408	NA	NA	NA	0	NA	NA	0	0.016722408026755852	0	0.004180602006688963	0.008361204013377926	0.012541806020066888	0.016722408026755852	0	0.9733107427535141	0	0.24332768568837854	0.4866553713767571	0.7299830570651356	0.9733107427535141	0	0.9080856009118725	0	0.22702140022796813	0.45404280045593626	0.6810642006839044	0.9080856009118725	0	0.28885759178182924	0	0.07221439794545731	0.14442879589091462	0.21664319383637193	0.28885759178182924	0.49873797128884684	0.800836094021139	0.49873797128884684	0.5742625019719199	0.6497870326549929
ENSG00000100038	TOP3B	protein_coding	10	7	3	0	1	2	20	0.033444816	NA	NA	NA	0	NA	NA	0	0.033444816053511704	0	0.008361204013377926	0.016722408026755852	0.025083612040133776	0.033444816053511704	0	0.9793834383415166	0	0.24484585958537916	0.4896917191707583	0.7345375787561375	0.9793834383415166	0	0.9523333354045534	0	0.23808333385113836	0.4761666677022767	0.7142500015534151	0.9523333354045534	0	0.32560926933612344	0	0.08140231733403086	0.16280463466806172	0.24420695200209258	0.32560926933612344	0.49873797128884684	0.8404322448335699	0.49873797128884684	0.5841615396750276	0.6695851080612084
ENSG00000100060	MFNG	protein_coding	1	1	0	1	2	0	0	0	NA	NA	NA	0	NA	NA	0	0	0	0	0	0	0	0	0	0	0	0	0	0	0	0	0	0	0	0	0	0	0	0	0	0	0	0	0.49873797128884684	0.3642530367565862	0.49873797128884684	0.46511673765578165	0.4314955040227165
ENSG00000100068	LRP5L	protein_coding	2	1	1	1	2	0	0	0	NA	NA	NA	0	NA	NA	0	0	0	0	0	0	0	0	0	0	0	0	0	0	0	0	0	0	0	0	0	0	0	0	0	0	0	0	0.49873797128884684	0.3642530367565862	0.49873797128884684	0.46511673765578165	0.4314955040227165
ENSG00000100083	GGA1	protein_coding	15	4	11	2	2	0	0	0	NA	NA	NA	0	NA	NA	0	0	0	0	0	0	0	0	0	0	0	0	0	0	0	0	0	0	0	0	0	0	0	0	0	0	0	0	0.49873797128884684	0.3642530367565862	0.49873797128884684	0.46511673765578165	0.4314955040227165
ENSG00000100084	HIRA	protein_coding	9	8	1	0	1	2	18	0.030100334	NA	NA	NA	0	NA	NA	0	0.030100334448160536	0	0.007525083612040134	0.015050167224080268	0.0225752508361204	0.030100334448160536	0	0.9785104577907935	0	0.24462761444769837	0.48925522889539674	0.7338828433430951	0.9785104577907935	0	0.9471910997334473	0	0.23679777493336182	0.47359554986672364	0.7103933248000854	0.9471910997334473	0	0.31770849367217086	0	0.07942712341804271	0.15885424683608543	0.23828137025412816	0.31770849367217086	0.49873797128884684	0.8323868117999684	0.49873797128884684	0.5821501814166272	0.6655623915444077
ENSG00000100092	SH3BP1	protein_coding	6	4	2	1	2	0	0	0	NA	NA	NA	0	NA	NA	0	0	0	0	0	0	0	0	0	0	0	0	0	0	0	0	0	0	0	0	0	0	0	0	0	0	0	0	0.49873797128884684	0.3642530367565862	0.49873797128884684	0.46511673765578165	0.4314955040227165
ENSG00000100097	LGALS1	protein_coding	8	4	4	2	2	0	0	0	NA	NA	NA	0	NA	NA	0	0	0	0	0	0	0	0	0	0	0	0	0	0	0	0	0	0	0	0	0	0	0	0	0	0	0	0	0.49873797128884684	0.3642530367565862	0.49873797128884684	0.46511673765578165	0.4314955040227165
ENSG00000100105	PATZ1	protein_coding	5	4	1	0	1	2	10	0.016722408	NA	NA	NA	0	NA	NA	0	0.016722408026755852	0	0.004180602006688963	0.008361204013377926	0.012541806020066888	0.016722408026755852	0	0.9733107427535141	0	0.24332768568837854	0.4866553713767571	0.7299830570651356	0.9733107427535141	0	0.9080856009118725	0	0.22702140022796813	0.45404280045593626	0.6810642006839044	0.9080856009118725	0	0.28885759178182924	0	0.07221439794545731	0.14442879589091462	0.21664319383637193	0.28885759178182924	0.49873797128884684	0.800836094021139	0.49873797128884684	0.5742625019719199	0.6497870326549929
ENSG00000100106	TRIOBP	protein_coding	3	3	0	2	1	0	0	0	NA	NA	NA	0	NA	NA	0	0	0	0	0	0	0	0	0	0	0	0	0	0	0	0	0	0	0	0	0	0	0	0	0	0	0	0	0.49873797128884684	0.3642530367565862	0.49873797128884684	0.46511673765578165	0.4314955040227165
ENSG00000100129	EIF3L	protein_coding	9	6	3	0	1	2	18	0.030100334	NA	NA	NA	0	NA	NA	0	0.030100334448160536	0	0.007525083612040134	0.015050167224080268	0.0225752508361204	0.030100334448160536	0	0.9785104577907935	0	0.24462761444769837	0.48925522889539674	0.7338828433430951	0.9785104577907935	0	0.9471910997334473	0	0.23679777493336182	0.47359554986672364	0.7103933248000854	0.9471910997334473	0	0.31770849367217086	0	0.07942712341804271	0.15885424683608543	0.23828137025412816	0.31770849367217086	0.49873797128884684	0.8323868117999684	0.49873797128884684	0.5821501814166272	0.6655623915444077
ENSG00000100139	MICALL1	protein_coding	3	3	0	1	2	0	0	0	NA	NA	NA	0	NA	NA	0	0	0	0	0	0	0	0	0	0	0	0	0	0	0	0	0	0	0	0	0	0	0	0	0	0	0	0	0.49873797128884684	0.3642530367565862	0.49873797128884684	0.46511673765578165	0.4314955040227165
ENSG00000100146	SOX10	protein_coding	35	19	16	0	1	2	70	0.117056856	NA	NA	NA	0	NA	NA	0	0.11705685618729098	0	0.029264214046822744	0.05852842809364549	0.08779264214046822	0.11705685618729098	0	0.9885433745813051	0	0.2471358436453263	0.4942716872906526	0.7414075309359789	0.9885433745813051	0	0.9869582204283686	0	0.24673955510709214	0.4934791102141843	0.7402186653212764	0.9869582204283686	0	0.47842382928918975	0	0.11960595732229744	0.23921191464459488	0.3588178719668923	0.47842382928918975	0.49873797128884684	0.9480990692538255	0.49873797128884684	0.6110782457800915	0.7234185202713361
ENSG00000100151	PICK1	protein_coding	42	16	26	0	1	2	84	0.140468227	NA	NA	NA	0	NA	NA	0	0.14046822742474915	0	0.03511705685618729	0.07023411371237458	0.10535117056856186	0.14046822742474915	0	0.9897060473722105	0	0.24742651184305262	0.49485302368610523	0.7422795355291578	0.9897060473722105	0	0.9893769210939403	0	0.24734423027348507	0.49468846054697013	0.7420326908204552	0.9893769210939403	0	0.5093946134272024	0	0.1273486533568006	0.2546973067136012	0.3820459600704018	0.5093946134272024	0.49873797128884684	0.960324972393122	0.49873797128884684	0.6141347215649156	0.7295314718409844
ENSG00000100201	DDX17	protein_coding	13	6	7	2	1	0	0	0	NA	NA	NA	0	NA	NA	0	0	0	0	0	0	0	0	0	0	0	0	0	0	0	0	0	0	0	0	0	0	0	0	0	0	0	0	0.49873797128884684	0.3642530367565862	0.49873797128884684	0.46511673765578165	0.4314955040227165
ENSG00000100211	CBY1	protein_coding	2	1	1	2	2	0	0	0	NA	NA	NA	0	NA	NA	0	0	0	0	0	0	0	0	0	0	0	0	0	0	0	0	0	0	0	0	0	0	0	0	0	0	0	0	0.49873797128884684	0.3642530367565862	0.49873797128884684	0.46511673765578165	0.4314955040227165
ENSG00000100219	XBP1	protein_coding	3	2	1	2	1	0	0	0	NA	NA	NA	0	NA	NA	0	0	0	0	0	0	0	0	0	0	0	0	0	0	0	0	0	0	0	0	0	0	0	0	0	0	0	0	0.49873797128884684	0.3642530367565862	0.49873797128884684	0.46511673765578165	0.4314955040227165
ENSG00000100225	FBXO7	protein_coding	3	2	1	1	2	0	0	0	NA	NA	NA	0	NA	NA	0	0	0	0	0	0	0	0	0	0	0	0	0	0	0	0	0	0	0	0	0	0	0	0	0	0	0	0	0.49873797128884684	0.3642530367565862	0.49873797128884684	0.46511673765578165	0.4314955040227165
ENSG00000100226	GTPBP1	protein_coding	2	1	1	1	2	0	0	0	NA	NA	NA	0	NA	NA	0	0	0	0	0	0	0	0	0	0	0	0	0	0	0	0	0	0	0	0	0	0	0	0	0	0	0	0	0.49873797128884684	0.3642530367565862	0.49873797128884684	0.46511673765578165	0.4314955040227165
ENSG00000100234	TIMP3	protein_coding	5	3	2	2	2	0	0	0	NA	NA	NA	0	NA	NA	0	0	0	0	0	0	0	0	0	0	0	0	0	0	0	0	0	0	0	0	0	0	0	0	0	0	0	0	0.49873797128884684	0.3642530367565862	0.49873797128884684	0.46511673765578165	0.4314955040227165
ENSG00000100241	SBF1	protein_coding	3	2	1	1	2	0	0	0	NA	NA	NA	0	NA	NA	0	0	0	0	0	0	0	0	0	0	0	0	0	0	0	0	0	0	0	0	0	0	0	0	0	0	0	0	0.49873797128884684	0.3642530367565862	0.49873797128884684	0.46511673765578165	0.4314955040227165
ENSG00000100246	DNAL4	protein_coding	2	1	1	1	2	0	0	0	NA	NA	NA	0	NA	NA	0	0	0	0	0	0	0	0	0	0	0	0	0	0	0	0	0	0	0	0	0	0	0	0	0	0	0	0	0.49873797128884684	0.3642530367565862	0.49873797128884684	0.46511673765578165	0.4314955040227165
ENSG00000100266	PACSIN2	protein_coding	3	1	2	1	2	0	0	0	NA	NA	NA	0	NA	NA	0	0	0	0	0	0	0	0	0	0	0	0	0	0	0	0	0	0	0	0	0	0	0	0	0	0	0	0	0.49873797128884684	0.3642530367565862	0.49873797128884684	0.46511673765578165	0.4314955040227165
ENSG00000100280	AP1B1	protein_coding	14	9	5	2	2	0	0	0	NA	NA	NA	0	NA	NA	0	0	0	0	0	0	0	0	0	0	0	0	0	0	0	0	0	0	0	0	0	0	0	0	0	0	0	0	0.49873797128884684	0.3642530367565862	0.49873797128884684	0.46511673765578165	0.4314955040227165
ENSG00000100281	HMGXB4	protein_coding	4	2	2	1	2	0	0	0	NA	NA	NA	0	NA	NA	0	0	0	0	0	0	0	0	0	0	0	0	0	0	0	0	0	0	0	0	0	0	0	0	0	0	0	0	0.49873797128884684	0.3642530367565862	0.49873797128884684	0.46511673765578165	0.4314955040227165
ENSG00000100284	TOM1	protein_coding	3	2	1	2	1	0	0	0	NA	NA	NA	0	NA	NA	0	0	0	0	0	0	0	0	0	0	0	0	0	0	0	0	0	0	0	0	0	0	0	0	0	0	0	0	0.49873797128884684	0.3642530367565862	0.49873797128884684	0.46511673765578165	0.4314955040227165
ENSG00000100285	NEFH	protein_coding	5	3	2	2	1	0	0	0	NA	NA	NA	0	NA	NA	0	0	0	0	0	0	0	0	0	0	0	0	0	0	0	0	0	0	0	0	0	0	0	0	0	0	0	0	0.49873797128884684	0.3642530367565862	0.49873797128884684	0.46511673765578165	0.4314955040227165
ENSG00000100292	HMOX1	protein_coding	2	1	1	1	2	0	0	0	NA	NA	NA	0	NA	NA	0	0	0	0	0	0	0	0	0	0	0	0	0	0	0	0	0	0	0	0	0	0	0	0	0	0	0	0	0.49873797128884684	0.3642530367565862	0.49873797128884684	0.46511673765578165	0.4314955040227165
ENSG00000100296	THOC5	protein_coding	2	1	1	1	2	0	0	0	NA	NA	NA	0	NA	NA	0	0	0	0	0	0	0	0	0	0	0	0	0	0	0	0	0	0	0	0	0	0	0	0	0	0	0	0	0.49873797128884684	0.3642530367565862	0.49873797128884684	0.46511673765578165	0.4314955040227165
ENSG00000100297	MCM5	protein_coding	13	6	7	2	1	0	0	0	NA	NA	NA	0	NA	NA	0	0	0	0	0	0	0	0	0	0	0	0	0	0	0	0	0	0	0	0	0	0	0	0	0	0	0	0	0.49873797128884684	0.3642530367565862	0.49873797128884684	0.46511673765578165	0.4314955040227165
ENSG00000100300	TSPO	protein_coding	2	1	1	1	2	0	0	0	NA	NA	NA	0	NA	NA	0	0	0	0	0	0	0	0	0	0	0	0	0	0	0	0	0	0	0	0	0	0	0	0	0	0	0	0	0.49873797128884684	0.3642530367565862	0.49873797128884684	0.46511673765578165	0.4314955040227165
ENSG00000100302	RASD2	protein_coding	11	4	7	1	2	0	0	0	NA	NA	NA	0	NA	NA	0	0	0	0	0	0	0	0	0	0	0	0	0	0	0	0	0	0	0	0	0	0	0	0	0	0	0	0	0.49873797128884684	0.3642530367565862	0.49873797128884684	0.46511673765578165	0.4314955040227165
ENSG00000100307	CBX7	protein_coding	1	1	0	2	1	0	0	0	NA	NA	NA	0	NA	NA	0	0	0	0	0	0	0	0	0	0	0	0	0	0	0	0	0	0	0	0	0	0	0	0	0	0	0	0	0.49873797128884684	0.3642530367565862	0.49873797128884684	0.46511673765578165	0.4314955040227165
ENSG00000100311	PDGFB	protein_coding	9	6	3	1	2	0	0	0	NA	NA	NA	0	NA	NA	0	0	0	0	0	0	0	0	0	0	0	0	0	0	0	0	0	0	0	0	0	0	0	0	0	0	0	0	0.49873797128884684	0.3642530367565862	0.49873797128884684	0.46511673765578165	0.4314955040227165
ENSG00000100325	ASCC2	protein_coding	28	19	9	0	1	2	56	0.093645485	NA	NA	NA	0	NA	NA	0	0.09364548494983277	0	0.023411371237458192	0.046822742474916385	0.07023411371237458	0.09364548494983277	0	0.9870652117987757	0	0.24676630294969393	0.49353260589938786	0.7402989088490818	0.9870652117987757	0	0.9833600406744234	0	0.24584001016860585	0.4916800203372117	0.7375200305058176	0.9833600406744234	0	0.4468287288216771	0	0.11170718220541928	0.22341436441083856	0.3351215466162578	0.4468287288216771	0.49873797128884684	0.9327180943366462	0.49873797128884684	0.6072330020507967	0.7157280328127466
ENSG00000100345	MYH9	protein_coding	5	2	3	2	2	0	0	0	NA	NA	NA	0	NA	NA	0	0	0	0	0	0	0	0	0	0	0	0	0	0	0	0	0	0	0	0	0	0	0	0	0	0	0	0	0.49873797128884684	0.3642530367565862	0.49873797128884684	0.46511673765578165	0.4314955040227165
ENSG00000100351	GRAP2	protein_coding	36	14	22	0	1	2	72	0.120401338	NA	NA	NA	0	NA	NA	0	0.12040133779264214	0	0.030100334448160536	0.06020066889632107	0.0903010033444816	0.12040133779264214	0	0.9887256278094522	0	0.24718140695236304	0.4943628139047261	0.7415442208570892	0.9887256278094522	0	0.9873601953449177	0	0.24684004883622943	0.49368009767245885	0.7405201465086882	0.9873601953449177	0	0.48373633928225596	0	0.12093408482056399	0.24186816964112798	0.36280225446169195	0.48373633928225596	0.49873797128884684	0.9503864962927907	0.49873797128884684	0.6116501025398328	0.7245622337908187
ENSG00000100353	EIF3D	protein_coding	4	3	1	2	1	0	0	0	NA	NA	NA	0	NA	NA	0	0	0	0	0	0	0	0	0	0	0	0	0	0	0	0	0	0	0	0	0	0	0	0	0	0	0	0	0.49873797128884684	0.3642530367565862	0.49873797128884684	0.46511673765578165	0.4314955040227165
ENSG00000100368	CSF2RB	protein_coding	25	5	20	0	1	2	50	0.08361204	NA	NA	NA	0	NA	NA	0	0.08361204013377926	0	0.020903010033444816	0.04180602006688963	0.06270903010033445	0.08361204013377926	0	0.9862904766980558	0	0.24657261917451395	0.4931452383490279	0.7397178575235419	0.9862904766980558	0	0.9812173897375742	0	0.24530434743439355	0.4906086948687871	0.7359130423031807	0.9812173897375742	0	0.4287705584075375	0	0.10719263960188438	0.21438527920376876	0.3215779188056531	0.4287705584075375	0.49873797128884684	0.9224641110585265	0.49873797128884684	0.6046695062312668	0.7106010411736867
ENSG00000100379	KCTD17	protein_coding	3	1	2	2	1	0	0	0	NA	NA	NA	0	NA	NA	0	0	0	0	0	0	0	0	0	0	0	0	0	0	0	0	0	0	0	0	0	0	0	0	0	0	0	0	0.49873797128884684	0.3642530367565862	0.49873797128884684	0.46511673765578165	0.4314955040227165
ENSG00000100380	ST13	protein_coding	10	3	7	2	2	0	0	0	NA	NA	NA	0	NA	NA	0	0	0	0	0	0	0	0	0	0	0	0	0	0	0	0	0	0	0	0	0	0	0	0	0	0	0	0	0.49873797128884684	0.3642530367565862	0.49873797128884684	0.46511673765578165	0.4314955040227165
ENSG00000100385	IL2RB	protein_coding	25	2	23	2	2	0	0	0	NA	NA	NA	0	NA	NA	0	0	0	0	0	0	0	0	0	0	0	0	0	0	0	0	0	0	0	0	0	0	0	0	0	0	0	0	0.49873797128884684	0.3642530367565862	0.49873797128884684	0.46511673765578165	0.4314955040227165
ENSG00000100387	RBX1	protein_coding	21	15	6	2	1	0	0	0	NA	NA	NA	0	NA	NA	0	0	0	0	0	0	0	0	0	0	0	0	0	0	0	0	0	0	0	0	0	0	0	0	0	0	0	0	0.49873797128884684	0.3642530367565862	0.49873797128884684	0.46511673765578165	0.4314955040227165
ENSG00000100393	EP300	protein_coding	270	162	108	0	1	2	540	0.903010033	NA	NA	NA	0	NA	NA	0	0.903010033444816	0	0.225752508361204	0.451505016722408	0.677257525083612	0.903010033444816	0	0.9995531054650392	0	0.2498882763662598	0.4997765527325196	0.7496648290987794	0.9995531054650392	0	0.9998088926960809	0	0.24995222317402022	0.49990444634804043	0.7498566695220606	0.9998088926960809	0	0.8977545868141539	0	0.22443864670353847	0.44887729340707694	0.6733159401106155	0.8977545868141539	0.49873797128884684	0.9996056160277647	0.49873797128884684	0.6239548824735763	0.7491717936583058
ENSG00000100395	L3MBTL2	protein_coding	2	1	1	0	1	2	4	0.006688963	NA	NA	NA	0	NA	NA	0	0.006688963210702341	0	0.0016722408026755853	0.0033444816053511705	0.005016722408026756	0.006688963210702341	0	0.9639708148142478	0	0.24099270370356196	0.4819854074071239	0.7229781111106859	0.9639708148142478	0	0.7975548648736879	0	0.19938871621842197	0.39877743243684394	0.5981661486552659	0.7975548648736879	0	0.26102159419197724	0	0.06525539854799431	0.13051079709598862	0.19576619564398293	0.26102159419197724	0.49873797128884684	0.7672345795866856	0.49873797128884684	0.5658621233633065	0.6329862754377662
ENSG00000100401	RANGAP1	protein_coding	6	3	3	1	2	0	0	0	NA	NA	NA	0	NA	NA	0	0	0	0	0	0	0	0	0	0	0	0	0	0	0	0	0	0	0	0	0	0	0	0	0	0	0	0	0.49873797128884684	0.3642530367565862	0.49873797128884684	0.46511673765578165	0.4314955040227165
ENSG00000100403	ZC3H7B	protein_coding	2	1	1	1	2	0	0	0	NA	NA	NA	0	NA	NA	0	0	0	0	0	0	0	0	0	0	0	0	0	0	0	0	0	0	0	0	0	0	0	0	0	0	0	0	0.49873797128884684	0.3642530367565862	0.49873797128884684	0.46511673765578165	0.4314955040227165
ENSG00000100412	ACO2	protein_coding	2	1	1	1	2	0	0	0	NA	NA	NA	0	NA	NA	0	0	0	0	0	0	0	0	0	0	0	0	0	0	0	0	0	0	0	0	0	0	0	0	0	0	0	0	0.49873797128884684	0.3642530367565862	0.49873797128884684	0.46511673765578165	0.4314955040227165
ENSG00000100425	BRD1	protein_coding	5	4	1	1	2	0	0	0	NA	NA	NA	0	NA	NA	0	0	0	0	0	0	0	0	0	0	0	0	0	0	0	0	0	0	0	0	0	0	0	0	0	0	0	0	0.49873797128884684	0.3642530367565862	0.49873797128884684	0.46511673765578165	0.4314955040227165
ENSG00000100429	HDAC10	protein_coding	2	1	1	1	2	0	0	0	NA	NA	NA	0	NA	NA	0	0	0	0	0	0	0	0	0	0	0	0	0	0	0	0	0	0	0	0	0	0	0	0	0	0	0	0	0.49873797128884684	0.3642530367565862	0.49873797128884684	0.46511673765578165	0.4314955040227165
ENSG00000100439	ABHD4	protein_coding	2	1	1	1	2	0	0	0	NA	NA	NA	0	NA	NA	0	0	0	0	0	0	0	0	0	0	0	0	0	0	0	0	0	0	0	0	0	0	0	0	0	0	0	0	0.49873797128884684	0.3642530367565862	0.49873797128884684	0.46511673765578165	0.4314955040227165
ENSG00000100442	FKBP3	protein_coding	6	3	3	1	2	0	0	0	NA	NA	NA	0	NA	NA	0	0	0	0	0	0	0	0	0	0	0	0	0	0	0	0	0	0	0	0	0	0	0	0	0	0	0	0	0.49873797128884684	0.3642530367565862	0.49873797128884684	0.46511673765578165	0.4314955040227165
ENSG00000100448	CTSG	protein_coding	24	10	14	2	2	0	0	0	NA	NA	NA	0	NA	NA	0	0	0	0	0	0	0	0	0	0	0	0	0	0	0	0	0	0	0	0	0	0	0	0	0	0	0	0	0.49873797128884684	0.3642530367565862	0.49873797128884684	0.46511673765578165	0.4314955040227165
ENSG00000100453	GZMB	protein_coding	18	2	16	2	2	0	0	0	NA	NA	NA	0	NA	NA	0	0	0	0	0	0	0	0	0	0	0	0	0	0	0	0	0	0	0	0	0	0	0	0	0	0	0	0	0.49873797128884684	0.3642530367565862	0.49873797128884684	0.46511673765578165	0.4314955040227165
ENSG00000100461	RBM23	protein_coding	10	7	3	1	2	0	0	0	NA	NA	NA	0	NA	NA	0	0	0	0	0	0	0	0	0	0	0	0	0	0	0	0	0	0	0	0	0	0	0	0	0	0	0	0	0.49873797128884684	0.3642530367565862	0.49873797128884684	0.46511673765578165	0.4314955040227165
ENSG00000100462	PRMT5	protein_coding	19	3	16	2	2	0	0	0	NA	NA	NA	0	NA	NA	0	0	0	0	0	0	0	0	0	0	0	0	0	0	0	0	0	0	0	0	0	0	0	0	0	0	0	0	0.49873797128884684	0.3642530367565862	0.49873797128884684	0.46511673765578165	0.4314955040227165
ENSG00000100479	POLE2	protein_coding	5	3	2	1	2	0	0	0	NA	NA	NA	0	NA	NA	0	0	0	0	0	0	0	0	0	0	0	0	0	0	0	0	0	0	0	0	0	0	0	0	0	0	0	0	0.49873797128884684	0.3642530367565862	0.49873797128884684	0.46511673765578165	0.4314955040227165
ENSG00000100485	SOS2	protein_coding	16	10	6	0	1	2	32	0.053511706	NA	NA	NA	0	NA	NA	0	0.05351170568561873	0	0.013377926421404682	0.026755852842809364	0.04013377926421405	0.05351170568561873	0	0.9830743721537978	0	0.24576859303844945	0.4915371860768989	0.7373057791153483	0.9830743721537978	0	0.9701526799639231	0	0.24253816999098077	0.48507633998196154	0.7276145099729423	0.9701526799639231	0	0.3689704007317779	0	0.09224260018294447	0.18448520036588895	0.2767278005488334	0.3689704007317779	0.49873797128884684	0.880028395646001	0.49873797128884684	0.5940605773781353	0.6893831834674239
ENSG00000100490	CDKL1	protein_coding	2	1	1	1	2	0	0	0	NA	NA	NA	0	NA	NA	0	0	0	0	0	0	0	0	0	0	0	0	0	0	0	0	0	0	0	0	0	0	0	0	0	0	0	0	0.49873797128884684	0.3642530367565862	0.49873797128884684	0.46511673765578165	0.4314955040227165
ENSG00000100503	NIN	protein_coding	8	4	4	0	1	2	16	0.026755853	NA	NA	NA	0	NA	NA	0	0.026755852842809364	0	0.006688963210702341	0.013377926421404682	0.020066889632107024	0.026755852842809364	0	0.9775139145661939	0	0.24437847864154846	0.4887569572830969	0.7331354359246454	0.9775139145661939	0	0.940846953047169	0	0.23521173826179226	0.4704234765235845	0.7056352147853768	0.940846953047169	0	0.30990046666217724	0	0.07747511666554431	0.15495023333108862	0.23242534999663295	0.30990046666217724	0.49873797128884684	0.8241836251774728	0.49873797128884684	0.5800993847610033	0.6614607982331598
ENSG00000100505	TRIM9	protein_coding	4	4	0	2	1	0	0	0	NA	NA	NA	0	NA	NA	0	0	0	0	0	0	0	0	0	0	0	0	0	0	0	0	0	0	0	0	0	0	0	0	0	0	0	0	0.49873797128884684	0.3642530367565862	0.49873797128884684	0.46511673765578165	0.4314955040227165
ENSG00000100519	PSMC6	protein_coding	5	1	4	2	2	0	0	0	NA	NA	NA	0	NA	NA	0	0	0	0	0	0	0	0	0	0	0	0	0	0	0	0	0	0	0	0	0	0	0	0	0	0	0	0	0.49873797128884684	0.3642530367565862	0.49873797128884684	0.46511673765578165	0.4314955040227165
ENSG00000100522	GNPNAT1	protein_coding	2	1	1	1	2	0	0	0	NA	NA	NA	0	NA	NA	0	0	0	0	0	0	0	0	0	0	0	0	0	0	0	0	0	0	0	0	0	0	0	0	0	0	0	0	0.49873797128884684	0.3642530367565862	0.49873797128884684	0.46511673765578165	0.4314955040227165
ENSG00000100526	CDKN3	protein_coding	5	1	4	2	2	0	0	0	NA	NA	NA	0	NA	NA	0	0	0	0	0	0	0	0	0	0	0	0	0	0	0	0	0	0	0	0	0	0	0	0	0	0	0	0	0.49873797128884684	0.3642530367565862	0.49873797128884684	0.46511673765578165	0.4314955040227165
ENSG00000100567	PSMA3	protein_coding	20	11	9	0	1	2	40	0.066889632	NA	NA	NA	0	NA	NA	0	0.06688963210702341	0	0.016722408026755852	0.033444816053511704	0.05016722408026755	0.06688963210702341	0	0.9847160581767336	0	0.2461790145441834	0.4923580290883668	0.7385370436325502	0.9847160581767336	0	0.9762626438494069	0	0.24406566096235172	0.48813132192470343	0.7321969828870551	0.9762626438494069	0	0.3980404853798584	0	0.0995101213449646	0.1990202426899292	0.2985303640348938	0.3980404853798584	0.49873797128884684	0.9023505284745228	0.49873797128884684	0.5996411105852658	0.7005442498816848
ENSG00000100568	VTI1B	protein_coding	2	1	1	1	2	0	0	0	NA	NA	NA	0	NA	NA	0	0	0	0	0	0	0	0	0	0	0	0	0	0	0	0	0	0	0	0	0	0	0	0	0	0	0	0	0.49873797128884684	0.3642530367565862	0.49873797128884684	0.46511673765578165	0.4314955040227165
ENSG00000100591	AHSA1	protein_coding	2	1	1	2	2	0	0	0	NA	NA	NA	0	NA	NA	0	0	0	0	0	0	0	0	0	0	0	0	0	0	0	0	0	0	0	0	0	0	0	0	0	0	0	0	0.49873797128884684	0.3642530367565862	0.49873797128884684	0.46511673765578165	0.4314955040227165
ENSG00000100592	DAAM1	protein_coding	3	2	1	1	2	0	0	0	NA	NA	NA	0	NA	NA	0	0	0	0	0	0	0	0	0	0	0	0	0	0	0	0	0	0	0	0	0	0	0	0	0	0	0	0	0.49873797128884684	0.3642530367565862	0.49873797128884684	0.46511673765578165	0.4314955040227165
ENSG00000100599	RIN3	protein_coding	5	5	0	2	1	0	0	0	NA	NA	NA	0	NA	NA	0	0	0	0	0	0	0	0	0	0	0	0	0	0	0	0	0	0	0	0	0	0	0	0	0	0	0	0	0.49873797128884684	0.3642530367565862	0.49873797128884684	0.46511673765578165	0.4314955040227165
ENSG00000100603	SNW1	protein_coding	28	14	14	0	1	2	56	0.093645485	NA	NA	NA	0	NA	NA	0	0.09364548494983277	0	0.023411371237458192	0.046822742474916385	0.07023411371237458	0.09364548494983277	0	0.9870652117987757	0	0.24676630294969393	0.49353260589938786	0.7402989088490818	0.9870652117987757	0	0.9833600406744234	0	0.24584001016860585	0.4916800203372117	0.7375200305058176	0.9833600406744234	0	0.4468287288216771	0	0.11170718220541928	0.22341436441083856	0.3351215466162578	0.4468287288216771	0.49873797128884684	0.9327180943366462	0.49873797128884684	0.6072330020507967	0.7157280328127466
ENSG00000100614	PPM1A	protein_coding	14	4	10	0	1	2	28	0.046822742	NA	NA	NA	0	NA	NA	0	0.046822742474916385	0	0.011705685618729096	0.023411371237458192	0.03511705685618729	0.046822742474916385	0	0.9820586140585625	0	0.24551465351464064	0.49102930702928127	0.7365439605439219	0.9820586140585625	0	0.9658423616175932	0	0.2414605904043983	0.4829211808087966	0.7243817712131949	0.9658423616175932	0	0.3558182530800993	0	0.08895456327002482	0.17790912654004964	0.26686368981007447	0.3558182530800993	0.49873797128884684	0.8688278908345165	0.49873797128884684	0.5912604511752643	0.6837829310616816
ENSG00000100625	SIX4	protein_coding	2	2	0	2	1	0	0	0	NA	NA	NA	0	NA	NA	0	0	0	0	0	0	0	0	0	0	0	0	0	0	0	0	0	0	0	0	0	0	0	0	0	0	0	0	0.49873797128884684	0.3642530367565862	0.49873797128884684	0.46511673765578165	0.4314955040227165
ENSG00000100632	ERH	protein_coding	14	9	5	2	1	0	0	0	NA	NA	NA	0	NA	NA	0	0	0	0	0	0	0	0	0	0	0	0	0	0	0	0	0	0	0	0	0	0	0	0	0	0	0	0	0.49873797128884684	0.3642530367565862	0.49873797128884684	0.46511673765578165	0.4314955040227165
ENSG00000100644	HIF1A	protein_coding	40	27	13	0	1	2	80	0.133779264	NA	NA	NA	0	NA	NA	0	0.13377926421404682	0	0.033444816053511704	0.06688963210702341	0.1003344481605351	0.13377926421404682	0	0.9893987947442668	0	0.2473496986860667	0.4946993973721334	0.7420490960582001	0.9893987947442668	0	0.9887706845330604	0	0.2471926711332651	0.4943853422665302	0.7415780133997953	0.9887706845330604	0	0.502851102612204	0	0.125712775653051	0.251425551306102	0.377138326959153	0.502851102612204	0.49873797128884684	0.9579586685597097	0.49873797128884684	0.6135431456065625	0.7283483199242783
ENSG00000100664	EIF5	protein_coding	3	1	2	1	2	0	0	0	NA	NA	NA	0	NA	NA	0	0	0	0	0	0	0	0	0	0	0	0	0	0	0	0	0	0	0	0	0	0	0	0	0	0	0	0	0.49873797128884684	0.3642530367565862	0.49873797128884684	0.46511673765578165	0.4314955040227165
ENSG00000100665	SERPINA4	protein_coding	12	7	5	2	1	0	0	0	NA	NA	NA	0	NA	NA	0	0	0	0	0	0	0	0	0	0	0	0	0	0	0	0	0	0	0	0	0	0	0	0	0	0	0	0	0.49873797128884684	0.3642530367565862	0.49873797128884684	0.46511673765578165	0.4314955040227165
ENSG00000100678	SLC8A3	protein_coding	2	1	1	1	2	0	0	0	NA	NA	NA	0	NA	NA	0	0	0	0	0	0	0	0	0	0	0	0	0	0	0	0	0	0	0	0	0	0	0	0	0	0	0	0	0.49873797128884684	0.3642530367565862	0.49873797128884684	0.46511673765578165	0.4314955040227165
ENSG00000100721	TCL1A	protein_coding	3	2	1	1	2	0	0	0	NA	NA	NA	0	NA	NA	0	0	0	0	0	0	0	0	0	0	0	0	0	0	0	0	0	0	0	0	0	0	0	0	0	0	0	0	0.49873797128884684	0.3642530367565862	0.49873797128884684	0.46511673765578165	0.4314955040227165
ENSG00000100739	BDKRB1	protein_coding	1	0	1	1	0	1	1	0.001672241	NA	NA	NA	0	NA	NA	0	0.0016722408026755853	0	4.180602006688963e-4	8.361204013377926e-4	0.001254180602006689	0.0016722408026755853	0	0.9464077754542604	0	0.2366019438635651	0.4732038877271302	0.7098058315906952	0.9464077754542604	0	0.49673792343088535	0	0.12418448085772134	0.24836896171544268	0.37255344257316403	0.49673792343088535	0	0.23715417988645957	0	0.05928854497161489	0.11857708994322978	0.17786563491484467	0.23715417988645957	0.49873797128884684	0.7360782457800915	0.49873797128884684	0.558073039911658	0.6174081085344691
ENSG00000100764	PSMC1	protein_coding	11	6	5	0	1	2	22	0.036789298	NA	NA	NA	0	NA	NA	0	0.03678929765886288	0	0.00919732441471572	0.01839464882943144	0.02759197324414716	0.03678929765886288	0	0.9801584258120494	0	0.24503960645301234	0.4900792129060247	0.735118819359037	0.9801584258120494	0	0.9565861267445042	0	0.23914653168612604	0.4782930633722521	0.7174395950583781	0.9565861267445042	0	0.33353109902318323	0	0.08338277475579581	0.16676554951159162	0.2501483242673874	0.33353109902318323	0.49873797128884684	0.8482410474838302	0.49873797128884684	0.5861137403375927	0.6734895093863386
ENSG00000100784	RPS6KA5	protein_coding	39	16	23	0	1	2	78	0.130434783	NA	NA	NA	0	NA	NA	0	0.13043478260869565	0	0.03260869565217391	0.06521739130434782	0.09782608695652173	0.13043478260869565	0	0.9892382465160312	0	0.2473095616290078	0.4946191232580156	0.7419286848870235	0.9892382465160312	0	0.988444686629095	0	0.24711117165727375	0.4942223433145475	0.7413335149718212	0.988444686629095	0	0.4972121639570152	0	0.1243030409892538	0.2486060819785076	0.37290912296776135	0.4972121639570152	0.49873797128884684	0.9558289951096387	0.49873797128884684	0.6130107272440448	0.7272834831992427
ENSG00000100804	PSMB5	protein_coding	2	1	1	1	2	0	0	0	NA	NA	NA	0	NA	NA	0	0	0	0	0	0	0	0	0	0	0	0	0	0	0	0	0	0	0	0	0	0	0	0	0	0	0	0	0.49873797128884684	0.3642530367565862	0.49873797128884684	0.46511673765578165	0.4314955040227165
ENSG00000100811	YY1	protein_coding	31	18	13	0	1	2	62	0.10367893	NA	NA	NA	0	NA	NA	0	0.10367892976588629	0	0.025919732441471572	0.051839464882943144	0.07775919732441472	0.10367892976588629	0	0.9877471229734801	0	0.24693678074337003	0.49387356148674005	0.7408103422301101	0.9877471229734801	0	0.9850967621947542	0	0.24627419054868854	0.4925483810973771	0.7388225716460657	0.9850967621947542	0	0.4622285499395668	0	0.1155571374848917	0.2311142749697834	0.3466714124546751	0.4622285499395668	0.49873797128884684	0.9406057737813536	0.49873797128884684	0.6092049219119735	0.7196718725351002
ENSG00000100813	ACIN1	protein_coding	8	5	3	0	1	2	16	0.026755853	NA	NA	NA	0	NA	NA	0	0.026755852842809364	0	0.006688963210702341	0.013377926421404682	0.020066889632107024	0.026755852842809364	0	0.9775139145661939	0	0.24437847864154846	0.4887569572830969	0.7331354359246454	0.9775139145661939	0	0.940846953047169	0	0.23521173826179226	0.4704234765235845	0.7056352147853768	0.940846953047169	0	0.30990046666217724	0	0.07747511666554431	0.15495023333108862	0.23242534999663295	0.30990046666217724	0.49873797128884684	0.8241836251774728	0.49873797128884684	0.5800993847610033	0.6614607982331598
ENSG00000100814	CCNB1IP1	protein_coding	2	1	1	1	2	0	0	0	NA	NA	NA	0	NA	NA	0	0	0	0	0	0	0	0	0	0	0	0	0	0	0	0	0	0	0	0	0	0	0	0	0	0	0	0	0.49873797128884684	0.3642530367565862	0.49873797128884684	0.46511673765578165	0.4314955040227165
ENSG00000100815	TRIP11	protein_coding	5	3	2	1	2	0	0	0	NA	NA	NA	0	NA	NA	0	0	0	0	0	0	0	0	0	0	0	0	0	0	0	0	0	0	0	0	0	0	0	0	0	0	0	0	0.49873797128884684	0.3642530367565862	0.49873797128884684	0.46511673765578165	0.4314955040227165
ENSG00000100823	APEX1	protein_coding	23	14	9	2	1	0	0	0	NA	NA	NA	0	NA	NA	0	0	0	0	0	0	0	0	0	0	0	0	0	0	0	0	0	0	0	0	0	0	0	0	0	0	0	0	0.49873797128884684	0.3642530367565862	0.49873797128884684	0.46511673765578165	0.4314955040227165
ENSG00000100836	PABPN1	protein_coding	6	4	2	1	2	0	0	0	NA	NA	NA	0	NA	NA	0	0	0	0	0	0	0	0	0	0	0	0	0	0	0	0	0	0	0	0	0	0	0	0	0	0	0	0	0.49873797128884684	0.3642530367565862	0.49873797128884684	0.46511673765578165	0.4314955040227165
ENSG00000100842	EFS	protein_coding	8	4	4	2	2	0	0	0	NA	NA	NA	0	NA	NA	0	0	0	0	0	0	0	0	0	0	0	0	0	0	0	0	0	0	0	0	0	0	0	0	0	0	0	0	0.49873797128884684	0.3642530367565862	0.49873797128884684	0.46511673765578165	0.4314955040227165
ENSG00000100852	ARHGAP5	protein_coding	8	3	5	2	2	0	0	0	NA	NA	NA	0	NA	NA	0	0	0	0	0	0	0	0	0	0	0	0	0	0	0	0	0	0	0	0	0	0	0	0	0	0	0	0	0.49873797128884684	0.3642530367565862	0.49873797128884684	0.46511673765578165	0.4314955040227165
ENSG00000100888	CHD8	protein_coding	2	1	1	1	2	0	0	0	NA	NA	NA	0	NA	NA	0	0	0	0	0	0	0	0	0	0	0	0	0	0	0	0	0	0	0	0	0	0	0	0	0	0	0	0	0.49873797128884684	0.3642530367565862	0.49873797128884684	0.46511673765578165	0.4314955040227165
ENSG00000100906	NFKBIA	protein_coding	59	33	26	0	1	2	118	0.197324415	NA	NA	NA	0	NA	NA	0	0.19732441471571907	0	0.04933110367892977	0.09866220735785954	0.1479933110367893	0.19732441471571907	0	0.991770104496925	0	0.24794252612423126	0.4958850522484625	0.7438275783726938	0.991770104496925	0	0.9928921156351196	0	0.2482230289087799	0.4964460578175598	0.7446690867263397	0.9928921156351196	0	0.5625021356797961	0	0.14062553391994903	0.28125106783989806	0.4218766017598471	0.5625021356797961	0.49873797128884684	0.9757848241047484	0.49873797128884684	0.6179996844928222	0.7372613976967977
ENSG00000100941	PNN	protein_coding	17	10	7	0	1	2	34	0.056856187	NA	NA	NA	0	NA	NA	0	0.056856187290969896	0	0.014214046822742474	0.028428093645484948	0.042642140468227424	0.056856187290969896	0	0.9835272094420184	0	0.2458818023605046	0.4917636047210092	0.7376454070815138	0.9835272094420184	0	0.9719404134940183	0	0.24298510337350457	0.48597020674700914	0.7289553101205137	0.9719404134940183	0	0.37656575760382727	0	0.09414143940095682	0.18828287880191363	0.28242431820287045	0.37656575760382727	0.49873797128884684	0.8861807856128727	0.49873797128884684	0.5955986748698533	0.6924593784508598
ENSG00000100979	PLTP	protein_coding	2	1	1	1	2	0	0	0	NA	NA	NA	0	NA	NA	0	0	0	0	0	0	0	0	0	0	0	0	0	0	0	0	0	0	0	0	0	0	0	0	0	0	0	0	0.49873797128884684	0.3642530367565862	0.49873797128884684	0.46511673765578165	0.4314955040227165
ENSG00000100982	PCIF1	protein_coding	2	1	1	1	2	0	0	0	NA	NA	NA	0	NA	NA	0	0	0	0	0	0	0	0	0	0	0	0	0	0	0	0	0	0	0	0	0	0	0	0	0	0	0	0	0.49873797128884684	0.3642530367565862	0.49873797128884684	0.46511673765578165	0.4314955040227165
ENSG00000100985	MMP9	protein_coding	19	0	19	2	0	1	19	0.031772575	NA	NA	NA	0	NA	NA	0	0.03177257525083612	0	0.00794314381270903	0.01588628762541806	0.02382943143812709	0.03177257525083612	0	0.9789605939053914	0	0.24474014847634784	0.4894802969526957	0.7342204454290435	0.9789605939053914	0	0.9498900065780322	0	0.23747250164450806	0.4749450032890161	0.7124175049335242	0.9498900065780322	0	0.3217047999274371	0	0.08042619998185928	0.16085239996371856	0.24127859994557782	0.3217047999274371	0.49873797128884684	0.8364884051112162	0.49873797128884684	0.5831755797444391	0.6676131882000316
ENSG00000100991	TRPC4AP	protein_coding	8	3	5	2	2	0	0	0	NA	NA	NA	0	NA	NA	0	0	0	0	0	0	0	0	0	0	0	0	0	0	0	0	0	0	0	0	0	0	0	0	0	0	0	0	0.49873797128884684	0.3642530367565862	0.49873797128884684	0.46511673765578165	0.4314955040227165
ENSG00000101000	PROCR	protein_coding	2	0	2	2	0	1	2	0.003344482	NA	NA	NA	0	NA	NA	0	0.0033444816053511705	0	8.361204013377926e-4	0.0016722408026755853	0.002508361204013378	0.0033444816053511705	0	0.9557591145720447	0	0.23893977864301116	0.4778795572860223	0.7168193359290335	0.9557591145720447	0	0.6634588786144912	0	0.1658647196536228	0.3317294393072456	0.49759415896086834	0.6634588786144912	0	0.24741193894269758	0	0.061852984735674396	0.12370596947134879	0.18555895420702317	0.24741193894269758	0.49873797128884684	0.7497239312194353	0.49873797128884684	0.561484461271494	0.6242309512541411
ENSG00000101017	CD40	protein_coding	23	3	20	2	2	0	0	0	NA	NA	NA	0	NA	NA	0	0	0	0	0	0	0	0	0	0	0	0	0	0	0	0	0	0	0	0	0	0	0	0	0	0	0	0	0.49873797128884684	0.3642530367565862	0.49873797128884684	0.46511673765578165	0.4314955040227165
ENSG00000101040	ZMYND8	protein_coding	11	8	3	2	1	0	0	0	NA	NA	NA	0	NA	NA	0	0	0	0	0	0	0	0	0	0	0	0	0	0	0	0	0	0	0	0	0	0	0	0	0	0	0	0	0.49873797128884684	0.3642530367565862	0.49873797128884684	0.46511673765578165	0.4314955040227165
ENSG00000101057	MYBL2	protein_coding	27	19	8	2	1	0	0	0	NA	NA	NA	0	NA	NA	0	0	0	0	0	0	0	0	0	0	0	0	0	0	0	0	0	0	0	0	0	0	0	0	0	0	0	0	0.49873797128884684	0.3642530367565862	0.49873797128884684	0.46511673765578165	0.4314955040227165
ENSG00000101076	HNF4A	protein_coding	42	12	30	0	1	2	84	0.140468227	NA	NA	NA	0	NA	NA	0	0.14046822742474915	0	0.03511705685618729	0.07023411371237458	0.10535117056856186	0.14046822742474915	0	0.9897060473722105	0	0.24742651184305262	0.49485302368610523	0.7422795355291578	0.9897060473722105	0	0.9893769210939403	0	0.24734423027348507	0.49468846054697013	0.7420326908204552	0.9893769210939403	0	0.5093946134272024	0	0.1273486533568006	0.2546973067136012	0.3820459600704018	0.5093946134272024	0.49873797128884684	0.960324972393122	0.49873797128884684	0.6141347215649156	0.7295314718409844
ENSG00000101082	SLA2	protein_coding	2	1	1	1	2	0	0	0	NA	NA	NA	0	NA	NA	0	0	0	0	0	0	0	0	0	0	0	0	0	0	0	0	0	0	0	0	0	0	0	0	0	0	0	0	0.49873797128884684	0.3642530367565862	0.49873797128884684	0.46511673765578165	0.4314955040227165
ENSG00000101096	NFATC2	protein_coding	34	22	12	0	1	2	68	0.113712375	NA	NA	NA	0	NA	NA	0	0.11371237458193979	0	0.028428093645484948	0.056856187290969896	0.08528428093645485	0.11371237458193979	0	0.9883548303168364	0	0.2470887075792091	0.4941774151584182	0.7412661227376273	0.9883548303168364	0	0.9865330857539931	0	0.24663327143849828	0.49326654287699656	0.7398998143154949	0.9865330857539931	0	0.4743412590848395	0	0.11858531477120987	0.23717062954241974	0.3557559443136296	0.4743412590848395	0.49873797128884684	0.9462849029815428	0.49873797128884684	0.6106247042120208	0.7225114371351948
ENSG00000101109	STK4	protein_coding	5	3	2	2	2	0	0	0	NA	NA	NA	0	NA	NA	0	0	0	0	0	0	0	0	0	0	0	0	0	0	0	0	0	0	0	0	0	0	0	0	0	0	0	0	0.49873797128884684	0.3642530367565862	0.49873797128884684	0.46511673765578165	0.4314955040227165
ENSG00000101126	ADNP	protein_coding	1	1	0	1	2	0	0	0	NA	NA	NA	0	NA	NA	0	0	0	0	0	0	0	0	0	0	0	0	0	0	0	0	0	0	0	0	0	0	0	0	0	0	0	0	0.49873797128884684	0.3642530367565862	0.49873797128884684	0.46511673765578165	0.4314955040227165
ENSG00000101132	PFDN4	protein_coding	4	2	2	2	2	0	0	0	NA	NA	NA	0	NA	NA	0	0	0	0	0	0	0	0	0	0	0	0	0	0	0	0	0	0	0	0	0	0	0	0	0	0	0	0	0.49873797128884684	0.3642530367565862	0.49873797128884684	0.46511673765578165	0.4314955040227165
ENSG00000101134	DOK5	protein_coding	7	6	1	1	2	0	0	0	NA	NA	NA	0	NA	NA	0	0	0	0	0	0	0	0	0	0	0	0	0	0	0	0	0	0	0	0	0	0	0	0	0	0	0	0	0.49873797128884684	0.3642530367565862	0.49873797128884684	0.46511673765578165	0.4314955040227165
ENSG00000101144	BMP7	protein_coding	11	5	6	2	2	0	0	0	NA	NA	NA	0	NA	NA	0	0	0	0	0	0	0	0	0	0	0	0	0	0	0	0	0	0	0	0	0	0	0	0	0	0	0	0	0.49873797128884684	0.3642530367565862	0.49873797128884684	0.46511673765578165	0.4314955040227165
ENSG00000101146	RAE1	protein_coding	5	1	4	2	2	0	0	0	NA	NA	NA	0	NA	NA	0	0	0	0	0	0	0	0	0	0	0	0	0	0	0	0	0	0	0	0	0	0	0	0	0	0	0	0	0.49873797128884684	0.3642530367565862	0.49873797128884684	0.46511673765578165	0.4314955040227165
ENSG00000101161	PRPF6	protein_coding	6	4	2	0	1	2	12	0.02006689	NA	NA	NA	0	NA	NA	0	0.020066889632107024	0	0.005016722408026756	0.010033444816053512	0.015050167224080268	0.020066889632107024	0	0.9749853274768638	0	0.24374633186921596	0.4874926637384319	0.7312389956076479	0.9749853274768638	0	0.9223455990358547	0	0.23058639975896367	0.46117279951792733	0.691759199276891	0.9223455990358547	0	0.29515701516441556	0	0.07378925379110389	0.14757850758220778	0.22136776137331166	0.29515701516441556	0.49873797128884684	0.8080138823158227	0.49873797128884684	0.5760569490455908	0.6533759268023348
ENSG00000101182	PSMA7	protein_coding	6	5	1	2	1	0	0	0	NA	NA	NA	0	NA	NA	0	0	0	0	0	0	0	0	0	0	0	0	0	0	0	0	0	0	0	0	0	0	0	0	0	0	0	0	0.49873797128884684	0.3642530367565862	0.49873797128884684	0.46511673765578165	0.4314955040227165
ENSG00000101188	NTSR1	protein_coding	2	0	2	1	0	1	2	0.003344482	NA	NA	NA	0	NA	NA	0	0.0033444816053511705	0	8.361204013377926e-4	0.0016722408026755853	0.002508361204013378	0.0033444816053511705	0	0.9557591145720447	0	0.23893977864301116	0.4778795572860223	0.7168193359290335	0.9557591145720447	0	0.6634588786144912	0	0.1658647196536228	0.3317294393072456	0.49759415896086834	0.6634588786144912	0	0.24741193894269758	0	0.061852984735674396	0.12370596947134879	0.18555895420702317	0.24741193894269758	0.49873797128884684	0.7497239312194353	0.49873797128884684	0.561484461271494	0.6242309512541411
ENSG00000101197	BIRC7	protein_coding	3	1	2	1	2	0	0	0	NA	NA	NA	0	NA	NA	0	0	0	0	0	0	0	0	0	0	0	0	0	0	0	0	0	0	0	0	0	0	0	0	0	0	0	0	0.49873797128884684	0.3642530367565862	0.49873797128884684	0.46511673765578165	0.4314955040227165
ENSG00000101199	ARFGAP1	protein_coding	10	6	4	2	1	0	0	0	NA	NA	NA	0	NA	NA	0	0	0	0	0	0	0	0	0	0	0	0	0	0	0	0	0	0	0	0	0	0	0	0	0	0	0	0	0.49873797128884684	0.3642530367565862	0.49873797128884684	0.46511673765578165	0.4314955040227165
ENSG00000101200	AVP	protein_coding	5	3	2	0	1	2	10	0.016722408	NA	NA	NA	0	NA	NA	0	0.016722408026755852	0	0.004180602006688963	0.008361204013377926	0.012541806020066888	0.016722408026755852	0	0.9733107427535141	0	0.24332768568837854	0.4866553713767571	0.7299830570651356	0.9733107427535141	0	0.9080856009118725	0	0.22702140022796813	0.45404280045593626	0.6810642006839044	0.9080856009118725	0	0.28885759178182924	0	0.07221439794545731	0.14442879589091462	0.21664319383637193	0.28885759178182924	0.49873797128884684	0.800836094021139	0.49873797128884684	0.5742625019719199	0.6497870326549929
ENSG00000101204	CHRNA4	protein_coding	5	1	4	2	2	0	0	0	NA	NA	NA	0	NA	NA	0	0	0	0	0	0	0	0	0	0	0	0	0	0	0	0	0	0	0	0	0	0	0	0	0	0	0	0	0.49873797128884684	0.3642530367565862	0.49873797128884684	0.46511673765578165	0.4314955040227165
ENSG00000101210	EEF1A2	protein_coding	3	2	1	2	1	0	0	0	NA	NA	NA	0	NA	NA	0	0	0	0	0	0	0	0	0	0	0	0	0	0	0	0	0	0	0	0	0	0	0	0	0	0	0	0	0.49873797128884684	0.3642530367565862	0.49873797128884684	0.46511673765578165	0.4314955040227165
ENSG00000101213	PTK6	protein_coding	3	1	2	2	2	0	0	0	NA	NA	NA	0	NA	NA	0	0	0	0	0	0	0	0	0	0	0	0	0	0	0	0	0	0	0	0	0	0	0	0	0	0	0	0	0.49873797128884684	0.3642530367565862	0.49873797128884684	0.46511673765578165	0.4314955040227165
ENSG00000101216	GMEB2	protein_coding	4	2	2	1	2	0	0	0	NA	NA	NA	0	NA	NA	0	0	0	0	0	0	0	0	0	0	0	0	0	0	0	0	0	0	0	0	0	0	0	0	0	0	0	0	0.49873797128884684	0.3642530367565862	0.49873797128884684	0.46511673765578165	0.4314955040227165
ENSG00000101222	SPEF1	protein_coding	2	1	1	2	1	0	0	0	NA	NA	NA	0	NA	NA	0	0	0	0	0	0	0	0	0	0	0	0	0	0	0	0	0	0	0	0	0	0	0	0	0	0	0	0	0.49873797128884684	0.3642530367565862	0.49873797128884684	0.46511673765578165	0.4314955040227165
ENSG00000101224	CDC25B	protein_coding	21	11	10	2	1	0	0	0	NA	NA	NA	0	NA	NA	0	0	0	0	0	0	0	0	0	0	0	0	0	0	0	0	0	0	0	0	0	0	0	0	0	0	0	0	0.49873797128884684	0.3642530367565862	0.49873797128884684	0.46511673765578165	0.4314955040227165
ENSG00000101246	ARFRP1	protein_coding	2	1	1	2	1	0	0	0	NA	NA	NA	0	NA	NA	0	0	0	0	0	0	0	0	0	0	0	0	0	0	0	0	0	0	0	0	0	0	0	0	0	0	0	0	0.49873797128884684	0.3642530367565862	0.49873797128884684	0.46511673765578165	0.4314955040227165
ENSG00000101255	TRIB3	protein_coding	13	8	5	1	2	0	0	0	NA	NA	NA	0	NA	NA	0	0	0	0	0	0	0	0	0	0	0	0	0	0	0	0	0	0	0	0	0	0	0	0	0	0	0	0	0.49873797128884684	0.3642530367565862	0.49873797128884684	0.46511673765578165	0.4314955040227165
ENSG00000101266	CSNK2A1	protein_coding	165	89	76	0	1	2	330	0.551839465	NA	NA	NA	0	NA	NA	0	0.5518394648829431	0	0.13795986622073578	0.27591973244147155	0.41387959866220736	0.5518394648829431	0	0.9972714498063927	0	0.24931786245159818	0.49863572490319635	0.7479535873547946	0.9972714498063927	0	0.9985614230818409	0	0.24964035577046023	0.49928071154092046	0.7489210673113806	0.9985614230818409	0	0.7960511305439082	0	0.19901278263597705	0.3980255652719541	0.5970383479079311	0.7960511305439082	0.49873797128884684	0.9983435873166114	0.49873797128884684	0.623639375295788	0.7485407793027291
ENSG00000101336	HCK	protein_coding	81	48	33	0	1	2	162	0.27090301	NA	NA	NA	0	NA	NA	0	0.2709030100334448	0	0.0677257525083612	0.1354515050167224	0.2031772575250836	0.2709030100334448	0	0.9935797793844585	0	0.24839494484611463	0.49678988969222926	0.7451848345383438	0.9935797793844585	0	0.9952736093914446	0	0.24881840234786115	0.4976368046957223	0.7464552070435835	0.9952736093914446	0	0.6191604226263687	0	0.15479010565659218	0.30958021131318436	0.46437031696977654	0.6191604226263687	0.49873797128884684	0.9863543145606563	0.49873797128884684	0.6206420571067992	0.7425461429247515
ENSG00000101350	KIF3B	protein_coding	4	3	1	2	1	0	0	0	NA	NA	NA	0	NA	NA	0	0	0	0	0	0	0	0	0	0	0	0	0	0	0	0	0	0	0	0	0	0	0	0	0	0	0	0	0.49873797128884684	0.3642530367565862	0.49873797128884684	0.46511673765578165	0.4314955040227165
ENSG00000101361	NOP56	protein_coding	2	1	1	2	2	0	0	0	NA	NA	NA	0	NA	NA	0	0	0	0	0	0	0	0	0	0	0	0	0	0	0	0	0	0	0	0	0	0	0	0	0	0	0	0	0.49873797128884684	0.3642530367565862	0.49873797128884684	0.46511673765578165	0.4314955040227165
ENSG00000101365	IDH3B	protein_coding	5	4	1	2	1	0	0	0	NA	NA	NA	0	NA	NA	0	0	0	0	0	0	0	0	0	0	0	0	0	0	0	0	0	0	0	0	0	0	0	0	0	0	0	0	0.49873797128884684	0.3642530367565862	0.49873797128884684	0.46511673765578165	0.4314955040227165
ENSG00000101384	JAG1	protein_coding	5	3	2	2	2	0	0	0	NA	NA	NA	0	NA	NA	0	0	0	0	0	0	0	0	0	0	0	0	0	0	0	0	0	0	0	0	0	0	0	0	0	0	0	0	0.49873797128884684	0.3642530367565862	0.49873797128884684	0.46511673765578165	0.4314955040227165
ENSG00000101391	CDK5RAP1	protein_coding	4	2	2	0	1	2	8	0.013377926	NA	NA	NA	0	NA	NA	0	0.013377926421404682	0	0.0033444816053511705	0.006688963210702341	0.010033444816053512	0.013377926421404682	0	0.9711817613396946	0	0.24279544033492365	0.4855908806698473	0.728386321004771	0.9711817613396946	0	0.8875332668846964	0	0.2218833167211741	0.4437666334423482	0.6656499501635222	0.8875332668846964	0	0.2819570956751196	0	0.0704892739187799	0.1409785478375598	0.2114678217563397	0.2819570956751196	0.49873797128884684	0.7927906609875375	0.49873797128884684	0.5722511437135195	0.6457643161381922
ENSG00000101400	SNTA1	protein_coding	22	3	19	2	2	0	0	0	NA	NA	NA	0	NA	NA	0	0	0	0	0	0	0	0	0	0	0	0	0	0	0	0	0	0	0	0	0	0	0	0	0	0	0	0	0.49873797128884684	0.3642530367565862	0.49873797128884684	0.46511673765578165	0.4314955040227165
ENSG00000101405	OXT	protein_coding	4	2	2	0	1	2	8	0.013377926	NA	NA	NA	0	NA	NA	0	0.013377926421404682	0	0.0033444816053511705	0.006688963210702341	0.010033444816053512	0.013377926421404682	0	0.9711817613396946	0	0.24279544033492365	0.4855908806698473	0.728386321004771	0.9711817613396946	0	0.8875332668846964	0	0.2218833167211741	0.4437666334423482	0.6656499501635222	0.8875332668846964	0	0.2819570956751196	0	0.0704892739187799	0.1409785478375598	0.2114678217563397	0.2819570956751196	0.49873797128884684	0.7927906609875375	0.49873797128884684	0.5722511437135195	0.6457643161381922
ENSG00000101412	E2F1	protein_coding	58	34	24	0	1	2	116	0.193979933	NA	NA	NA	0	NA	NA	0	0.1939799331103679	0	0.048494983277591976	0.09698996655518395	0.14548494983277593	0.1939799331103679	0	0.9916693993093932	0	0.2479173498273483	0.4958346996546966	0.7437520494820449	0.9916693993093932	0	0.9927415898960457	0	0.24818539747401142	0.49637079494802283	0.7445561924220343	0.9927415898960457	0	0.559514731245284	0	0.139878682811321	0.279757365622642	0.41963604843396296	0.559514731245284	0.49873797128884684	0.9750749329547247	0.49873797128884684	0.6178222117053163	0.7369064521217857
ENSG00000101421	CHMP4B	protein_coding	13	7	6	2	1	0	0	0	NA	NA	NA	0	NA	NA	0	0	0	0	0	0	0	0	0	0	0	0	0	0	0	0	0	0	0	0	0	0	0	0	0	0	0	0	0.49873797128884684	0.3642530367565862	0.49873797128884684	0.46511673765578165	0.4314955040227165
ENSG00000101439	CST3	protein_coding	8	6	2	2	1	0	0	0	NA	NA	NA	0	NA	NA	0	0	0	0	0	0	0	0	0	0	0	0	0	0	0	0	0	0	0	0	0	0	0	0	0	0	0	0	0.49873797128884684	0.3642530367565862	0.49873797128884684	0.46511673765578165	0.4314955040227165
ENSG00000101440	ASIP	protein_coding	6	4	2	0	1	2	12	0.02006689	NA	NA	NA	0	NA	NA	0	0.020066889632107024	0	0.005016722408026756	0.010033444816053512	0.015050167224080268	0.020066889632107024	0	0.9749853274768638	0	0.24374633186921596	0.4874926637384319	0.7312389956076479	0.9749853274768638	0	0.9223455990358547	0	0.23058639975896367	0.46117279951792733	0.691759199276891	0.9223455990358547	0	0.29515701516441556	0	0.07378925379110389	0.14757850758220778	0.22136776137331166	0.29515701516441556	0.49873797128884684	0.8080138823158227	0.49873797128884684	0.5760569490455908	0.6533759268023348
ENSG00000101447	FAM83D	protein_coding	3	2	1	1	2	0	0	0	NA	NA	NA	0	NA	NA	0	0	0	0	0	0	0	0	0	0	0	0	0	0	0	0	0	0	0	0	0	0	0	0	0	0	0	0	0.49873797128884684	0.3642530367565862	0.49873797128884684	0.46511673765578165	0.4314955040227165
ENSG00000101460	MAP1LC3A	protein_coding	4	2	2	1	2	0	0	0	NA	NA	NA	0	NA	NA	0	0	0	0	0	0	0	0	0	0	0	0	0	0	0	0	0	0	0	0	0	0	0	0	0	0	0	0	0.49873797128884684	0.3642530367565862	0.49873797128884684	0.46511673765578165	0.4314955040227165
ENSG00000101493	ZNF516	protein_coding	1	1	0	2	1	0	0	0	NA	NA	NA	0	NA	NA	0	0	0	0	0	0	0	0	0	0	0	0	0	0	0	0	0	0	0	0	0	0	0	0	0	0	0	0	0.49873797128884684	0.3642530367565862	0.49873797128884684	0.46511673765578165	0.4314955040227165
ENSG00000101558	VAPA	protein_coding	2	1	1	1	2	0	0	0	NA	NA	NA	0	NA	NA	0	0	0	0	0	0	0	0	0	0	0	0	0	0	0	0	0	0	0	0	0	0	0	0	0	0	0	0	0.49873797128884684	0.3642530367565862	0.49873797128884684	0.46511673765578165	0.4314955040227165
ENSG00000101624	CEP76	protein_coding	8	2	6	2	2	0	0	0	NA	NA	NA	0	NA	NA	0	0	0	0	0	0	0	0	0	0	0	0	0	0	0	0	0	0	0	0	0	0	0	0	0	0	0	0	0.49873797128884684	0.3642530367565862	0.49873797128884684	0.46511673765578165	0.4314955040227165
ENSG00000101665	SMAD7	protein_coding	49	35	14	0	1	2	98	0.163879599	NA	NA	NA	0	NA	NA	0	0.16387959866220736	0	0.04096989966555184	0.08193979933110368	0.12290969899665552	0.16387959866220736	0	0.990658536307774	0	0.2476646340769435	0.495329268153887	0.7429939022308305	0.990658536307774	0	0.9911150081783712	0	0.2477787520445928	0.4955575040891856	0.7433362561337784	0.9911150081783712	0	0.5343350947503652	0	0.1335837736875913	0.2671675473751826	0.4007513210627739	0.5343350947503652	0.49873797128884684	0.9683704054267235	0.49873797128884684	0.616146079823316	0.7335541883577852
ENSG00000101680	LAMA1	protein_coding	18	6	12	0	1	2	36	0.060200669	NA	NA	NA	0	NA	NA	0	0.06020066889632107	0	0.015050167224080268	0.030100334448160536	0.0451505016722408	0.06020066889632107	0	0.9839494672488691	0	0.24598736681221728	0.49197473362443456	0.7379621004366519	0.9839494672488691	0	0.9735359690685333	0	0.24338399226713334	0.4867679845342667	0.7301519768014	0.9735359690685333	0	0.3847696713947149	0	0.09619241784867873	0.19238483569735745	0.2885772535460362	0.3847696713947149	0.49873797128884684	0.8925698059630857	0.49873797128884684	0.5971959299574066	0.6956538886259662
ENSG00000101746	NOL4	protein_coding	6	3	3	1	2	0	0	0	NA	NA	NA	0	NA	NA	0	0	0	0	0	0	0	0	0	0	0	0	0	0	0	0	0	0	0	0	0	0	0	0	0	0	0	0	0.49873797128884684	0.3642530367565862	0.49873797128884684	0.46511673765578165	0.4314955040227165
ENSG00000101751	POLI	protein_coding	4	1	3	1	2	0	0	0	NA	NA	NA	0	NA	NA	0	0	0	0	0	0	0	0	0	0	0	0	0	0	0	0	0	0	0	0	0	0	0	0	0	0	0	0	0.49873797128884684	0.3642530367565862	0.49873797128884684	0.46511673765578165	0.4314955040227165
ENSG00000101752	MIB1	protein_coding	2	1	1	1	2	0	0	0	NA	NA	NA	0	NA	NA	0	0	0	0	0	0	0	0	0	0	0	0	0	0	0	0	0	0	0	0	0	0	0	0	0	0	0	0	0.49873797128884684	0.3642530367565862	0.49873797128884684	0.46511673765578165	0.4314955040227165
ENSG00000101773	RBBP8	protein_coding	18	8	10	2	2	0	0	0	NA	NA	NA	0	NA	NA	0	0	0	0	0	0	0	0	0	0	0	0	0	0	0	0	0	0	0	0	0	0	0	0	0	0	0	0	0.49873797128884684	0.3642530367565862	0.49873797128884684	0.46511673765578165	0.4314955040227165
ENSG00000101811	CSTF2	protein_coding	15	9	6	0	1	2	30	0.050167224	NA	NA	NA	0	NA	NA	0	0.05016722408026756	0	0.01254180602006689	0.02508361204013378	0.03762541806020067	0.05016722408026756	0	0.9825866097870277	0	0.24564665244675693	0.49129330489351386	0.7369399573402708	0.9825866097870277	0	0.9681357345636462	0	0.24203393364091155	0.4840678672818231	0.7261018009227347	0.9681357345636462	0	0.36294100695219816	0	0.09073525173804954	0.18147050347609908	0.27220575521414864	0.36294100695219816	0.49873797128884684	0.8749802808013882	0.49873797128884684	0.5927985486669822	0.6868591260451176
ENSG00000101843	PSMD10	protein_coding	6	2	4	1	2	0	0	0	NA	NA	NA	0	NA	NA	0	0	0	0	0	0	0	0	0	0	0	0	0	0	0	0	0	0	0	0	0	0	0	0	0	0	0	0	0.49873797128884684	0.3642530367565862	0.49873797128884684	0.46511673765578165	0.4314955040227165
ENSG00000101849	TBL1X	protein_coding	11	5	6	2	1	0	0	0	NA	NA	NA	0	NA	NA	0	0	0	0	0	0	0	0	0	0	0	0	0	0	0	0	0	0	0	0	0	0	0	0	0	0	0	0	0.49873797128884684	0.3642530367565862	0.49873797128884684	0.46511673765578165	0.4314955040227165
ENSG00000101850	GPR143	protein_coding	2	0	2	2	0	1	2	0.003344482	NA	NA	NA	0	NA	NA	0	0.0033444816053511705	0	8.361204013377926e-4	0.0016722408026755853	0.002508361204013378	0.0033444816053511705	0	0.9557591145720447	0	0.23893977864301116	0.4778795572860223	0.7168193359290335	0.9557591145720447	0	0.6634588786144912	0	0.1658647196536228	0.3317294393072456	0.49759415896086834	0.6634588786144912	0	0.24741193894269758	0	0.061852984735674396	0.12370596947134879	0.18555895420702317	0.24741193894269758	0.49873797128884684	0.7497239312194353	0.49873797128884684	0.561484461271494	0.6242309512541411
ENSG00000101856	PGRMC1	protein_coding	2	1	1	1	2	0	0	0	NA	NA	NA	0	NA	NA	0	0	0	0	0	0	0	0	0	0	0	0	0	0	0	0	0	0	0	0	0	0	0	0	0	0	0	0	0.49873797128884684	0.3642530367565862	0.49873797128884684	0.46511673765578165	0.4314955040227165
ENSG00000101868	POLA1	protein_coding	10	4	6	2	2	0	0	0	NA	NA	NA	0	NA	NA	0	0	0	0	0	0	0	0	0	0	0	0	0	0	0	0	0	0	0	0	0	0	0	0	0	0	0	0	0.49873797128884684	0.3642530367565862	0.49873797128884684	0.46511673765578165	0.4314955040227165
ENSG00000101871	MID1	protein_coding	4	4	0	2	1	0	0	0	NA	NA	NA	0	NA	NA	0	0	0	0	0	0	0	0	0	0	0	0	0	0	0	0	0	0	0	0	0	0	0	0	0	0	0	0	0.49873797128884684	0.3642530367565862	0.49873797128884684	0.46511673765578165	0.4314955040227165
ENSG00000101882	NKAP	protein_coding	2	1	1	1	2	0	0	0	NA	NA	NA	0	NA	NA	0	0	0	0	0	0	0	0	0	0	0	0	0	0	0	0	0	0	0	0	0	0	0	0	0	0	0	0	0.49873797128884684	0.3642530367565862	0.49873797128884684	0.46511673765578165	0.4314955040227165
ENSG00000101901	ALG13	protein_coding	3	1	2	1	2	0	0	0	NA	NA	NA	0	NA	NA	0	0	0	0	0	0	0	0	0	0	0	0	0	0	0	0	0	0	0	0	0	0	0	0	0	0	0	0	0.49873797128884684	0.3642530367565862	0.49873797128884684	0.46511673765578165	0.4314955040227165
ENSG00000101916	TLR8	protein_coding	2	0	2	2	0	1	2	0.003344482	NA	NA	NA	0	NA	NA	0	0.0033444816053511705	0	8.361204013377926e-4	0.0016722408026755853	0.002508361204013378	0.0033444816053511705	0	0.9557591145720447	0	0.23893977864301116	0.4778795572860223	0.7168193359290335	0.9557591145720447	0	0.6634588786144912	0	0.1658647196536228	0.3317294393072456	0.49759415896086834	0.6634588786144912	0	0.24741193894269758	0	0.061852984735674396	0.12370596947134879	0.18555895420702317	0.24741193894269758	0.49873797128884684	0.7497239312194353	0.49873797128884684	0.561484461271494	0.6242309512541411
ENSG00000101945	SUV39H1	protein_coding	33	21	12	2	1	0	0	0	NA	NA	NA	0	NA	NA	0	0	0	0	0	0	0	0	0	0	0	0	0	0	0	0	0	0	0	0	0	0	0	0	0	0	0	0	0.49873797128884684	0.3642530367565862	0.49873797128884684	0.46511673765578165	0.4314955040227165
ENSG00000101958	GLRA2	protein_coding	3	1	2	2	2	0	0	0	NA	NA	NA	0	NA	NA	0	0	0	0	0	0	0	0	0	0	0	0	0	0	0	0	0	0	0	0	0	0	0	0	0	0	0	0	0.49873797128884684	0.3642530367565862	0.49873797128884684	0.46511673765578165	0.4314955040227165
ENSG00000101966	XIAP	protein_coding	21	4	17	2	2	0	0	0	NA	NA	NA	0	NA	NA	0	0	0	0	0	0	0	0	0	0	0	0	0	0	0	0	0	0	0	0	0	0	0	0	0	0	0	0	0.49873797128884684	0.3642530367565862	0.49873797128884684	0.46511673765578165	0.4314955040227165
ENSG00000101977	MCF2	protein_coding	15	9	6	2	1	0	0	0	NA	NA	NA	0	NA	NA	0	0	0	0	0	0	0	0	0	0	0	0	0	0	0	0	0	0	0	0	0	0	0	0	0	0	0	0	0.49873797128884684	0.3642530367565862	0.49873797128884684	0.46511673765578165	0.4314955040227165
ENSG00000101981	F9	protein_coding	3	2	1	2	1	0	0	0	NA	NA	NA	0	NA	NA	0	0	0	0	0	0	0	0	0	0	0	0	0	0	0	0	0	0	0	0	0	0	0	0	0	0	0	0	0.49873797128884684	0.3642530367565862	0.49873797128884684	0.46511673765578165	0.4314955040227165
ENSG00000102003	SYP	protein_coding	5	2	3	1	2	0	0	0	NA	NA	NA	0	NA	NA	0	0	0	0	0	0	0	0	0	0	0	0	0	0	0	0	0	0	0	0	0	0	0	0	0	0	0	0	0.49873797128884684	0.3642530367565862	0.49873797128884684	0.46511673765578165	0.4314955040227165
ENSG00000102007	PLP2	protein_coding	5	2	3	2	2	0	0	0	NA	NA	NA	0	NA	NA	0	0	0	0	0	0	0	0	0	0	0	0	0	0	0	0	0	0	0	0	0	0	0	0	0	0	0	0	0.49873797128884684	0.3642530367565862	0.49873797128884684	0.46511673765578165	0.4314955040227165
ENSG00000102010	BMX	protein_coding	16	8	8	0	1	2	32	0.053511706	NA	NA	NA	0	NA	NA	0	0.05351170568561873	0	0.013377926421404682	0.026755852842809364	0.04013377926421405	0.05351170568561873	0	0.9830743721537978	0	0.24576859303844945	0.4915371860768989	0.7373057791153483	0.9830743721537978	0	0.9701526799639231	0	0.24253816999098077	0.48507633998196154	0.7276145099729423	0.9701526799639231	0	0.3689704007317779	0	0.09224260018294447	0.18448520036588895	0.2767278005488334	0.3689704007317779	0.49873797128884684	0.880028395646001	0.49873797128884684	0.5940605773781353	0.6893831834674239
ENSG00000102032	RENBP	protein_coding	2	1	1	2	2	0	0	0	NA	NA	NA	0	NA	NA	0	0	0	0	0	0	0	0	0	0	0	0	0	0	0	0	0	0	0	0	0	0	0	0	0	0	0	0	0.49873797128884684	0.3642530367565862	0.49873797128884684	0.46511673765578165	0.4314955040227165
ENSG00000102034	ELF4	protein_coding	7	6	1	2	1	0	0	0	NA	NA	NA	0	NA	NA	0	0	0	0	0	0	0	0	0	0	0	0	0	0	0	0	0	0	0	0	0	0	0	0	0	0	0	0	0.49873797128884684	0.3642530367565862	0.49873797128884684	0.46511673765578165	0.4314955040227165
ENSG00000102038	SMARCA1	protein_coding	1	1	0	2	1	0	0	0	NA	NA	NA	0	NA	NA	0	0	0	0	0	0	0	0	0	0	0	0	0	0	0	0	0	0	0	0	0	0	0	0	0	0	0	0	0.49873797128884684	0.3642530367565862	0.49873797128884684	0.46511673765578165	0.4314955040227165
ENSG00000102054	RBBP7	protein_coding	13	1	12	1	2	0	0	0	NA	NA	NA	0	NA	NA	0	0	0	0	0	0	0	0	0	0	0	0	0	0	0	0	0	0	0	0	0	0	0	0	0	0	0	0	0.49873797128884684	0.3642530367565862	0.49873797128884684	0.46511673765578165	0.4314955040227165
ENSG00000102057	KCND1	protein_coding	2	1	1	2	2	0	0	0	NA	NA	NA	0	NA	NA	0	0	0	0	0	0	0	0	0	0	0	0	0	0	0	0	0	0	0	0	0	0	0	0	0	0	0	0	0.49873797128884684	0.3642530367565862	0.49873797128884684	0.46511673765578165	0.4314955040227165
ENSG00000102076	OPN1LW	protein_coding	4	0	4	2	0	1	4	0.006688963	NA	NA	NA	0	NA	NA	0	0.006688963210702341	0	0.0016722408026755853	0.0033444816053511705	0.005016722408026756	0.006688963210702341	0	0.9639708148142478	0	0.24099270370356196	0.4819854074071239	0.7229781111106859	0.9639708148142478	0	0.7975548648736879	0	0.19938871621842197	0.39877743243684394	0.5981661486552659	0.7975548648736879	0	0.26102159419197724	0	0.06525539854799431	0.13051079709598862	0.19576619564398293	0.26102159419197724	0.49873797128884684	0.7672345795866856	0.49873797128884684	0.5658621233633065	0.6329862754377662
ENSG00000102081	FMR1	protein_coding	12	7	5	0	1	2	24	0.040133779	NA	NA	NA	0	NA	NA	0	0.04013377926421405	0	0.010033444816053512	0.020066889632107024	0.030100334448160536	0.04013377926421405	0	0.9808539424498975	0	0.24521348561247439	0.49042697122494877	0.7356404568374232	0.9808539424498975	0	0.960162198226944	0	0.240040549556736	0.480081099113472	0.720121648670208	0.960162198226944	0	0.34189734942295047	0	0.08547433735573762	0.17094867471147523	0.25642301206721285	0.34189734942295047	0.49873797128884684	0.8562076037229847	0.49873797128884684	0.5881053793973813	0.6774727875059158
ENSG00000102096	PIM2	protein_coding	5	2	3	1	2	0	0	0	NA	NA	NA	0	NA	NA	0	0	0	0	0	0	0	0	0	0	0	0	0	0	0	0	0	0	0	0	0	0	0	0	0	0	0	0	0.49873797128884684	0.3642530367565862	0.49873797128884684	0.46511673765578165	0.4314955040227165
ENSG00000102100	SLC35A2	protein_coding	3	2	1	1	2	0	0	0	NA	NA	NA	0	NA	NA	0	0	0	0	0	0	0	0	0	0	0	0	0	0	0	0	0	0	0	0	0	0	0	0	0	0	0	0	0.49873797128884684	0.3642530367565862	0.49873797128884684	0.46511673765578165	0.4314955040227165
ENSG00000102103	PQBP1	protein_coding	14	9	5	0	1	2	28	0.046822742	NA	NA	NA	0	NA	NA	0	0.046822742474916385	0	0.011705685618729096	0.023411371237458192	0.03511705685618729	0.046822742474916385	0	0.9820586140585625	0	0.24551465351464064	0.49102930702928127	0.7365439605439219	0.9820586140585625	0	0.9658423616175932	0	0.2414605904043983	0.4829211808087966	0.7243817712131949	0.9658423616175932	0	0.3558182530800993	0	0.08895456327002482	0.17790912654004964	0.26686368981007447	0.3558182530800993	0.49873797128884684	0.8688278908345165	0.49873797128884684	0.5912604511752643	0.6837829310616816
ENSG00000102119	EMD	protein_coding	16	10	6	0	1	2	32	0.053511706	NA	NA	NA	0	NA	NA	0	0.05351170568561873	0	0.013377926421404682	0.026755852842809364	0.04013377926421405	0.05351170568561873	0	0.9830743721537978	0	0.24576859303844945	0.4915371860768989	0.7373057791153483	0.9830743721537978	0	0.9701526799639231	0	0.24253816999098077	0.48507633998196154	0.7276145099729423	0.9701526799639231	0	0.3689704007317779	0	0.09224260018294447	0.18448520036588895	0.2767278005488334	0.3689704007317779	0.49873797128884684	0.880028395646001	0.49873797128884684	0.5940605773781353	0.6893831834674239
ENSG00000102144	PGK1	protein_coding	3	2	1	1	2	0	0	0	NA	NA	NA	0	NA	NA	0	0	0	0	0	0	0	0	0	0	0	0	0	0	0	0	0	0	0	0	0	0	0	0	0	0	0	0	0.49873797128884684	0.3642530367565862	0.49873797128884684	0.46511673765578165	0.4314955040227165
ENSG00000102145	GATA1	protein_coding	24	15	9	0	1	2	48	0.080267559	NA	NA	NA	0	NA	NA	0	0.0802675585284281	0	0.020066889632107024	0.04013377926421405	0.06020066889632107	0.0802675585284281	0	0.9860073528146819	0	0.24650183820367047	0.49300367640734094	0.7395055146110114	0.9860073528146819	0	0.9803873071768021	0	0.24509682679420053	0.49019365358840106	0.7352904803826016	0.9803873071768021	0	0.42294479528244605	0	0.10573619882061151	0.21147239764122303	0.3172085964618345	0.42294479528244605	0.49873797128884684	0.9189146553084082	0.49873797128884684	0.6037821422937372	0.7088263132986276
ENSG00000102172	SMS	protein_coding	4	3	1	1	2	0	0	0	NA	NA	NA	0	NA	NA	0	0	0	0	0	0	0	0	0	0	0	0	0	0	0	0	0	0	0	0	0	0	0	0	0	0	0	0	0.49873797128884684	0.3642530367565862	0.49873797128884684	0.46511673765578165	0.4314955040227165
ENSG00000102178	UBL4A	protein_coding	1	0	1	1	0	1	1	0.001672241	NA	NA	NA	0	NA	NA	0	0.0016722408026755853	0	4.180602006688963e-4	8.361204013377926e-4	0.001254180602006689	0.0016722408026755853	0	0.9464077754542604	0	0.2366019438635651	0.4732038877271302	0.7098058315906952	0.9464077754542604	0	0.49673792343088535	0	0.12418448085772134	0.24836896171544268	0.37255344257316403	0.49673792343088535	0	0.23715417988645957	0	0.05928854497161489	0.11857708994322978	0.17786563491484467	0.23715417988645957	0.49873797128884684	0.7360782457800915	0.49873797128884684	0.558073039911658	0.6174081085344691
ENSG00000102189	EEA1	protein_coding	8	4	4	2	2	0	0	0	NA	NA	NA	0	NA	NA	0	0	0	0	0	0	0	0	0	0	0	0	0	0	0	0	0	0	0	0	0	0	0	0	0	0	0	0	0.49873797128884684	0.3642530367565862	0.49873797128884684	0.46511673765578165	0.4314955040227165
ENSG00000102226	USP11	protein_coding	5	3	2	2	1	0	0	0	NA	NA	NA	0	NA	NA	0	0	0	0	0	0	0	0	0	0	0	0	0	0	0	0	0	0	0	0	0	0	0	0	0	0	0	0	0.49873797128884684	0.3642530367565862	0.49873797128884684	0.46511673765578165	0.4314955040227165
ENSG00000102241	HTATSF1	protein_coding	11	5	6	1	2	0	0	0	NA	NA	NA	0	NA	NA	0	0	0	0	0	0	0	0	0	0	0	0	0	0	0	0	0	0	0	0	0	0	0	0	0	0	0	0	0.49873797128884684	0.3642530367565862	0.49873797128884684	0.46511673765578165	0.4314955040227165
ENSG00000102243	VGLL1	protein_coding	3	3	0	2	1	0	0	0	NA	NA	NA	0	NA	NA	0	0	0	0	0	0	0	0	0	0	0	0	0	0	0	0	0	0	0	0	0	0	0	0	0	0	0	0	0.49873797128884684	0.3642530367565862	0.49873797128884684	0.46511673765578165	0.4314955040227165
ENSG00000102245	CD40LG	protein_coding	3	2	1	1	2	0	0	0	NA	NA	NA	0	NA	NA	0	0	0	0	0	0	0	0	0	0	0	0	0	0	0	0	0	0	0	0	0	0	0	0	0	0	0	0	0.49873797128884684	0.3642530367565862	0.49873797128884684	0.46511673765578165	0.4314955040227165
ENSG00000102265	TIMP1	protein_coding	7	4	3	2	2	0	0	0	NA	NA	NA	0	NA	NA	0	0	0	0	0	0	0	0	0	0	0	0	0	0	0	0	0	0	0	0	0	0	0	0	0	0	0	0	0.49873797128884684	0.3642530367565862	0.49873797128884684	0.46511673765578165	0.4314955040227165
ENSG00000102309	PIN4	protein_coding	6	4	2	1	2	0	0	0	NA	NA	NA	0	NA	NA	0	0	0	0	0	0	0	0	0	0	0	0	0	0	0	0	0	0	0	0	0	0	0	0	0	0	0	0	0.49873797128884684	0.3642530367565862	0.49873797128884684	0.46511673765578165	0.4314955040227165
ENSG00000102312	PORCN	protein_coding	5	2	3	2	2	0	0	0	NA	NA	NA	0	NA	NA	0	0	0	0	0	0	0	0	0	0	0	0	0	0	0	0	0	0	0	0	0	0	0	0	0	0	0	0	0.49873797128884684	0.3642530367565862	0.49873797128884684	0.46511673765578165	0.4314955040227165
ENSG00000102349	KLF8	protein_coding	2	2	0	2	1	0	0	0	NA	NA	NA	0	NA	NA	0	0	0	0	0	0	0	0	0	0	0	0	0	0	0	0	0	0	0	0	0	0	0	0	0	0	0	0	0.49873797128884684	0.3642530367565862	0.49873797128884684	0.46511673765578165	0.4314955040227165
ENSG00000102362	SYTL4	protein_coding	6	3	3	2	2	0	0	0	NA	NA	NA	0	NA	NA	0	0	0	0	0	0	0	0	0	0	0	0	0	0	0	0	0	0	0	0	0	0	0	0	0	0	0	0	0.49873797128884684	0.3642530367565862	0.49873797128884684	0.46511673765578165	0.4314955040227165
ENSG00000102401	ARMCX3	protein_coding	2	1	1	1	2	0	0	0	NA	NA	NA	0	NA	NA	0	0	0	0	0	0	0	0	0	0	0	0	0	0	0	0	0	0	0	0	0	0	0	0	0	0	0	0	0.49873797128884684	0.3642530367565862	0.49873797128884684	0.46511673765578165	0.4314955040227165
ENSG00000102468	HTR2A	protein_coding	15	3	12	2	2	0	0	0	NA	NA	NA	0	NA	NA	0	0	0	0	0	0	0	0	0	0	0	0	0	0	0	0	0	0	0	0	0	0	0	0	0	0	0	0	0.49873797128884684	0.3642530367565862	0.49873797128884684	0.46511673765578165	0.4314955040227165
ENSG00000102471	NDFIP2	protein_coding	4	2	2	2	1	0	0	0	NA	NA	NA	0	NA	NA	0	0	0	0	0	0	0	0	0	0	0	0	0	0	0	0	0	0	0	0	0	0	0	0	0	0	0	0	0.49873797128884684	0.3642530367565862	0.49873797128884684	0.46511673765578165	0.4314955040227165
ENSG00000102524	TNFSF13B	protein_coding	2	1	1	1	2	0	0	0	NA	NA	NA	0	NA	NA	0	0	0	0	0	0	0	0	0	0	0	0	0	0	0	0	0	0	0	0	0	0	0	0	0	0	0	0	0.49873797128884684	0.3642530367565862	0.49873797128884684	0.46511673765578165	0.4314955040227165
ENSG00000102539	MLNR	protein_coding	3	1	2	2	1	0	0	0	NA	NA	NA	0	NA	NA	0	0	0	0	0	0	0	0	0	0	0	0	0	0	0	0	0	0	0	0	0	0	0	0	0	0	0	0	0.49873797128884684	0.3642530367565862	0.49873797128884684	0.46511673765578165	0.4314955040227165
ENSG00000102554	KLF5	protein_coding	14	8	6	2	1	0	0	0	NA	NA	NA	0	NA	NA	0	0	0	0	0	0	0	0	0	0	0	0	0	0	0	0	0	0	0	0	0	0	0	0	0	0	0	0	0.49873797128884684	0.3642530367565862	0.49873797128884684	0.46511673765578165	0.4314955040227165
ENSG00000102572	STK24	protein_coding	4	2	2	2	2	0	0	0	NA	NA	NA	0	NA	NA	0	0	0	0	0	0	0	0	0	0	0	0	0	0	0	0	0	0	0	0	0	0	0	0	0	0	0	0	0.49873797128884684	0.3642530367565862	0.49873797128884684	0.46511673765578165	0.4314955040227165
ENSG00000102575	ACP5	protein_coding	11	7	4	0	1	2	22	0.036789298	NA	NA	NA	0	NA	NA	0	0.03678929765886288	0	0.00919732441471572	0.01839464882943144	0.02759197324414716	0.03678929765886288	0	0.9801584258120494	0	0.24503960645301234	0.4900792129060247	0.735118819359037	0.9801584258120494	0	0.9565861267445042	0	0.23914653168612604	0.4782930633722521	0.7174395950583781	0.9565861267445042	0	0.33353109902318323	0	0.08338277475579581	0.16676554951159162	0.2501483242673874	0.33353109902318323	0.49873797128884684	0.8482410474838302	0.49873797128884684	0.5861137403375927	0.6734895093863386
ENSG00000102580	DNAJC3	protein_coding	5	1	4	2	2	0	0	0	NA	NA	NA	0	NA	NA	0	0	0	0	0	0	0	0	0	0	0	0	0	0	0	0	0	0	0	0	0	0	0	0	0	0	0	0	0.49873797128884684	0.3642530367565862	0.49873797128884684	0.46511673765578165	0.4314955040227165
ENSG00000102606	ARHGEF7	protein_coding	19	9	10	0	1	2	38	0.063545151	NA	NA	NA	0	NA	NA	0	0.06354515050167224	0	0.01588628762541806	0.03177257525083612	0.04765886287625418	0.06354515050167224	0	0.9843447455420047	0	0.24608618638550117	0.49217237277100234	0.7382585591565035	0.9843447455420047	0	0.9749688041569378	0	0.24374220103923444	0.4874844020784689	0.7312266031177033	0.9749688041569378	0	0.3919328659383538	0	0.09798321648458845	0.1959664329691769	0.29394964945376534	0.3919328659383538	0.49873797128884684	0.8979334279854867	0.49873797128884684	0.5985368354630067	0.6983356996371668
ENSG00000102678	FGF9	protein_coding	4	0	4	2	0	1	4	0.006688963	NA	NA	NA	0	NA	NA	0	0.006688963210702341	0	0.0016722408026755853	0.0033444816053511705	0.005016722408026756	0.006688963210702341	0	0.9639708148142478	0	0.24099270370356196	0.4819854074071239	0.7229781111106859	0.9639708148142478	0	0.7975548648736879	0	0.19938871621842197	0.39877743243684394	0.5981661486552659	0.7975548648736879	0	0.26102159419197724	0	0.06525539854799431	0.13051079709598862	0.19576619564398293	0.26102159419197724	0.49873797128884684	0.7672345795866856	0.49873797128884684	0.5658621233633065	0.6329862754377662
ENSG00000102753	KPNA3	protein_coding	9	6	3	2	1	0	0	0	NA	NA	NA	0	NA	NA	0	0	0	0	0	0	0	0	0	0	0	0	0	0	0	0	0	0	0	0	0	0	0	0	0	0	0	0	0.49873797128884684	0.3642530367565862	0.49873797128884684	0.46511673765578165	0.4314955040227165
ENSG00000102755	FLT1	protein_coding	19	2	17	2	2	0	0	0	NA	NA	NA	0	NA	NA	0	0	0	0	0	0	0	0	0	0	0	0	0	0	0	0	0	0	0	0	0	0	0	0	0	0	0	0	0.49873797128884684	0.3642530367565862	0.49873797128884684	0.46511673765578165	0.4314955040227165
ENSG00000102804	TSC22D1	protein_coding	52	42	10	0	1	2	104	0.173913043	NA	NA	NA	0	NA	NA	0	0.17391304347826086	0	0.043478260869565216	0.08695652173913043	0.13043478260869565	0.17391304347826086	0	0.9910184214538952	0	0.2477546053634738	0.4955092107269476	0.7432638160904214	0.9910184214538952	0	0.9917187913366925	0	0.24792969783417312	0.49585939566834625	0.7437890935025193	0.9917187913366925	0	0.5423787781087348	0	0.1355946945271837	0.2711893890543674	0.4067840835815511	0.5423787781087348	0.49873797128884684	0.9706578324656886	0.49873797128884684	0.6167179365830573	0.7346979018772677
ENSG00000102871	TRADD	protein_coding	23	10	13	2	2	0	0	0	NA	NA	NA	0	NA	NA	0	0	0	0	0	0	0	0	0	0	0	0	0	0	0	0	0	0	0	0	0	0	0	0	0	0	0	0	0.49873797128884684	0.3642530367565862	0.49873797128884684	0.46511673765578165	0.4314955040227165
ENSG00000102878	HSF4	protein_coding	7	7	0	2	1	0	0	0	NA	NA	NA	0	NA	NA	0	0	0	0	0	0	0	0	0	0	0	0	0	0	0	0	0	0	0	0	0	0	0	0	0	0	0	0	0.49873797128884684	0.3642530367565862	0.49873797128884684	0.46511673765578165	0.4314955040227165
ENSG00000102879	CORO1A	protein_coding	3	3	0	2	1	0	0	0	NA	NA	NA	0	NA	NA	0	0	0	0	0	0	0	0	0	0	0	0	0	0	0	0	0	0	0	0	0	0	0	0	0	0	0	0	0.49873797128884684	0.3642530367565862	0.49873797128884684	0.46511673765578165	0.4314955040227165
ENSG00000102882	MAPK3	protein_coding	118	71	47	0	1	2	236	0.394648829	NA	NA	NA	0	NA	NA	0	0.39464882943143814	0	0.09866220735785954	0.19732441471571907	0.2959866220735786	0.39464882943143814	0	0.9955931684790722	0	0.24889829211976805	0.4977965842395361	0.7466948763593042	0.9955931684790722	0	0.997292889484734	0	0.2493232223711835	0.498646444742367	0.7479696671135505	0.997292889484734	0	0.6942528694788626	0	0.17356321736971564	0.3471264347394313	0.5206896521091469	0.6942528694788626	0.49873797128884684	0.9940842404164695	0.49873797128884684	0.6225745385707525	0.7464111058526581
ENSG00000102898	NUTF2	protein_coding	3	2	1	1	2	0	0	0	NA	NA	NA	0	NA	NA	0	0	0	0	0	0	0	0	0	0	0	0	0	0	0	0	0	0	0	0	0	0	0	0	0	0	0	0	0.49873797128884684	0.3642530367565862	0.49873797128884684	0.46511673765578165	0.4314955040227165
ENSG00000102901	CENPT	protein_coding	5	3	2	2	1	0	0	0	NA	NA	NA	0	NA	NA	0	0	0	0	0	0	0	0	0	0	0	0	0	0	0	0	0	0	0	0	0	0	0	0	0	0	0	0	0.49873797128884684	0.3642530367565862	0.49873797128884684	0.46511673765578165	0.4314955040227165
ENSG00000102908	NFAT5	protein_coding	2	2	0	2	1	0	0	0	NA	NA	NA	0	NA	NA	0	0	0	0	0	0	0	0	0	0	0	0	0	0	0	0	0	0	0	0	0	0	0	0	0	0	0	0	0.49873797128884684	0.3642530367565862	0.49873797128884684	0.46511673765578165	0.4314955040227165
ENSG00000102935	ZNF423	protein_coding	6	4	2	1	2	0	0	0	NA	NA	NA	0	NA	NA	0	0	0	0	0	0	0	0	0	0	0	0	0	0	0	0	0	0	0	0	0	0	0	0	0	0	0	0	0.49873797128884684	0.3642530367565862	0.49873797128884684	0.46511673765578165	0.4314955040227165
ENSG00000102962	CCL22	protein_coding	4	2	2	1	2	0	0	0	NA	NA	NA	0	NA	NA	0	0	0	0	0	0	0	0	0	0	0	0	0	0	0	0	0	0	0	0	0	0	0	0	0	0	0	0	0.49873797128884684	0.3642530367565862	0.49873797128884684	0.46511673765578165	0.4314955040227165
ENSG00000102970	CCL17	protein_coding	4	3	1	1	2	0	0	0	NA	NA	NA	0	NA	NA	0	0	0	0	0	0	0	0	0	0	0	0	0	0	0	0	0	0	0	0	0	0	0	0	0	0	0	0	0.49873797128884684	0.3642530367565862	0.49873797128884684	0.46511673765578165	0.4314955040227165
ENSG00000102974	CTCF	protein_coding	8	6	2	2	1	0	0	0	NA	NA	NA	0	NA	NA	0	0	0	0	0	0	0	0	0	0	0	0	0	0	0	0	0	0	0	0	0	0	0	0	0	0	0	0	0.49873797128884684	0.3642530367565862	0.49873797128884684	0.46511673765578165	0.4314955040227165
ENSG00000102977	ACD	protein_coding	3	2	1	2	1	0	0	0	NA	NA	NA	0	NA	NA	0	0	0	0	0	0	0	0	0	0	0	0	0	0	0	0	0	0	0	0	0	0	0	0	0	0	0	0	0.49873797128884684	0.3642530367565862	0.49873797128884684	0.46511673765578165	0.4314955040227165
ENSG00000102978	POLR2C	protein_coding	20	11	9	0	1	2	40	0.066889632	NA	NA	NA	0	NA	NA	0	0.06688963210702341	0	0.016722408026755852	0.033444816053511704	0.05016722408026755	0.06688963210702341	0	0.9847160581767336	0	0.2461790145441834	0.4923580290883668	0.7385370436325502	0.9847160581767336	0	0.9762626438494069	0	0.24406566096235172	0.48813132192470343	0.7321969828870551	0.9762626438494069	0	0.3980404853798584	0	0.0995101213449646	0.1990202426899292	0.2985303640348938	0.3980404853798584	0.49873797128884684	0.9023505284745228	0.49873797128884684	0.5996411105852658	0.7005442498816848
ENSG00000102981	PARD6A	protein_coding	17	8	9	2	2	0	0	0	NA	NA	NA	0	NA	NA	0	0	0	0	0	0	0	0	0	0	0	0	0	0	0	0	0	0	0	0	0	0	0	0	0	0	0	0	0.49873797128884684	0.3642530367565862	0.49873797128884684	0.46511673765578165	0.4314955040227165
ENSG00000103021	CCDC113	protein_coding	3	1	2	1	2	0	0	0	NA	NA	NA	0	NA	NA	0	0	0	0	0	0	0	0	0	0	0	0	0	0	0	0	0	0	0	0	0	0	0	0	0	0	0	0	0.49873797128884684	0.3642530367565862	0.49873797128884684	0.46511673765578165	0.4314955040227165
ENSG00000103024	NME3	protein_coding	5	2	3	1	2	0	0	0	NA	NA	NA	0	NA	NA	0	0	0	0	0	0	0	0	0	0	0	0	0	0	0	0	0	0	0	0	0	0	0	0	0	0	0	0	0.49873797128884684	0.3642530367565862	0.49873797128884684	0.46511673765578165	0.4314955040227165
ENSG00000103035	PSMD7	protein_coding	6	2	4	2	1	0	0	0	NA	NA	NA	0	NA	NA	0	0	0	0	0	0	0	0	0	0	0	0	0	0	0	0	0	0	0	0	0	0	0	0	0	0	0	0	0.49873797128884684	0.3642530367565862	0.49873797128884684	0.46511673765578165	0.4314955040227165
ENSG00000103043	VAC14	protein_coding	3	1	2	1	2	0	0	0	NA	NA	NA	0	NA	NA	0	0	0	0	0	0	0	0	0	0	0	0	0	0	0	0	0	0	0	0	0	0	0	0	0	0	0	0	0.49873797128884684	0.3642530367565862	0.49873797128884684	0.46511673765578165	0.4314955040227165
ENSG00000103051	COG4	protein_coding	2	1	1	0	1	2	4	0.006688963	NA	NA	NA	0	NA	NA	0	0.006688963210702341	0	0.0016722408026755853	0.0033444816053511705	0.005016722408026756	0.006688963210702341	0	0.9639708148142478	0	0.24099270370356196	0.4819854074071239	0.7229781111106859	0.9639708148142478	0	0.7975548648736879	0	0.19938871621842197	0.39877743243684394	0.5981661486552659	0.7975548648736879	0	0.26102159419197724	0	0.06525539854799431	0.13051079709598862	0.19576619564398293	0.26102159419197724	0.49873797128884684	0.7672345795866856	0.49873797128884684	0.5658621233633065	0.6329862754377662
ENSG00000103056	SMPD3	protein_coding	10	2	8	1	2	0	0	0	NA	NA	NA	0	NA	NA	0	0	0	0	0	0	0	0	0	0	0	0	0	0	0	0	0	0	0	0	0	0	0	0	0	0	0	0	0.49873797128884684	0.3642530367565862	0.49873797128884684	0.46511673765578165	0.4314955040227165
ENSG00000103126	AXIN1	protein_coding	33	7	26	0	1	2	66	0.110367893	NA	NA	NA	0	NA	NA	0	0.11036789297658862	0	0.027591973244147156	0.05518394648829431	0.08277591973244147	0.11036789297658862	0	0.9881595829921622	0	0.24703989574804056	0.4940797914960811	0.7411196872441217	0.9881595829921622	0	0.9860827259332439	0	0.24652068148331097	0.49304136296662193	0.7395620444499329	0.9860827259332439	0	0.47173720876323777	0	0.11793430219080944	0.23586860438161888	0.3538029065724283	0.47173720876323777	0.49873797128884684	0.9451017510648367	0.49873797128884684	0.6103289162328442	0.7219198611768418
ENSG00000103145	HCFC1R1	protein_coding	2	1	1	1	2	0	0	0	NA	NA	NA	0	NA	NA	0	0	0	0	0	0	0	0	0	0	0	0	0	0	0	0	0	0	0	0	0	0	0	0	0	0	0	0	0.49873797128884684	0.3642530367565862	0.49873797128884684	0.46511673765578165	0.4314955040227165
ENSG00000103152	MPG	protein_coding	5	3	2	1	2	0	0	0	NA	NA	NA	0	NA	NA	0	0	0	0	0	0	0	0	0	0	0	0	0	0	0	0	0	0	0	0	0	0	0	0	0	0	0	0	0.49873797128884684	0.3642530367565862	0.49873797128884684	0.46511673765578165	0.4314955040227165
ENSG00000103154	NECAB2	protein_coding	19	15	4	2	1	0	0	0	NA	NA	NA	0	NA	NA	0	0	0	0	0	0	0	0	0	0	0	0	0	0	0	0	0	0	0	0	0	0	0	0	0	0	0	0	0.49873797128884684	0.3642530367565862	0.49873797128884684	0.46511673765578165	0.4314955040227165
ENSG00000103168	TAF1C	protein_coding	14	9	5	0	1	2	28	0.046822742	NA	NA	NA	0	NA	NA	0	0.046822742474916385	0	0.011705685618729096	0.023411371237458192	0.03511705685618729	0.046822742474916385	0	0.9820586140585625	0	0.24551465351464064	0.49102930702928127	0.7365439605439219	0.9820586140585625	0	0.9658423616175932	0	0.2414605904043983	0.4829211808087966	0.7243817712131949	0.9658423616175932	0	0.3558182530800993	0	0.08895456327002482	0.17790912654004964	0.26686368981007447	0.3558182530800993	0.49873797128884684	0.8688278908345165	0.49873797128884684	0.5912604511752643	0.6837829310616816
ENSG00000103174	NAGPA	protein_coding	3	1	2	2	2	0	0	0	NA	NA	NA	0	NA	NA	0	0	0	0	0	0	0	0	0	0	0	0	0	0	0	0	0	0	0	0	0	0	0	0	0	0	0	0	0.49873797128884684	0.3642530367565862	0.49873797128884684	0.46511673765578165	0.4314955040227165
ENSG00000103197	TSC2	protein_coding	22	14	8	2	1	0	0	0	NA	NA	NA	0	NA	NA	0	0	0	0	0	0	0	0	0	0	0	0	0	0	0	0	0	0	0	0	0	0	0	0	0	0	0	0	0.49873797128884684	0.3642530367565862	0.49873797128884684	0.46511673765578165	0.4314955040227165
ENSG00000103202	NME4	protein_coding	2	1	1	1	2	0	0	0	NA	NA	NA	0	NA	NA	0	0	0	0	0	0	0	0	0	0	0	0	0	0	0	0	0	0	0	0	0	0	0	0	0	0	0	0	0.49873797128884684	0.3642530367565862	0.49873797128884684	0.46511673765578165	0.4314955040227165
ENSG00000103266	STUB1	protein_coding	23	3	20	2	2	0	0	0	NA	NA	NA	0	NA	NA	0	0	0	0	0	0	0	0	0	0	0	0	0	0	0	0	0	0	0	0	0	0	0	0	0	0	0	0	0.49873797128884684	0.3642530367565862	0.49873797128884684	0.46511673765578165	0.4314955040227165
ENSG00000103275	UBE2I	protein_coding	127	75	52	0	1	2	254	0.424749164	NA	NA	NA	0	NA	NA	0	0.42474916387959866	0	0.10618729096989966	0.21237458193979933	0.318561872909699	0.42474916387959866	0	0.9959701958229947	0	0.24899254895574868	0.49798509791149737	0.746977646867246	0.9959701958229947	0	0.9976077392428243	0	0.24940193481070608	0.49880386962141215	0.7482058044321183	0.9976077392428243	0	0.7116952120548377	0	0.17792380301370941	0.35584760602741883	0.5337714090411283	0.7116952120548377	0.49873797128884684	0.9951885155387286	0.49873797128884684	0.6228506073513173	0.7469632434137877
ENSG00000103313	MEFV	protein_coding	3	3	0	2	1	0	0	0	NA	NA	NA	0	NA	NA	0	0	0	0	0	0	0	0	0	0	0	0	0	0	0	0	0	0	0	0	0	0	0	0	0	0	0	0	0.49873797128884684	0.3642530367565862	0.49873797128884684	0.46511673765578165	0.4314955040227165
ENSG00000103316	CRYM	protein_coding	2	1	1	1	2	0	0	0	NA	NA	NA	0	NA	NA	0	0	0	0	0	0	0	0	0	0	0	0	0	0	0	0	0	0	0	0	0	0	0	0	0	0	0	0	0.49873797128884684	0.3642530367565862	0.49873797128884684	0.46511673765578165	0.4314955040227165
ENSG00000103342	GSPT1	protein_coding	8	5	3	0	1	2	16	0.026755853	NA	NA	NA	0	NA	NA	0	0.026755852842809364	0	0.006688963210702341	0.013377926421404682	0.020066889632107024	0.026755852842809364	0	0.9775139145661939	0	0.24437847864154846	0.4887569572830969	0.7331354359246454	0.9775139145661939	0	0.940846953047169	0	0.23521173826179226	0.4704234765235845	0.7056352147853768	0.940846953047169	0	0.30990046666217724	0	0.07747511666554431	0.15495023333108862	0.23242534999663295	0.30990046666217724	0.49873797128884684	0.8241836251774728	0.49873797128884684	0.5800993847610033	0.6614607982331598
ENSG00000103343	ZNF174	protein_coding	2	2	0	2	1	0	0	0	NA	NA	NA	0	NA	NA	0	0	0	0	0	0	0	0	0	0	0	0	0	0	0	0	0	0	0	0	0	0	0	0	0	0	0	0	0.49873797128884684	0.3642530367565862	0.49873797128884684	0.46511673765578165	0.4314955040227165
ENSG00000103351	CLUAP1	protein_coding	2	1	1	1	2	0	0	0	NA	NA	NA	0	NA	NA	0	0	0	0	0	0	0	0	0	0	0	0	0	0	0	0	0	0	0	0	0	0	0	0	0	0	0	0	0.49873797128884684	0.3642530367565862	0.49873797128884684	0.46511673765578165	0.4314955040227165
ENSG00000103365	GGA2	protein_coding	18	4	14	2	2	0	0	0	NA	NA	NA	0	NA	NA	0	0	0	0	0	0	0	0	0	0	0	0	0	0	0	0	0	0	0	0	0	0	0	0	0	0	0	0	0.49873797128884684	0.3642530367565862	0.49873797128884684	0.46511673765578165	0.4314955040227165
ENSG00000103449	SALL1	protein_coding	7	5	2	2	1	0	0	0	NA	NA	NA	0	NA	NA	0	0	0	0	0	0	0	0	0	0	0	0	0	0	0	0	0	0	0	0	0	0	0	0	0	0	0	0	0.49873797128884684	0.3642530367565862	0.49873797128884684	0.46511673765578165	0.4314955040227165
ENSG00000103479	RBL2	protein_coding	35	23	12	0	1	2	70	0.117056856	NA	NA	NA	0	NA	NA	0	0.11705685618729098	0	0.029264214046822744	0.05852842809364549	0.08779264214046822	0.11705685618729098	0	0.9885433745813051	0	0.2471358436453263	0.4942716872906526	0.7414075309359789	0.9885433745813051	0	0.9869582204283686	0	0.24673955510709214	0.4934791102141843	0.7402186653212764	0.9869582204283686	0	0.47842382928918975	0	0.11960595732229744	0.23921191464459488	0.3588178719668923	0.47842382928918975	0.49873797128884684	0.9480990692538255	0.49873797128884684	0.6110782457800915	0.7234185202713361
ENSG00000103485	QPRT	protein_coding	2	1	1	1	2	0	0	0	NA	NA	NA	0	NA	NA	0	0	0	0	0	0	0	0	0	0	0	0	0	0	0	0	0	0	0	0	0	0	0	0	0	0	0	0	0.49873797128884684	0.3642530367565862	0.49873797128884684	0.46511673765578165	0.4314955040227165
ENSG00000103490	PYCARD	protein_coding	8	6	2	2	1	0	0	0	NA	NA	NA	0	NA	NA	0	0	0	0	0	0	0	0	0	0	0	0	0	0	0	0	0	0	0	0	0	0	0	0	0	0	0	0	0.49873797128884684	0.3642530367565862	0.49873797128884684	0.46511673765578165	0.4314955040227165
ENSG00000103495	MAZ	protein_coding	3	2	1	2	1	0	0	0	NA	NA	NA	0	NA	NA	0	0	0	0	0	0	0	0	0	0	0	0	0	0	0	0	0	0	0	0	0	0	0	0	0	0	0	0	0.49873797128884684	0.3642530367565862	0.49873797128884684	0.46511673765578165	0.4314955040227165
ENSG00000103496	STX4	protein_coding	14	6	8	0	1	2	28	0.046822742	NA	NA	NA	0	NA	NA	0	0.046822742474916385	0	0.011705685618729096	0.023411371237458192	0.03511705685618729	0.046822742474916385	0	0.9820586140585625	0	0.24551465351464064	0.49102930702928127	0.7365439605439219	0.9820586140585625	0	0.9658423616175932	0	0.2414605904043983	0.4829211808087966	0.7243817712131949	0.9658423616175932	0	0.3558182530800993	0	0.08895456327002482	0.17790912654004964	0.26686368981007447	0.3558182530800993	0.49873797128884684	0.8688278908345165	0.49873797128884684	0.5912604511752643	0.6837829310616816
ENSG00000103522	IL21R	protein_coding	2	0	2	2	0	1	2	0.003344482	NA	NA	NA	0	NA	NA	0	0.0033444816053511705	0	8.361204013377926e-4	0.0016722408026755853	0.002508361204013378	0.0033444816053511705	0	0.9557591145720447	0	0.23893977864301116	0.4778795572860223	0.7168193359290335	0.9557591145720447	0	0.6634588786144912	0	0.1658647196536228	0.3317294393072456	0.49759415896086834	0.6634588786144912	0	0.24741193894269758	0	0.061852984735674396	0.12370596947134879	0.18555895420702317	0.24741193894269758	0.49873797128884684	0.7497239312194353	0.49873797128884684	0.561484461271494	0.6242309512541411
ENSG00000103528	SYT17	protein_coding	5	1	4	1	2	0	0	0	NA	NA	NA	0	NA	NA	0	0	0	0	0	0	0	0	0	0	0	0	0	0	0	0	0	0	0	0	0	0	0	0	0	0	0	0	0.49873797128884684	0.3642530367565862	0.49873797128884684	0.46511673765578165	0.4314955040227165
ENSG00000103549	RNF40	protein_coding	3	1	2	1	2	0	0	0	NA	NA	NA	0	NA	NA	0	0	0	0	0	0	0	0	0	0	0	0	0	0	0	0	0	0	0	0	0	0	0	0	0	0	0	0	0.49873797128884684	0.3642530367565862	0.49873797128884684	0.46511673765578165	0.4314955040227165
ENSG00000103647	CORO2B	protein_coding	4	2	2	1	2	0	0	0	NA	NA	NA	0	NA	NA	0	0	0	0	0	0	0	0	0	0	0	0	0	0	0	0	0	0	0	0	0	0	0	0	0	0	0	0	0.49873797128884684	0.3642530367565862	0.49873797128884684	0.46511673765578165	0.4314955040227165
ENSG00000103653	CSK	protein_coding	35	25	10	0	1	2	70	0.117056856	NA	NA	NA	0	NA	NA	0	0.11705685618729098	0	0.029264214046822744	0.05852842809364549	0.08779264214046822	0.11705685618729098	0	0.9885433745813051	0	0.2471358436453263	0.4942716872906526	0.7414075309359789	0.9885433745813051	0	0.9869582204283686	0	0.24673955510709214	0.4934791102141843	0.7402186653212764	0.9869582204283686	0	0.47842382928918975	0	0.11960595732229744	0.23921191464459488	0.3588178719668923	0.47842382928918975	0.49873797128884684	0.9480990692538255	0.49873797128884684	0.6110782457800915	0.7234185202713361
ENSG00000103657	HERC1	protein_coding	2	1	1	1	2	0	0	0	NA	NA	NA	0	NA	NA	0	0	0	0	0	0	0	0	0	0	0	0	0	0	0	0	0	0	0	0	0	0	0	0	0	0	0	0	0.49873797128884684	0.3642530367565862	0.49873797128884684	0.46511673765578165	0.4314955040227165
ENSG00000103671	TRIP4	protein_coding	16	14	2	2	1	0	0	0	NA	NA	NA	0	NA	NA	0	0	0	0	0	0	0	0	0	0	0	0	0	0	0	0	0	0	0	0	0	0	0	0	0	0	0	0	0.49873797128884684	0.3642530367565862	0.49873797128884684	0.46511673765578165	0.4314955040227165
ENSG00000103710	RASL12	protein_coding	8	3	5	1	2	0	0	0	NA	NA	NA	0	NA	NA	0	0	0	0	0	0	0	0	0	0	0	0	0	0	0	0	0	0	0	0	0	0	0	0	0	0	0	0	0.49873797128884684	0.3642530367565862	0.49873797128884684	0.46511673765578165	0.4314955040227165
ENSG00000103723	AP3B2	protein_coding	3	1	2	1	2	0	0	0	NA	NA	NA	0	NA	NA	0	0	0	0	0	0	0	0	0	0	0	0	0	0	0	0	0	0	0	0	0	0	0	0	0	0	0	0	0.49873797128884684	0.3642530367565862	0.49873797128884684	0.46511673765578165	0.4314955040227165
ENSG00000103769	RAB11A	protein_coding	13	9	4	0	1	2	26	0.043478261	NA	NA	NA	0	NA	NA	0	0.043478260869565216	0	0.010869565217391304	0.021739130434782608	0.03260869565217391	0.043478260869565216	0	0.9814838127877107	0	0.24537095319692767	0.49074190639385534	0.736112859590783	0.9814838127877107	0	0.9632114032350901	0	0.24080285080877253	0.48160570161754507	0.7224085524263176	0.9632114032350901	0	0.34857483027958697	0	0.08714370756989674	0.17428741513979348	0.2614311227096902	0.34857483027958697	0.49873797128884684	0.8623599936898565	0.49873797128884684	0.5896434768890992	0.6805489824893517
ENSG00000103942	HOMER2	protein_coding	4	3	1	2	1	0	0	0	NA	NA	NA	0	NA	NA	0	0	0	0	0	0	0	0	0	0	0	0	0	0	0	0	0	0	0	0	0	0	0	0	0	0	0	0	0.49873797128884684	0.3642530367565862	0.49873797128884684	0.46511673765578165	0.4314955040227165
ENSG00000104064	GABPB1	protein_coding	19	12	7	2	1	0	0	0	NA	NA	NA	0	NA	NA	0	0	0	0	0	0	0	0	0	0	0	0	0	0	0	0	0	0	0	0	0	0	0	0	0	0	0	0	0.49873797128884684	0.3642530367565862	0.49873797128884684	0.46511673765578165	0.4314955040227165
ENSG00000104131	EIF3J	protein_coding	11	5	6	1	2	0	0	0	NA	NA	NA	0	NA	NA	0	0	0	0	0	0	0	0	0	0	0	0	0	0	0	0	0	0	0	0	0	0	0	0	0	0	0	0	0.49873797128884684	0.3642530367565862	0.49873797128884684	0.46511673765578165	0.4314955040227165
ENSG00000104142	VPS18	protein_coding	2	1	1	1	2	0	0	0	NA	NA	NA	0	NA	NA	0	0	0	0	0	0	0	0	0	0	0	0	0	0	0	0	0	0	0	0	0	0	0	0	0	0	0	0	0.49873797128884684	0.3642530367565862	0.49873797128884684	0.46511673765578165	0.4314955040227165
ENSG00000104205	SGK3	protein_coding	4	1	3	1	2	0	0	0	NA	NA	NA	0	NA	NA	0	0	0	0	0	0	0	0	0	0	0	0	0	0	0	0	0	0	0	0	0	0	0	0	0	0	0	0	0.49873797128884684	0.3642530367565862	0.49873797128884684	0.46511673765578165	0.4314955040227165
ENSG00000104221	BRF2	protein_coding	3	2	1	2	2	0	0	0	NA	NA	NA	0	NA	NA	0	0	0	0	0	0	0	0	0	0	0	0	0	0	0	0	0	0	0	0	0	0	0	0	0	0	0	0	0.49873797128884684	0.3642530367565862	0.49873797128884684	0.46511673765578165	0.4314955040227165
ENSG00000104267	CA2	protein_coding	7	3	4	0	1	2	14	0.023411371	NA	NA	NA	0	NA	NA	0	0.023411371237458192	0	0.005852842809364548	0.011705685618729096	0.017558528428093644	0.023411371237458192	0	0.9763571867447434	0	0.24408929668618584	0.4881785933723717	0.7322678900585575	0.9763571867447434	0	0.9328223979206212	0	0.2332055994801553	0.4664111989603106	0.6996167984404659	0.9328223979206212	0	0.302104462655463	0	0.07552611566386574	0.1510522313277315	0.22657834699159723	0.302104462655463	0.49873797128884684	0.8157438081716359	0.49873797128884684	0.5779894305095441	0.6572408897302414
ENSG00000104290	FZD3	protein_coding	2	0	2	2	0	1	2	0.003344482	NA	NA	NA	0	NA	NA	0	0.0033444816053511705	0	8.361204013377926e-4	0.0016722408026755853	0.002508361204013378	0.0033444816053511705	0	0.9557591145720447	0	0.23893977864301116	0.4778795572860223	0.7168193359290335	0.9557591145720447	0	0.6634588786144912	0	0.1658647196536228	0.3317294393072456	0.49759415896086834	0.6634588786144912	0	0.24741193894269758	0	0.061852984735674396	0.12370596947134879	0.18555895420702317	0.24741193894269758	0.49873797128884684	0.7497239312194353	0.49873797128884684	0.561484461271494	0.6242309512541411
ENSG00000104312	RIPK2	protein_coding	19	13	6	2	1	0	0	0	NA	NA	NA	0	NA	NA	0	0	0	0	0	0	0	0	0	0	0	0	0	0	0	0	0	0	0	0	0	0	0	0	0	0	0	0	0.49873797128884684	0.3642530367565862	0.49873797128884684	0.46511673765578165	0.4314955040227165
ENSG00000104313	EYA1	protein_coding	10	6	4	2	1	0	0	0	NA	NA	NA	0	NA	NA	0	0	0	0	0	0	0	0	0	0	0	0	0	0	0	0	0	0	0	0	0	0	0	0	0	0	0	0	0.49873797128884684	0.3642530367565862	0.49873797128884684	0.46511673765578165	0.4314955040227165
ENSG00000104320	NBN	protein_coding	11	8	3	1	2	0	0	0	NA	NA	NA	0	NA	NA	0	0	0	0	0	0	0	0	0	0	0	0	0	0	0	0	0	0	0	0	0	0	0	0	0	0	0	0	0.49873797128884684	0.3642530367565862	0.49873797128884684	0.46511673765578165	0.4314955040227165
ENSG00000104332	SFRP1	protein_coding	3	1	2	2	2	0	0	0	NA	NA	NA	0	NA	NA	0	0	0	0	0	0	0	0	0	0	0	0	0	0	0	0	0	0	0	0	0	0	0	0	0	0	0	0	0.49873797128884684	0.3642530367565862	0.49873797128884684	0.46511673765578165	0.4314955040227165
ENSG00000104343	UBE2W	protein_coding	4	1	3	1	2	0	0	0	NA	NA	NA	0	NA	NA	0	0	0	0	0	0	0	0	0	0	0	0	0	0	0	0	0	0	0	0	0	0	0	0	0	0	0	0	0.49873797128884684	0.3642530367565862	0.49873797128884684	0.46511673765578165	0.4314955040227165
ENSG00000104365	IKBKB	protein_coding	59	34	25	0	1	2	118	0.197324415	NA	NA	NA	0	NA	NA	0	0.19732441471571907	0	0.04933110367892977	0.09866220735785954	0.1479933110367893	0.19732441471571907	0	0.991770104496925	0	0.24794252612423126	0.4958850522484625	0.7438275783726938	0.991770104496925	0	0.9928921156351196	0	0.2482230289087799	0.4964460578175598	0.7446690867263397	0.9928921156351196	0	0.5625021356797961	0	0.14062553391994903	0.28125106783989806	0.4218766017598471	0.5625021356797961	0.49873797128884684	0.9757848241047484	0.49873797128884684	0.6179996844928222	0.7372613976967977
ENSG00000104368	PLAT	protein_coding	20	16	4	0	1	2	40	0.066889632	NA	NA	NA	0	NA	NA	0	0.06688963210702341	0	0.016722408026755852	0.033444816053511704	0.05016722408026755	0.06688963210702341	0	0.9847160581767336	0	0.2461790145441834	0.4923580290883668	0.7385370436325502	0.9847160581767336	0	0.9762626438494069	0	0.24406566096235172	0.48813132192470343	0.7321969828870551	0.9762626438494069	0	0.3980404853798584	0	0.0995101213449646	0.1990202426899292	0.2985303640348938	0.3980404853798584	0.49873797128884684	0.9023505284745228	0.49873797128884684	0.5996411105852658	0.7005442498816848
ENSG00000104375	STK3	protein_coding	6	2	4	2	2	0	0	0	NA	NA	NA	0	NA	NA	0	0	0	0	0	0	0	0	0	0	0	0	0	0	0	0	0	0	0	0	0	0	0	0	0	0	0	0	0.49873797128884684	0.3642530367565862	0.49873797128884684	0.46511673765578165	0.4314955040227165
ENSG00000104388	RAB2A	protein_coding	9	7	2	2	1	0	0	0	NA	NA	NA	0	NA	NA	0	0	0	0	0	0	0	0	0	0	0	0	0	0	0	0	0	0	0	0	0	0	0	0	0	0	0	0	0.49873797128884684	0.3642530367565862	0.49873797128884684	0.46511673765578165	0.4314955040227165
ENSG00000104408	EIF3E	protein_coding	16	6	10	0	1	2	32	0.053511706	NA	NA	NA	0	NA	NA	0	0.05351170568561873	0	0.013377926421404682	0.026755852842809364	0.04013377926421405	0.05351170568561873	0	0.9830743721537978	0	0.24576859303844945	0.4915371860768989	0.7373057791153483	0.9830743721537978	0	0.9701526799639231	0	0.24253816999098077	0.48507633998196154	0.7276145099729423	0.9701526799639231	0	0.3689704007317779	0	0.09224260018294447	0.18448520036588895	0.2767278005488334	0.3689704007317779	0.49873797128884684	0.880028395646001	0.49873797128884684	0.5940605773781353	0.6893831834674239
ENSG00000104419	NDRG1	protein_coding	3	1	2	1	2	0	0	0	NA	NA	NA	0	NA	NA	0	0	0	0	0	0	0	0	0	0	0	0	0	0	0	0	0	0	0	0	0	0	0	0	0	0	0	0	0.49873797128884684	0.3642530367565862	0.49873797128884684	0.46511673765578165	0.4314955040227165
ENSG00000104435	STMN2	protein_coding	13	5	8	0	1	2	26	0.043478261	NA	NA	NA	0	NA	NA	0	0.043478260869565216	0	0.010869565217391304	0.021739130434782608	0.03260869565217391	0.043478260869565216	0	0.9814838127877107	0	0.24537095319692767	0.49074190639385534	0.736112859590783	0.9814838127877107	0	0.9632114032350901	0	0.24080285080877253	0.48160570161754507	0.7224085524263176	0.9632114032350901	0	0.34857483027958697	0	0.08714370756989674	0.17428741513979348	0.2614311227096902	0.34857483027958697	0.49873797128884684	0.8623599936898565	0.49873797128884684	0.5896434768890992	0.6805489824893517
ENSG00000104447	TRPS1	protein_coding	1	1	0	1	2	0	0	0	NA	NA	NA	0	NA	NA	0	0	0	0	0	0	0	0	0	0	0	0	0	0	0	0	0	0	0	0	0	0	0	0	0	0	0	0	0.49873797128884684	0.3642530367565862	0.49873797128884684	0.46511673765578165	0.4314955040227165
ENSG00000104490	NCALD	protein_coding	9	8	1	2	2	0	0	0	NA	NA	NA	0	NA	NA	0	0	0	0	0	0	0	0	0	0	0	0	0	0	0	0	0	0	0	0	0	0	0	0	0	0	0	0	0.49873797128884684	0.3642530367565862	0.49873797128884684	0.46511673765578165	0.4314955040227165
ENSG00000104517	UBR5	protein_coding	9	1	8	1	2	0	0	0	NA	NA	NA	0	NA	NA	0	0	0	0	0	0	0	0	0	0	0	0	0	0	0	0	0	0	0	0	0	0	0	0	0	0	0	0	0.49873797128884684	0.3642530367565862	0.49873797128884684	0.46511673765578165	0.4314955040227165
ENSG00000104537	ANXA13	protein_coding	3	1	2	1	2	0	0	0	NA	NA	NA	0	NA	NA	0	0	0	0	0	0	0	0	0	0	0	0	0	0	0	0	0	0	0	0	0	0	0	0	0	0	0	0	0.49873797128884684	0.3642530367565862	0.49873797128884684	0.46511673765578165	0.4314955040227165
ENSG00000104611	SH2D4A	protein_coding	4	3	1	2	1	0	0	0	NA	NA	NA	0	NA	NA	0	0	0	0	0	0	0	0	0	0	0	0	0	0	0	0	0	0	0	0	0	0	0	0	0	0	0	0	0.49873797128884684	0.3642530367565862	0.49873797128884684	0.46511673765578165	0.4314955040227165
ENSG00000104689	TNFRSF10A	protein_coding	15	2	13	2	2	0	0	0	NA	NA	NA	0	NA	NA	0	0	0	0	0	0	0	0	0	0	0	0	0	0	0	0	0	0	0	0	0	0	0	0	0	0	0	0	0.49873797128884684	0.3642530367565862	0.49873797128884684	0.46511673765578165	0.4314955040227165
ENSG00000104695	PPP2CB	protein_coding	14	12	2	0	1	2	28	0.046822742	NA	NA	NA	0	NA	NA	0	0.046822742474916385	0	0.011705685618729096	0.023411371237458192	0.03511705685618729	0.046822742474916385	0	0.9820586140585625	0	0.24551465351464064	0.49102930702928127	0.7365439605439219	0.9820586140585625	0	0.9658423616175932	0	0.2414605904043983	0.4829211808087966	0.7243817712131949	0.9658423616175932	0	0.3558182530800993	0	0.08895456327002482	0.17790912654004964	0.26686368981007447	0.3558182530800993	0.49873797128884684	0.8688278908345165	0.49873797128884684	0.5912604511752643	0.6837829310616816
ENSG00000104722	NEFM	protein_coding	3	1	2	2	2	0	0	0	NA	NA	NA	0	NA	NA	0	0	0	0	0	0	0	0	0	0	0	0	0	0	0	0	0	0	0	0	0	0	0	0	0	0	0	0	0.49873797128884684	0.3642530367565862	0.49873797128884684	0.46511673765578165	0.4314955040227165
ENSG00000104738	MCM4	protein_coding	6	2	4	2	2	0	0	0	NA	NA	NA	0	NA	NA	0	0	0	0	0	0	0	0	0	0	0	0	0	0	0	0	0	0	0	0	0	0	0	0	0	0	0	0	0.49873797128884684	0.3642530367565862	0.49873797128884684	0.46511673765578165	0.4314955040227165
ENSG00000104763	ASAH1	protein_coding	3	1	2	2	1	0	0	0	NA	NA	NA	0	NA	NA	0	0	0	0	0	0	0	0	0	0	0	0	0	0	0	0	0	0	0	0	0	0	0	0	0	0	0	0	0.49873797128884684	0.3642530367565862	0.49873797128884684	0.46511673765578165	0.4314955040227165
ENSG00000104765	BNIP3L	protein_coding	13	1	12	2	2	0	0	0	NA	NA	NA	0	NA	NA	0	0	0	0	0	0	0	0	0	0	0	0	0	0	0	0	0	0	0	0	0	0	0	0	0	0	0	0	0.49873797128884684	0.3642530367565862	0.49873797128884684	0.46511673765578165	0.4314955040227165
ENSG00000104774	MAN2B1	protein_coding	2	1	1	1	2	0	0	0	NA	NA	NA	0	NA	NA	0	0	0	0	0	0	0	0	0	0	0	0	0	0	0	0	0	0	0	0	0	0	0	0	0	0	0	0	0.49873797128884684	0.3642530367565862	0.49873797128884684	0.46511673765578165	0.4314955040227165
ENSG00000104804	TULP2	protein_coding	3	2	1	1	2	0	0	0	NA	NA	NA	0	NA	NA	0	0	0	0	0	0	0	0	0	0	0	0	0	0	0	0	0	0	0	0	0	0	0	0	0	0	0	0	0.49873797128884684	0.3642530367565862	0.49873797128884684	0.46511673765578165	0.4314955040227165
ENSG00000104805	NUCB1	protein_coding	9	4	5	2	2	0	0	0	NA	NA	NA	0	NA	NA	0	0	0	0	0	0	0	0	0	0	0	0	0	0	0	0	0	0	0	0	0	0	0	0	0	0	0	0	0.49873797128884684	0.3642530367565862	0.49873797128884684	0.46511673765578165	0.4314955040227165
ENSG00000104812	GYS1	protein_coding	4	2	2	1	2	0	0	0	NA	NA	NA	0	NA	NA	0	0	0	0	0	0	0	0	0	0	0	0	0	0	0	0	0	0	0	0	0	0	0	0	0	0	0	0	0.49873797128884684	0.3642530367565862	0.49873797128884684	0.46511673765578165	0.4314955040227165
ENSG00000104826	LHB	protein_coding	3	1	2	1	2	0	0	0	NA	NA	NA	0	NA	NA	0	0	0	0	0	0	0	0	0	0	0	0	0	0	0	0	0	0	0	0	0	0	0	0	0	0	0	0	0.49873797128884684	0.3642530367565862	0.49873797128884684	0.46511673765578165	0.4314955040227165
ENSG00000104852	SNRNP70	protein_coding	27	12	15	0	1	2	54	0.090301003	NA	NA	NA	0	NA	NA	0	0.0903010033444816	0	0.0225752508361204	0.0451505016722408	0.0677257525083612	0.0903010033444816	0	0.9868183875242573	0	0.24670459688106433	0.49340919376212866	0.7401137906431929	0.9868183875242573	0	0.9826974607302807	0	0.2456743651825702	0.4913487303651404	0.7370230955477106	0.9826974607302807	0	0.4412015754427691	0	0.11030039386069228	0.22060078772138456	0.3309011815820768	0.4412015754427691	0.49873797128884684	0.9296418993532103	0.49873797128884684	0.6064639533049376	0.7141899353210286
ENSG00000104856	RELB	protein_coding	14	12	2	0	1	2	28	0.046822742	NA	NA	NA	0	NA	NA	0	0.046822742474916385	0	0.011705685618729096	0.023411371237458192	0.03511705685618729	0.046822742474916385	0	0.9820586140585625	0	0.24551465351464064	0.49102930702928127	0.7365439605439219	0.9820586140585625	0	0.9658423616175932	0	0.2414605904043983	0.4829211808087966	0.7243817712131949	0.9658423616175932	0	0.3558182530800993	0	0.08895456327002482	0.17790912654004964	0.26686368981007447	0.3558182530800993	0.49873797128884684	0.8688278908345165	0.49873797128884684	0.5912604511752643	0.6837829310616816
ENSG00000104863	LIN7B	protein_coding	9	6	3	0	1	2	18	0.030100334	NA	NA	NA	0	NA	NA	0	0.030100334448160536	0	0.007525083612040134	0.015050167224080268	0.0225752508361204	0.030100334448160536	0	0.9785104577907935	0	0.24462761444769837	0.48925522889539674	0.7338828433430951	0.9785104577907935	0	0.9471910997334473	0	0.23679777493336182	0.47359554986672364	0.7103933248000854	0.9471910997334473	0	0.31770849367217086	0	0.07942712341804271	0.15885424683608543	0.23828137025412816	0.31770849367217086	0.49873797128884684	0.8323868117999684	0.49873797128884684	0.5821501814166272	0.6655623915444077
ENSG00000104870	FCGRT	protein_coding	2	1	1	1	2	0	0	0	NA	NA	NA	0	NA	NA	0	0	0	0	0	0	0	0	0	0	0	0	0	0	0	0	0	0	0	0	0	0	0	0	0	0	0	0	0.49873797128884684	0.3642530367565862	0.49873797128884684	0.46511673765578165	0.4314955040227165
[truncated: 5,148 more rows]
[truncated: 16 more columns]
